# Supplementary material for: Surgery/anesthesia may cause monocytes to promote tumor development
Source: Mol Med. 2025 May 7;31:178. doi: 10.1186/s10020-025-01213-6 (PMC12060369; doi:10.1186/s10020-025-01213-6)
Supplement: Supplementary file 2 — Additional file 2. Table S3 [file 10020_2025_1213_MOESM2_ESM.csv]

p_val	avg_log2FC	pct.1	pct.2	p_val_adj	cluster	gene
GPBAR1	0	5.498482863	0.812	0.306	0	Monocyte	GPBAR1
MAFB	0	5.576683521	0.909	0.415	0	Monocyte	MAFB
KLF4	0	5.342744971	0.895	0.415	0	Monocyte	KLF4
HCK	0	5.065274826	0.887	0.442	0	Monocyte	HCK
CLEC7A	0	5.535511623	0.913	0.485	0	Monocyte	CLEC7A
FGL2	0	4.236914169	0.929	0.505	0	Monocyte	FGL2
GAS7	0	4.579158016	0.868	0.455	0	Monocyte	GAS7
MS4A6A	0	5.227955905	0.98	0.568	0	Monocyte	MS4A6A
DUSP6	0	4.947883242	0.975	0.568	0	Monocyte	DUSP6
GRN	0	4.064377653	0.957	0.55	0	Monocyte	GRN
VSIG4	0	5.375305178	0.913	0.51	0	Monocyte	VSIG4
GPX1	0	2.578799579	0.957	0.554	0	Monocyte	GPX1
CD163	0	5.630963749	0.952	0.55	0	Monocyte	CD163
TYMP	0	3.910572043	0.943	0.543	0	Monocyte	TYMP
LY86	0	2.878021708	0.841	0.449	0	Monocyte	LY86
CD14	0	5.449211759	0.96	0.577	0	Monocyte	CD14
FLT3	0	5.192396305	0.786	0.404	0	Monocyte	FLT3
CSF2RA	0	5.19086707	0.729	0.349	0	Monocyte	CSF2RA
PAPSS2	0	4.702760049	0.634	0.255	0	Monocyte	PAPSS2
HRH2	0	4.350116502	0.783	0.405	0	Monocyte	HRH2
THBS1	0	2.989822999	0.907	0.531	0	Monocyte	THBS1
FCGRT	0	4.158738416	0.963	0.593	0	Monocyte	FCGRT
LST1	0	5.053917686	0.974	0.609	0	Monocyte	LST1
CLEC12A	0	5.302469825	0.876	0.511	0	Monocyte	CLEC12A
IFITM3	0	3.610991733	0.943	0.581	0	Monocyte	IFITM3
STAB1	0	5.665856156	0.83	0.468	0	Monocyte	STAB1
HK3	0	5.408772342	0.841	0.483	0	Monocyte	HK3
OSCAR	0	5.295063531	0.738	0.38	0	Monocyte	OSCAR
NLRP12	0	5.695354568	0.679	0.322	0	Monocyte	NLRP12
RASSF2	0	3.875369388	0.864	0.509	0	Monocyte	RASSF2
CCL3	0	1.62625923	0.816	0.463	0	Monocyte	CCL3
HMOX1	0	4.152227981	0.782	0.43	0	Monocyte	HMOX1
CES1	0	4.685963486	0.849	0.499	0	Monocyte	CES1
ZFHX3	0	5.350417002	0.65	0.303	0	Monocyte	ZFHX3
AIF1	0	5.09714733	0.996	0.651	0	Monocyte	AIF1
CLEC4E	0	5.480864361	0.862	0.517	0	Monocyte	CLEC4E
IL1R2	0	5.571230175	0.874	0.531	0	Monocyte	IL1R2
TGFBI	0	5.142064898	0.796	0.457	0	Monocyte	TGFBI
MARCO	0	5.342473093	0.802	0.463	0	Monocyte	MARCO
LTBR	0	5.259249335	0.751	0.413	0	Monocyte	LTBR
SIRPA	0	5.466774957	0.753	0.417	0	Monocyte	SIRPA
CD36	0	3.995469577	0.788	0.454	0	Monocyte	CD36
CREB5	0	5.510312813	0.65	0.316	0	Monocyte	CREB5
BLVRB	0	3.525368578	0.95	0.617	0	Monocyte	BLVRB
SLC43A2	0	4.319080878	0.754	0.423	0	Monocyte	SLC43A2
IL1B	0	5.603816433	0.721	0.39	0	Monocyte	IL1B
IRAK3	0	4.962307396	0.832	0.501	0	Monocyte	IRAK3
AHR	0	3.449810793	0.911	0.581	0	Monocyte	AHR
SLC31A2	0	4.434303323	0.774	0.444	0	Monocyte	SLC31A2
FPR1	0	5.542454898	0.94	0.61	0	Monocyte	FPR1
CD93	0	5.431835504	0.834	0.505	0	Monocyte	CD93
CD68	0	3.353193993	0.941	0.613	0	Monocyte	CD68
EGR1	0	3.203623237	0.784	0.458	0	Monocyte	EGR1
C1QC	0	5.380006511	0.459	0.134	0	Monocyte	C1QC
GCA	0	3.717399931	0.905	0.583	0	Monocyte	GCA
KCTD12	0	5.429901037	0.883	0.564	0	Monocyte	KCTD12
PLAUR	0	5.110807659	0.806	0.487	0	Monocyte	PLAUR
LRRK2	0	5.015536041	0.821	0.503	0	Monocyte	LRRK2
ICAM4	0	4.958199798	0.777	0.46	0	Monocyte	ICAM4
STXBP2	0	3.005685507	0.963	0.646	0	Monocyte	STXBP2
MNDA	0	5.197901524	0.971	0.654	0	Monocyte	MNDA
CAMK1	0	4.647201196	0.764	0.448	0	Monocyte	CAMK1
NAIP	0	4.543310935	0.892	0.577	0	Monocyte	NAIP
LINC01272	0	5.694421363	0.862	0.547	0	Monocyte	LINC01272
IRS2	0	4.489640148	0.926	0.614	0	Monocyte	IRS2
FCN1	0	5.630915644	0.993	0.682	0	Monocyte	FCN1
SECTM1	0	5.208698707	0.737	0.427	0	Monocyte	SECTM1
PLXDC2	0	4.811086063	0.889	0.58	0	Monocyte	PLXDC2
MGST1	0	5.443270432	0.8	0.491	0	Monocyte	MGST1
CTSB	0	3.241778956	0.942	0.636	0	Monocyte	CTSB
TNFSF13B	0	4.515765253	0.828	0.522	0	Monocyte	TNFSF13B
CFD	0	5.202459864	0.937	0.632	0	Monocyte	CFD
IGSF6	0	5.527576276	0.849	0.547	0	Monocyte	IGSF6
SLC11A1	0	5.255688331	0.963	0.663	0	Monocyte	SLC11A1
LINC00937	0	5.45147847	0.661	0.362	0	Monocyte	LINC00937
LGALS1	0	3.228048992	0.976	0.677	0	Monocyte	LGALS1
RBM47	0	5.244422085	0.808	0.51	0	Monocyte	RBM47
CFP	0	4.972659374	0.938	0.64	0	Monocyte	CFP
RBP7	0	5.608608854	0.937	0.641	0	Monocyte	RBP7
RGS2	0	4.295030155	0.924	0.632	0	Monocyte	RGS2
SHTN1	0	5.357842508	0.859	0.569	0	Monocyte	SHTN1
NRG1	0	5.308203043	0.734	0.444	0	Monocyte	NRG1
ZFAND5	0	2.399475723	0.918	0.629	0	Monocyte	ZFAND5
PLBD1	0	5.528059709	0.921	0.633	0	Monocyte	PLBD1
EMILIN2	0	4.666547537	0.766	0.478	0	Monocyte	EMILIN2
DOCK5	0	3.956664567	0.643	0.356	0	Monocyte	DOCK5
RNF130	0	3.330845247	0.883	0.597	0	Monocyte	RNF130
CD33	0	5.441501623	0.725	0.439	0	Monocyte	CD33
TNFAIP2	0	5.490653355	0.847	0.562	0	Monocyte	TNFAIP2
FOSB	0	5.068946171	0.958	0.674	0	Monocyte	FOSB
CXCL2	0	5.517667145	0.641	0.358	0	Monocyte	CXCL2
CD300C	0	5.027306928	0.761	0.482	0	Monocyte	CD300C
RAB31	0	3.505614799	0.927	0.648	0	Monocyte	RAB31
PER1	0	3.648138776	0.81	0.531	0	Monocyte	PER1
JAML	0	3.322370673	0.903	0.625	0	Monocyte	JAML
IL10	0	3.882434829	0.575	0.297	0	Monocyte	IL10
PILRA	0	5.565842341	0.802	0.525	0	Monocyte	PILRA
CCR1	0	4.018693103	0.762	0.485	0	Monocyte	CCR1
PRAM1	0	5.494642536	0.789	0.512	0	Monocyte	PRAM1
RNASE6	0	1.93630379	0.878	0.602	0	Monocyte	RNASE6
C20orf27	0	2.53085744	0.857	0.581	0	Monocyte	C20orf27
PGD	0	2.999364419	0.908	0.634	0	Monocyte	PGD
CDA	0	5.578636148	0.833	0.559	0	Monocyte	CDA
ASGR1	0	5.574367373	0.785	0.512	0	Monocyte	ASGR1
RAB3D	0	4.197555189	0.733	0.46	0	Monocyte	RAB3D
LILRB2	0	5.475854662	0.903	0.631	0	Monocyte	LILRB2
CSF1R	0	5.603830375	0.733	0.461	0	Monocyte	CSF1R
SULT1A1	0	4.181005517	0.901	0.63	0	Monocyte	SULT1A1
CAPG	0	3.337998517	0.922	0.652	0	Monocyte	CAPG
TRPM4	0	4.500613351	0.629	0.36	0	Monocyte	TRPM4
AQP9	0	5.475999094	0.626	0.357	0	Monocyte	AQP9
MS4A7	0	5.227900677	0.732	0.464	0	Monocyte	MS4A7
PSTPIP2	0	1.940381184	0.694	0.426	0	Monocyte	PSTPIP2
ADGRE2	0	5.232893079	0.686	0.419	0	Monocyte	ADGRE2
NR4A2	0	2.227312959	0.867	0.6	0	Monocyte	NR4A2
NAMPT	0	3.797135017	0.889	0.623	0	Monocyte	NAMPT
NFAM1	0	5.473160435	0.751	0.485	0	Monocyte	NFAM1
LRP1	0	5.278137755	0.888	0.623	0	Monocyte	LRP1
MEFV	0	5.298571764	0.615	0.351	0	Monocyte	MEFV
TREM1	0	5.14312602	0.735	0.472	0	Monocyte	TREM1
OLIG1	0	5.684710239	0.576	0.313	0	Monocyte	OLIG1
TMEM176B	0	5.642101218	0.555	0.293	0	Monocyte	TMEM176B
C5AR1	0	5.384427272	0.914	0.652	0	Monocyte	C5AR1
LILRB4	0	5.277385664	0.67	0.411	0	Monocyte	LILRB4
RP6-159A1.4	0	3.175745974	0.747	0.488	0	Monocyte	RP6-159A1.4
HLA-DMA	0	1.336397061	0.823	0.565	0	Monocyte	HLA-DMA
CST3	0	4.887516629	0.997	0.74	0	Monocyte	CST3
ADAM15	0	2.67420619	0.79	0.533	0	Monocyte	ADAM15
ATP6V1B2	0	2.76681297	0.772	0.515	0	Monocyte	ATP6V1B2
HLA-DRA	0	0.802469472	0.95	0.694	0	Monocyte	HLA-DRA
FCGR1A	0	5.354456646	0.734	0.478	0	Monocyte	FCGR1A
LILRB3	0	5.452925921	0.794	0.538	0	Monocyte	LILRB3
HSPA1A	0	2.236836555	0.931	0.675	0	Monocyte	HSPA1A
PYCARD	0	2.705830753	0.943	0.688	0	Monocyte	PYCARD
PTAFR	0	4.595893334	0.873	0.619	0	Monocyte	PTAFR
NCF1	0	2.520246481	0.953	0.7	0	Monocyte	NCF1
DMXL2	0	5.307550417	0.765	0.512	0	Monocyte	DMXL2
SERPINA1	0	5.574265859	0.975	0.725	0	Monocyte	SERPINA1
CYP1B1	0	5.294939935	0.784	0.534	0	Monocyte	CYP1B1
PYGL	0	2.829957399	0.757	0.507	0	Monocyte	PYGL
CLEC4A	0	4.98670099	0.667	0.418	0	Monocyte	CLEC4A
MPEG1	0	4.533578514	0.862	0.613	0	Monocyte	MPEG1
UBXN11	0	2.242696992	0.766	0.518	0	Monocyte	UBXN11
LGALS9	0	2.87067668	0.746	0.5	0	Monocyte	LGALS9
SOD2	0	1.433979271	0.855	0.61	0	Monocyte	SOD2
APP	0	1.177821427	0.827	0.582	0	Monocyte	APP
ZNF106	0	2.532663981	0.867	0.623	0	Monocyte	ZNF106
SPI1	0	4.659162447	0.954	0.711	0	Monocyte	SPI1
ALDH2	0	4.862129346	0.906	0.663	0	Monocyte	ALDH2
ARHGEF40	0	5.255895839	0.753	0.51	0	Monocyte	ARHGEF40
PLXNB2	0	5.245334666	0.676	0.434	0	Monocyte	PLXNB2
C1QA	0	6.060736645	0.593	0.352	0	Monocyte	C1QA
RAB11FIP1	0	2.830812884	0.856	0.615	0	Monocyte	RAB11FIP1
IFI30	0	4.899097468	0.712	0.473	0	Monocyte	IFI30
GLUL	0	1.687709107	0.886	0.647	0	Monocyte	GLUL
IL13RA1	0	3.924364384	0.785	0.547	0	Monocyte	IL13RA1
CSF3R	0	5.40698235	0.961	0.724	0	Monocyte	CSF3R
RHOB	0	3.238112009	0.832	0.596	0	Monocyte	RHOB
TIMP2	0	5.00675639	0.749	0.513	0	Monocyte	TIMP2
NUDT16	0	3.44874513	0.832	0.597	0	Monocyte	NUDT16
FCER1G	0	2.555676701	0.979	0.745	0	Monocyte	FCER1G
C1orf162	0	2.097854839	0.96	0.726	0	Monocyte	C1orf162
APLP2	0	3.375524229	0.94	0.706	0	Monocyte	APLP2
CTSZ	0	3.705158978	0.842	0.608	0	Monocyte	CTSZ
IFNGR2	0	2.928971997	0.878	0.645	0	Monocyte	IFNGR2
ZNF467	0	4.679026509	0.618	0.385	0	Monocyte	ZNF467
ARHGAP24	0	1.207806647	0.84	0.607	0	Monocyte	ARHGAP24
CRISPLD2	0	5.295024603	0.74	0.508	0	Monocyte	CRISPLD2
SLC25A37	0	1.753671926	0.749	0.518	0	Monocyte	SLC25A37
S100P	0	5.338378687	0.597	0.368	0	Monocyte	S100P
PTPRE	0	2.547230152	0.881	0.652	0	Monocyte	PTPRE
TIAM1	0	2.350334454	0.669	0.441	0	Monocyte	TIAM1
CD302	0	5.192527588	0.852	0.625	0	Monocyte	CD302
CTD-3252C9.4	0	3.94718674	0.945	0.718	0	Monocyte	CTD-3252C9.4
NPC2	0	2.666056342	0.937	0.712	0	Monocyte	NPC2
UHRF1	0	1.585991538	0.514	0.289	0	Monocyte	UHRF1
CDKN1C	0	2.740151016	0.256	0.48	0	Monocyte	CDKN1C
SOCS3	0	2.289636521	0.782	0.558	0	Monocyte	SOCS3
POU2F2	0	2.465001469	0.876	0.652	0	Monocyte	POU2F2
HDAC9	0	1.77931337	0.731	0.507	0	Monocyte	HDAC9
MSRB1	0	3.495275566	0.784	0.56	0	Monocyte	MSRB1
RETN	0	5.563344975	0.981	0.758	0	Monocyte	RETN
ZNF503	0	6.518976556	0.545	0.324	0	Monocyte	ZNF503
C5AR2	0	5.142598813	0.562	0.341	0	Monocyte	C5AR2
CPPED1	0	4.061377283	0.779	0.558	0	Monocyte	CPPED1
NFE2	0	2.622654352	0.814	0.595	0	Monocyte	NFE2
ALOX5	0	3.197799301	0.747	0.528	0	Monocyte	ALOX5
VMP1	0	2.462350376	0.784	0.566	0	Monocyte	VMP1
SLC16A3	0	2.70438033	0.685	0.469	0	Monocyte	SLC16A3
CTSS	0	3.560704505	0.991	0.775	0	Monocyte	CTSS
FGD4	0	5.135116526	0.724	0.508	0	Monocyte	FGD4
NCF2	0	5.197220985	0.906	0.691	0	Monocyte	NCF2
OSM	0	1.067553941	0.452	0.666	0	Monocyte	OSM
GRINA	0	2.601496357	0.848	0.634	0	Monocyte	GRINA
CEACAM3	0	5.401212253	0.523	0.31	0	Monocyte	CEACAM3
VCAN	0	5.473854665	0.991	0.778	0	Monocyte	VCAN
MERTK	0	5.708239317	0.565	0.352	0	Monocyte	MERTK
IL1RN	0	5.200205348	0.556	0.344	0	Monocyte	IL1RN
COTL1	0	2.617839014	0.985	0.773	0	Monocyte	COTL1
MCTP1	0	3.10098584	0.657	0.446	0	Monocyte	MCTP1
IRF8	0	1.072486915	0.799	0.589	0	Monocyte	IRF8
FOS	0	5.052643089	1	0.79	0	Monocyte	FOS
NEAT1	0	3.202369636	0.992	0.783	0	Monocyte	NEAT1
FRMD3	0	0.356214978	0.576	0.367	0	Monocyte	FRMD3
TLR2	0	5.463616422	0.741	0.532	0	Monocyte	TLR2
P2RY13	0	5.218589872	0.626	0.419	0	Monocyte	P2RY13
TKT	0	2.891088621	0.963	0.756	0	Monocyte	TKT
FCGR2A	0	4.095368737	0.79	0.584	0	Monocyte	FCGR2A
ADAMTSL4	0	5.376525887	0.617	0.412	0	Monocyte	ADAMTSL4
LGALS2	0	5.56727075	0.837	0.632	0	Monocyte	LGALS2
MYOF	0	5.03885517	0.603	0.398	0	Monocyte	MYOF
RRP12	0	3.595919723	0.857	0.652	0	Monocyte	RRP12
S100A12	0	5.698628951	0.977	0.773	0	Monocyte	S100A12
LYST	0	2.208014233	0.828	0.624	0	Monocyte	LYST
SNX10	0	2.450962182	0.833	0.63	0	Monocyte	SNX10
ZNF703	0	5.891278301	0.526	0.324	0	Monocyte	ZNF703
NAAA	0	1.768837797	0.748	0.546	0	Monocyte	NAAA
CXCL3	0	1.747827657	0.571	0.37	0	Monocyte	CXCL3
CD300E	0	5.386889619	0.749	0.549	0	Monocyte	CD300E
ANO6	0	0.966530786	0.746	0.546	0	Monocyte	ANO6
FOLR3	0	5.341065788	0.625	0.426	0	Monocyte	FOLR3
JUN	0	1.094038085	0.823	0.624	0	Monocyte	JUN
GSN	0	0.278160845	0.738	0.539	0	Monocyte	GSN
TLR4	0	5.446707044	0.717	0.518	0	Monocyte	TLR4
BASP1	0	3.251169074	0.707	0.508	0	Monocyte	BASP1
BRI3	0	3.575206084	0.864	0.666	0	Monocyte	BRI3
STX11	0	1.701929925	0.751	0.554	0	Monocyte	STX11
CD300LF	0	5.550080026	0.561	0.366	0	Monocyte	CD300LF
ALDH3B1	0	5.416922891	0.668	0.473	0	Monocyte	ALDH3B1
CTSH	0	2.654696667	0.877	0.682	0	Monocyte	CTSH
CSTA	0	5.472761255	0.926	0.734	0	Monocyte	CSTA
CRTAP	0	2.240937425	0.877	0.685	0	Monocyte	CRTAP
ZNF385A	0	4.836651283	0.753	0.561	0	Monocyte	ZNF385A
DSC2	0	5.441162603	0.683	0.494	0	Monocyte	DSC2
NUP214	0	2.986436104	0.807	0.618	0	Monocyte	NUP214
TIMP1	0	1.487063954	0.908	0.72	0	Monocyte	TIMP1
CCDC88A	0	3.981252955	0.808	0.62	0	Monocyte	CCDC88A
TALDO1	0	1.982715399	0.951	0.763	0	Monocyte	TALDO1
FCGR1B	0	5.280252388	0.568	0.381	0	Monocyte	FCGR1B
CARD9	0	5.181787595	0.705	0.52	0	Monocyte	CARD9
MT1E	0	1.307660059	0.367	0.551	0	Monocyte	MT1E
LRRC25	0	4.748441554	0.698	0.514	0	Monocyte	LRRC25
LY96	0	3.418483887	0.754	0.571	0	Monocyte	LY96
NLRP3	0	4.739223868	0.719	0.536	0	Monocyte	NLRP3
CPVL	0	5.354415782	0.9	0.719	0	Monocyte	CPVL
LILRA1	0	5.436206429	0.636	0.455	0	Monocyte	LILRA1
CKB	0	2.16433127	0.354	0.534	0	Monocyte	CKB
IL3RA	0	1.889002835	0.475	0.295	0	Monocyte	IL3RA
CYBB	0	4.074899168	0.929	0.752	0	Monocyte	CYBB
GAS6	0	3.220907645	0.662	0.486	0	Monocyte	GAS6
LINC00936	0	2.69143196	0.868	0.693	0	Monocyte	LINC00936
MYADM	0	2.458138332	0.952	0.777	0	Monocyte	MYADM
PDK4	0	4.650884539	0.565	0.39	0	Monocyte	PDK4
CD4	0	1.562976464	0.726	0.551	0	Monocyte	CD4
CTSD	0	2.051607221	0.974	0.799	0	Monocyte	CTSD
KLF10	0	2.449365198	0.681	0.508	0	Monocyte	KLF10
IL18	0	3.738499567	0.761	0.588	0	Monocyte	IL18
TTLL7	0	0.846917449	0.458	0.285	0	Monocyte	TTLL7
LTA4H	0	2.082913455	0.853	0.68	0	Monocyte	LTA4H
PELI1	0	2.344792789	0.817	0.644	0	Monocyte	PELI1
APOBEC3A	0	4.976181576	0.62	0.448	0	Monocyte	APOBEC3A
MXD1	0	3.144855112	0.804	0.633	0	Monocyte	MXD1
ZEB2	0	1.876898118	0.917	0.746	0	Monocyte	ZEB2
OGFRL1	0	3.35873451	0.704	0.533	0	Monocyte	OGFRL1
CITED2	0	0.886735915	0.919	0.749	0	Monocyte	CITED2
IFI44	0	1.113060681	0.36	0.529	0	Monocyte	IFI44
LILRB1	0	2.533854115	0.808	0.641	0	Monocyte	LILRB1
RASSF4	0	2.831120418	0.718	0.551	0	Monocyte	RASSF4
HSPA6	0	3.76551482	0.621	0.455	0	Monocyte	HSPA6
SYK	0	2.597201487	0.831	0.665	0	Monocyte	SYK
METTL7A	0	2.327061416	0.808	0.643	0	Monocyte	METTL7A
CPM	0	4.307033177	0.723	0.558	0	Monocyte	CPM
ANPEP	0	5.242448131	0.647	0.484	0	Monocyte	ANPEP
ZDHHC1	0	5.255359862	0.517	0.354	0	Monocyte	ZDHHC1
IER2	0	1.374159722	0.915	0.753	0	Monocyte	IER2
1-Mar	0	2.760625389	0.838	0.676	0	Monocyte	1-Mar
SLC8A1	0	5.347089388	0.702	0.541	0	Monocyte	SLC8A1
RXRA	0	4.333942545	0.739	0.579	0	Monocyte	RXRA
RAB32	0	2.579680288	0.719	0.559	0	Monocyte	RAB32
TLN1	0	0.731235279	0.921	0.762	0	Monocyte	TLN1
MS4A4A	0	5.27750268	0.707	0.548	0	Monocyte	MS4A4A
FAM26F	0	1.853622464	0.732	0.574	0	Monocyte	FAM26F
FAM198B	0	5.30610619	0.738	0.58	0	Monocyte	FAM198B
FES	0	3.838076016	0.768	0.612	0	Monocyte	FES
CEBPD	0	3.710460839	0.981	0.826	0	Monocyte	CEBPD
CKAP4	0	3.764762947	0.729	0.574	0	Monocyte	CKAP4
CD86	0	3.873196675	0.644	0.489	0	Monocyte	CD86
C19orf38	0	5.151533062	0.818	0.663	0	Monocyte	C19orf38
NOTCH2	0	2.536711055	0.717	0.562	0	Monocyte	NOTCH2
APOBR	0	2.8413551	0.688	0.534	0	Monocyte	APOBR
SORT1	0	4.034110501	0.655	0.502	0	Monocyte	SORT1
BCL6	0	4.06717266	0.742	0.589	0	Monocyte	BCL6
NCF4	0	2.855010652	0.792	0.64	0	Monocyte	NCF4
CTSA	0	0.377196826	0.835	0.684	0	Monocyte	CTSA
LILRA5	0	5.602331125	0.801	0.651	0	Monocyte	LILRA5
ARRDC4	0	4.013902805	0.643	0.493	0	Monocyte	ARRDC4
THBD	0	5.383748435	0.361	0.211	0	Monocyte	THBD
PSAP	0	3.12029179	0.995	0.847	0	Monocyte	PSAP
FGD2	0	2.074701705	0.763	0.615	0	Monocyte	FGD2
EPB41L3	0	3.764053279	0.672	0.524	0	Monocyte	EPB41L3
IFNGR1	0	1.885757935	0.815	0.667	0	Monocyte	IFNGR1
FBP1	0	3.040653875	0.757	0.61	0	Monocyte	FBP1
GSTP1	0	1.685345655	0.965	0.818	0	Monocyte	GSTP1
CR1	0	3.030446095	0.616	0.469	0	Monocyte	CR1
IER3	0	3.632633793	0.609	0.462	0	Monocyte	IER3
SOX4	0	3.319814618	0.628	0.482	0	Monocyte	SOX4
SCPEP1	0	2.456242826	0.782	0.636	0	Monocyte	SCPEP1
CXCL16	0	3.294915531	0.694	0.549	0	Monocyte	CXCL16
GNAQ	0	2.999897231	0.723	0.581	0	Monocyte	GNAQ
SGK1	0	4.027928002	0.818	0.676	0	Monocyte	SGK1
ACSL1	0	4.108500931	0.802	0.661	0	Monocyte	ACSL1
NBPF26	0	2.480737363	0.71	0.569	0	Monocyte	NBPF26
MEF2C	0	1.600776701	0.689	0.548	0	Monocyte	MEF2C
PLEC	0	2.467516064	0.82	0.679	0	Monocyte	PLEC
SAT1	0	2.772191814	0.993	0.853	0	Monocyte	SAT1
AP1S2	0	2.166538815	0.833	0.693	0	Monocyte	AP1S2
LILRA6	0	5.450730427	0.637	0.497	0	Monocyte	LILRA6
CECR1	0	2.262990839	0.841	0.701	0	Monocyte	CECR1
YBX3	0	1.814546801	0.847	0.709	0	Monocyte	YBX3
QPCT	0	5.31875606	0.545	0.408	0	Monocyte	QPCT
PTPN12	0	1.23750916	0.676	0.539	0	Monocyte	PTPN12
TMEM91	0	2.876686291	0.741	0.604	0	Monocyte	TMEM91
MARCKS	0	3.503233709	0.714	0.578	0	Monocyte	MARCKS
VAMP5	0	1.245987623	0.82	0.684	0	Monocyte	VAMP5
FPR2	0	5.216440599	0.642	0.508	0	Monocyte	FPR2
TNFSF10	0	1.852493967	0.763	0.629	0	Monocyte	TNFSF10
BID	0	1.969437592	0.734	0.601	0	Monocyte	BID
HLA-DMB	0	1.560091504	0.787	0.655	0	Monocyte	HLA-DMB
DYSF	0	4.641505312	0.682	0.55	0	Monocyte	DYSF
TSPO	0	2.804582059	0.988	0.856	0	Monocyte	TSPO
CIITA	0	1.314040222	0.592	0.461	0	Monocyte	CIITA
CREG1	0	2.775482441	0.708	0.579	0	Monocyte	CREG1
TNFSF13	0	3.982195222	0.734	0.606	0	Monocyte	TNFSF13
S100A11	0	2.910972197	0.997	0.87	0	Monocyte	S100A11
HNMT	0	5.290732283	0.723	0.596	0	Monocyte	HNMT
NFKBIZ	0	2.232018113	0.832	0.706	0	Monocyte	NFKBIZ
MCEMP1	0	4.275275836	0.774	0.648	0	Monocyte	MCEMP1
PLXNC1	0	3.657577127	0.692	0.566	0	Monocyte	PLXNC1
PPP1R15A	0	1.438238213	0.927	0.802	0	Monocyte	PPP1R15A
TRIB1	0	4.665805817	0.728	0.604	0	Monocyte	TRIB1
TESC	0	1.961333161	0.657	0.533	0	Monocyte	TESC
LYL1	0	1.722062718	0.662	0.539	0	Monocyte	LYL1
LILRA2	0	5.336589723	0.788	0.666	0	Monocyte	LILRA2
FRMD4B	0	1.805295214	0.673	0.551	0	Monocyte	FRMD4B
CSF2RB	0	4.599133291	0.581	0.459	0	Monocyte	CSF2RB
CORO1C	0	1.139947858	0.684	0.563	0	Monocyte	CORO1C
MTMR11	0	5.308545495	0.545	0.424	0	Monocyte	MTMR11
AREG	0	1.495859212	0.809	0.689	0	Monocyte	AREG
GAA	0	3.147554084	0.666	0.547	0	Monocyte	GAA
PECAM1	0	1.793149702	0.756	0.638	0	Monocyte	PECAM1
ZFP36	0	1.649903287	0.99	0.872	0	Monocyte	ZFP36
BNIP3L	0	1.048595893	0.796	0.678	0	Monocyte	BNIP3L
KIAA0930	0	4.202824394	0.713	0.595	0	Monocyte	KIAA0930
MIR4435-2HG	0	0.80149817	0.724	0.608	0	Monocyte	MIR4435-2HG
MEGF9	0	3.40987316	0.765	0.65	0	Monocyte	MEGF9
HLX	0	4.794693682	0.71	0.595	0	Monocyte	HLX
ODF3B	0	3.858381891	0.689	0.575	0	Monocyte	ODF3B
ANXA1	0	1.118978281	0.985	0.872	0	Monocyte	ANXA1
IRF5	0	2.756426771	0.715	0.602	0	Monocyte	IRF5
NINJ1	0	1.613364349	0.734	0.621	0	Monocyte	NINJ1
FMNL2	0	3.84058524	0.569	0.456	0	Monocyte	FMNL2
GNS	0	2.564588935	0.739	0.628	0	Monocyte	GNS
HVCN1	0	0.498383731	0.733	0.623	0	Monocyte	HVCN1
RNASE2	0	5.373073556	0.879	0.769	0	Monocyte	RNASE2
BST1	0	5.2543423	0.739	0.629	0	Monocyte	BST1
DUSP1	0	2.493995518	0.999	0.891	0	Monocyte	DUSP1
HLA-DRB1	0	1.133860411	0.958	0.851	0	Monocyte	HLA-DRB1
ZNF185	0	0.504705131	0.602	0.495	0	Monocyte	ZNF185
FAM46A	0	1.700558459	0.593	0.488	0	Monocyte	FAM46A
FAM101B	0	3.245041202	0.667	0.563	0	Monocyte	FAM101B
TNFAIP3	0	0.918799141	0.835	0.731	0	Monocyte	TNFAIP3
ADAP2	0	4.875166326	0.696	0.592	0	Monocyte	ADAP2
TYROBP	0	2.499406403	0.997	0.894	0	Monocyte	TYROBP
BACH1	0	3.036006536	0.705	0.602	0	Monocyte	BACH1
MT2A	0	1.447506106	0.678	0.576	0	Monocyte	MT2A
CCR2	0	3.562330605	0.812	0.71	0	Monocyte	CCR2
PADI4	0	2.838573788	0.614	0.716	0	Monocyte	PADI4
CD74	0	0.359568118	0.994	0.893	0	Monocyte	CD74
SLC2A3	0	1.38302557	0.806	0.707	0	Monocyte	SLC2A3
DSE	0	1.893219004	0.629	0.53	0	Monocyte	DSE
CD300A	0	0.318065566	0.687	0.589	0	Monocyte	CD300A
1-Mar	0	5.446016513	0.779	0.681	0	Monocyte	1-Mar
ID1	0	3.890594101	0.545	0.448	0	Monocyte	ID1
STAC3	0	4.467510516	0.65	0.553	0	Monocyte	STAC3
LYZ	0	5.609223422	1	0.904	0	Monocyte	LYZ
CEBPB	0	1.753958381	0.825	0.729	0	Monocyte	CEBPB
DAPP1	0	0.790685692	0.643	0.547	0	Monocyte	DAPP1
ASAH1	0	1.645093742	0.801	0.706	0	Monocyte	ASAH1
SIDT2	0	2.140375176	0.651	0.556	0	Monocyte	SIDT2
H1F0	0	0.43117593	0.386	0.48	0	Monocyte	H1F0
SMCO4	0	3.785090332	0.749	0.655	0	Monocyte	SMCO4
ASAP1	0	2.813158613	0.568	0.474	0	Monocyte	ASAP1
PLSCR1	0	2.018089839	0.586	0.492	0	Monocyte	PLSCR1
CLECL1	0	0.384335335	0.703	0.61	0	Monocyte	CLECL1
CORO1B	0	0.276154848	0.724	0.631	0	Monocyte	CORO1B
SLC7A7	0	5.239050165	0.821	0.73	0	Monocyte	SLC7A7
JUNB	0	0.907121666	0.968	0.877	0	Monocyte	JUNB
CUX1	0	1.902201087	0.749	0.658	0	Monocyte	CUX1
PLEKHO1	0	1.978948636	0.636	0.545	0	Monocyte	PLEKHO1
CALML4	0	4.62916166	0.542	0.454	0	Monocyte	CALML4
ANXA2	0	1.88284063	0.95	0.862	0	Monocyte	ANXA2
SERPINF1	0	0.492139326	0.633	0.545	0	Monocyte	SERPINF1
FABP5	0	0.487530263	0.66	0.574	0	Monocyte	FABP5
KCNE3	0	4.570612374	0.647	0.733	0	Monocyte	KCNE3
PLXND1	0	2.978751694	0.636	0.55	0	Monocyte	PLXND1
GFRA2	0	4.443258457	0.528	0.445	0	Monocyte	GFRA2
LGALS3	0	2.638516397	0.899	0.817	0	Monocyte	LGALS3
HLA-DPA1	0	0.492750153	0.892	0.811	0	Monocyte	HLA-DPA1
SIGLEC10	0	2.727215771	0.595	0.674	0	Monocyte	SIGLEC10
G0S2	0	5.180156777	0.655	0.577	0	Monocyte	G0S2
SEC14L1	0	1.242151109	0.689	0.611	0	Monocyte	SEC14L1
RNF144B	0	4.302541538	0.699	0.623	0	Monocyte	RNF144B
TBC1D8	0	4.853402608	0.618	0.542	0	Monocyte	TBC1D8
BEST1	0	2.986224389	0.563	0.488	0	Monocyte	BEST1
CHN2	0	2.624482686	0.617	0.542	0	Monocyte	CHN2
NFKBIA	0	1.4641138	0.933	0.86	0	Monocyte	NFKBIA
S100A8	0	5.600012679	1	0.927	0	Monocyte	S100A8
GAPT	0	1.335286266	0.587	0.514	0	Monocyte	GAPT
BCL2A1	0	2.280970846	0.71	0.639	0	Monocyte	BCL2A1
LAP3	0	1.178093467	0.624	0.553	0	Monocyte	LAP3
SIGLEC9	0	3.379664254	0.596	0.526	0	Monocyte	SIGLEC9
S100A9	0	5.583475565	1	0.932	0	Monocyte	S100A9
RNF24	0	2.038922152	0.66	0.593	0	Monocyte	RNF24
RNF141	0	1.779492127	0.669	0.602	0	Monocyte	RNF141
AHNAK	0	1.419767393	0.952	0.886	0	Monocyte	AHNAK
KIAA0513	0	2.778029139	0.577	0.512	0	Monocyte	KIAA0513
BTK	0	1.374090318	0.602	0.537	0	Monocyte	BTK
H2AFJ	0	1.435750889	0.74	0.677	0	Monocyte	H2AFJ
NACC2	0	3.569751613	0.58	0.519	0	Monocyte	NACC2
GSTO1	0	0.664754931	0.77	0.71	0	Monocyte	GSTO1
UBE2J1	0	0.86202951	0.793	0.733	0	Monocyte	UBE2J1
P2RX1	0	1.664399628	0.558	0.5	0	Monocyte	P2RX1
MX1	0	1.065105054	0.645	0.589	0	Monocyte	MX1
TBXAS1	0	2.67689973	0.807	0.751	0	Monocyte	TBXAS1
SEMA4A	0	4.505234361	0.585	0.53	0	Monocyte	SEMA4A
VNN2	0	2.404782329	0.682	0.628	0	Monocyte	VNN2
KLF6	0	1.564970566	0.991	0.937	0	Monocyte	KLF6
NRGN	0	0.260459851	0.724	0.672	0	Monocyte	NRGN
S100A4	0	1.84491155	0.999	0.949	0	Monocyte	S100A4
CD1D	0	4.612926899	0.608	0.559	0	Monocyte	CD1D
NBPF14	0	2.319675227	0.858	0.811	0	Monocyte	NBPF14
NR4A1	0	3.802209907	0.545	0.499	0	Monocyte	NR4A1
S100A6	0	2.848213251	0.999	0.954	0	Monocyte	S100A6
FAM110A	0	0.584805041	0.623	0.578	0	Monocyte	FAM110A
ANXA5	0	1.59275463	0.88	0.835	0	Monocyte	ANXA5
TUBA1A	0	1.18111646	0.908	0.865	0	Monocyte	TUBA1A
CMIP	0	1.103219069	0.598	0.556	0	Monocyte	CMIP
CD83	0	0.633875818	0.613	0.572	0	Monocyte	CD83
KYNU	0	2.836733741	0.609	0.569	0	Monocyte	KYNU
PFKFB4	0	4.361305875	0.56	0.6	0	Monocyte	PFKFB4
IFITM2	0	0.533359131	0.991	0.953	0	Monocyte	IFITM2
ZMIZ1	0	2.447619542	0.561	0.524	0	Monocyte	ZMIZ1
ZFP36L1	0	0.684095326	0.926	0.889	0	Monocyte	ZFP36L1
RASA4	0	2.715336814	0.572	0.537	0	Monocyte	RASA4
VIM	0	1.72734886	0.998	0.964	0	Monocyte	VIM
ETV6	0	2.318223128	0.656	0.623	0	Monocyte	ETV6
CHST15	0	4.628415307	0.606	0.574	0	Monocyte	CHST15
UNC93B1	0	2.546434923	0.619	0.65	0	Monocyte	UNC93B1
C9orf72	0	3.002015491	0.675	0.706	0	Monocyte	C9orf72
TNNT1	0	6.999539204	0.329	0.301	0	Monocyte	TNNT1
CACNA2D4	0	2.082220816	0.588	0.564	0	Monocyte	CACNA2D4
S100A10	0	1.277391657	0.973	0.952	0	Monocyte	S100A10
GAPDH	0	1.455007151	0.994	0.975	0	Monocyte	GAPDH
OAZ1	0	1.163707424	0.996	0.977	0	Monocyte	OAZ1
SMARCD3	0	4.256081758	0.618	0.602	0	Monocyte	SMARCD3
RP11-295G20.2	0	3.317050357	0.558	0.572	0	Monocyte	RP11-295G20.2
PTPN18	0	0.485079021	0.746	0.733	0	Monocyte	PTPN18
BLVRA	0	2.253291509	0.613	0.6	0	Monocyte	BLVRA
SCIMP	0	2.096187	0.678	0.669	0	Monocyte	SCIMP
ENTPD1	0	3.662596704	0.677	0.67	0	Monocyte	ENTPD1
FTH1	0	1.873268965	1	0.995	0	Monocyte	FTH1
CDK2AP1	0	1.484032342	0.581	0.586	0	Monocyte	CDK2AP1
ITGAX	0	2.401477057	0.598	0.594	0	Monocyte	ITGAX
LINC00657	0	0.69485131	0.721	0.717	0	Monocyte	LINC00657
DOK3	0	3.651353474	0.649	0.645	0	Monocyte	DOK3
FTL	0	2.891217639	1	0.997	0	Monocyte	FTL
HLA-DRB5	0	0.904904348	0.725	0.724	0	Monocyte	HLA-DRB5
KCNK6	0	2.432750032	0.68	0.68	0	Monocyte	KCNK6
OAS1	2.98E-305	1.662171311	0.576	0.531	4.01E-302	Monocyte	OAS1
BTG2	1.63E-299	0.407819319	0.766	0.689	2.20E-296	Monocyte	BTG2
TMEM154	3.00E-278	1.2917816	0.61	0.594	4.04E-275	Monocyte	TMEM154
SLC2A6	5.83E-275	2.928152877	0.519	0.437	7.85E-272	Monocyte	SLC2A6
SASH1	1.24E-273	5.839769969	0.516	0.341	1.67E-270	Monocyte	SASH1
C1orf228	2.94E-263	0.737033368	0.599	0.56	3.96E-260	Monocyte	C1orf228
FAM212B	5.64E-262	1.432017065	0.545	0.526	7.59E-259	Monocyte	FAM212B
ASGR2	3.21E-260	5.571240527	0.522	0.276	4.33E-257	Monocyte	ASGR2
CTSL	2.63E-235	2.053882865	0.562	0.545	3.54E-232	Monocyte	CTSL
F5	5.65E-213	2.802544134	0.563	0.581	7.60E-210	Monocyte	F5
CLIC4	1.90E-211	0.643908838	0.558	0.542	2.56E-208	Monocyte	CLIC4
HBEGF	6.10E-210	4.818124689	0.532	0.615	8.21E-207	Monocyte	HBEGF
ALDH1A1	2.42E-209	5.242589297	0.512	0.33	3.26E-206	Monocyte	ALDH1A1
PTGIR	7.01E-184	0.422934269	0.561	0.625	9.44E-181	Monocyte	PTGIR
RIOK3	1.49E-183	0.304598746	0.662	0.643	2.01E-180	Monocyte	RIOK3
RMRP	5.24E-181	0.356737928	0.542	0.489	7.05E-178	Monocyte	RMRP
SIGLEC7	6.45E-178	1.556542441	0.534	0.459	8.68E-175	Monocyte	SIGLEC7
IFI44L	5.18E-173	0.957966892	0.344	0.434	6.97E-170	Monocyte	IFI44L
CARD19	8.93E-161	0.547415286	0.572	0.558	1.20E-157	Monocyte	CARD19
CDC42EP2	9.15E-154	5.037029672	0.415	0.526	1.23E-150	Monocyte	CDC42EP2
HHEX	9.56E-134	1.67470192	0.547	0.561	1.29E-130	Monocyte	HHEX
CLEC10A	4.60E-131	5.66247181	0.479	0.28	6.19E-128	Monocyte	CLEC10A
IER5	2.83E-125	2.052859958	0.546	0.573	3.81E-122	Monocyte	IER5
WARS	1.26E-122	1.972232552	0.516	0.497	1.70E-119	Monocyte	WARS
EPHB6	9.59E-122	1.05445628	0.547	0.558	1.29E-118	Monocyte	EPHB6
PTGDR2	1.35E-117	1.222916974	0.354	0.386	1.82E-114	Monocyte	PTGDR2
RP11-750H9.5	1.65E-96	6.236700176	0.474	0.255	2.23E-93	Monocyte	RP11-750H9.5
MT1X	2.73E-96	0.293183902	0.519	0.646	3.68E-93	Monocyte	MT1X
TCF7L2	3.43E-92	3.313558427	0.496	0.46	4.62E-89	Monocyte	TCF7L2
CD84	5.88E-83	0.766684041	0.633	0.662	7.91E-80	Monocyte	CD84
GATA2	7.85E-81	2.460357109	0.358	0.263	1.06E-77	Monocyte	GATA2
PID1	8.74E-80	5.106793095	0.503	0.513	1.18E-76	Monocyte	PID1
CD1E	1.71E-78	4.198083467	0.458	0.198	2.31E-75	Monocyte	CD1E
FAM13A	3.82E-77	2.501905256	0.522	0.543	5.14E-74	Monocyte	FAM13A
PDLIM7	2.49E-75	1.90983738	0.517	0.563	3.35E-72	Monocyte	PDLIM7
FAM210B	8.22E-74	0.513546744	0.582	0.584	1.11E-70	Monocyte	FAM210B
GK	2.76E-71	2.573904159	0.527	0.601	3.72E-68	Monocyte	GK
FCER1A	5.40E-68	4.263674134	0.357	0.323	7.27E-65	Monocyte	FCER1A
CCL3L3	1.57E-65	2.000263132	0.473	0.352	2.11E-62	Monocyte	CCL3L3
ABCA1	3.83E-65	2.636313795	0.508	0.537	5.16E-62	Monocyte	ABCA1
C1QB	3.92E-56	5.441355663	0.429	0.304	5.27E-53	Monocyte	C1QB
HIST2H2AA4	1.38E-55	1.239747768	0.48	0.482	1.86E-52	Monocyte	HIST2H2AA4
FAM129A	3.87E-54	0.623635808	0.633	0.696	5.21E-51	Monocyte	FAM129A
CYP27A1	4.26E-50	5.386379649	0.495	0.495	5.73E-47	Monocyte	CYP27A1
PAG1	3.75E-44	0.646323318	0.603	0.618	5.05E-41	Monocyte	PAG1
CCDC50	1.95E-41	0.491422935	0.565	0.604	2.62E-38	Monocyte	CCDC50
TMEM176A	5.26E-37	5.568371062	0.47	0.364	7.07E-34	Monocyte	TMEM176A
SCGB3A1	9.75E-37	2.272017517	0.354	0.264	1.31E-33	Monocyte	SCGB3A1
DST	6.36E-35	2.709885866	0.526	0.619	8.56E-32	Monocyte	DST
LFNG	1.43E-30	2.474209155	0.497	0.534	1.93E-27	Monocyte	LFNG
PARP14	4.15E-30	1.104342654	0.509	0.518	5.58E-27	Monocyte	PARP14
CDH23	1.30E-29	4.471268303	0.453	0.365	1.75E-26	Monocyte	CDH23
RP11-362F19.1	7.49E-28	5.233078949	0.487	0.458	1.01E-24	Monocyte	RP11-362F19.1
ATF5	4.71E-27	1.650881182	0.516	0.557	6.35E-24	Monocyte	ATF5
HLA-DQA2	1.09E-26	0.709257999	0.361	0.365	1.47E-23	Monocyte	HLA-DQA2
XAF1	2.61E-17	0.543413001	0.574	0.588	3.52E-14	Monocyte	XAF1
RP11-386I14.4	3.00E-17	2.15223064	0.428	0.477	4.04E-14	Monocyte	RP11-386I14.4
DAPK1	4.25E-17	4.5676398	0.489	0.575	5.72E-14	Monocyte	DAPK1
GCH1	1.84E-14	0.255711938	0.532	0.595	2.48E-11	Monocyte	GCH1
C2	7.55E-09	4.045670164	0.463	0.402	1.02E-05	Monocyte	C2
HES4	1.48E-07	3.068122446	0.429	0.391	0.000199468	Monocyte	HES4
TLE3	1.04E-05	2.253288925	0.471	0.502	0.013942867	Monocyte	TLE3
IFIT3	9.42E-05	1.404233508	0.412	0.411	0.126785273	Monocyte	IFIT3
IFI6	0.000641021	0.417075491	0.524	0.578	0.862814152	Monocyte	IFI6
CLMN	0.001231758	3.12560871	0.478	0.583	1	Monocyte	CLMN
TPPP3	0.009151738	6.132499837	0.441	0.363	1	Monocyte	TPPP3
MFSD2B	0	7.127279128	0.632	0.245	0	others	MFSD2B
HBD	0	8.980430901	0.678	0.355	0	others	HBD
GMPR	0	6.854644659	0.747	0.428	0	others	GMPR
CABP5	0	6.549663535	0.605	0.307	0	others	CABP5
SNCA	0	6.639776728	0.765	0.487	0	others	SNCA
MPP1	0	4.708328715	0.813	0.538	0	others	MPP1
PEAR1	0	6.295458116	0.64	0.372	0	others	PEAR1
MYLK	0	6.814473588	0.674	0.417	0	others	MYLK
CMTM5	0	6.628497996	0.716	0.462	0	others	CMTM5
TRIM58	0	7.024562868	0.763	0.516	0	others	TRIM58
FAXDC2	0	7.458646739	0.666	0.43	0	others	FAXDC2
DMTN	0	7.148079052	0.768	0.532	0	others	DMTN
RP11-501J20.5	0	6.118890475	0.635	0.399	0	others	RP11-501J20.5
PDZK1IP1	0	6.574491293	0.775	0.542	0	others	PDZK1IP1
IGHV1-3	0	3.016370415	0.631	0.41	0	others	IGHV1-3
ARG2	0	6.068980388	0.677	0.458	0	others	ARG2
5-Sep	0	6.97364369	0.619	0.402	0	others	5-Sep
H1F01	0	4.14677416	0.641	0.431	0	others	H1F0
HRAT92	0	6.271034851	0.669	0.473	0	others	HRAT92
CA2	0	5.889406227	0.756	0.561	0	others	CA2
FO538757.3	0	7.264336276	0.729	0.537	0	others	FO538757.3
DAB2	0	3.864656701	0.721	0.534	0	others	DAB2
HEMGN	0	6.085266681	0.635	0.453	0	others	HEMGN
GP1BA	0	7.75688729	0.623	0.442	0	others	GP1BA
HBA2	0	9.520736636	0.671	0.493	0	others	HBA2
C2orf88	0	6.181637268	0.656	0.482	0	others	C2orf88
GPX11	0	1.693186312	0.885	0.712	0	others	GPX1
CDKN1A	0	4.446052749	0.715	0.551	0	others	CDKN1A
LINC00989	0	6.948712765	0.646	0.483	0	others	LINC00989
AP001189.4	0	5.607061849	0.705	0.548	0	others	AP001189.4
NCOA4	0	5.369478511	0.88	0.724	0	others	NCOA4
PRKAR2B	0	5.69261402	0.693	0.537	0	others	PRKAR2B
BCL2L1	0	3.714475513	0.781	0.628	0	others	BCL2L1
2-Mar	0	4.136381002	0.778	0.626	0	others	2-Mar
PGRMC1	0	5.053520874	0.73	0.581	0	others	PGRMC1
TPM1	0	4.898325807	0.668	0.521	0	others	TPM1
RGS18	0	4.839740401	0.778	0.632	0	others	RGS18
GAS2L1	0	5.832107105	0.759	0.613	0	others	GAS2L1
NFE21	0	2.18999934	0.819	0.679	0	others	NFE2
GLUL1	0	1.714428918	0.877	0.739	0	others	GLUL
STRADB	0	3.355402713	0.737	0.6	0	others	STRADB
FAM46C	0	3.555627652	0.702	0.566	0	others	FAM46C
ZNF1851	0	4.2455307	0.667	0.533	0	others	ZNF185
RIOK31	0	2.506160489	0.779	0.645	0	others	RIOK3
CORO1C1	0	3.248661151	0.736	0.606	0	others	CORO1C
GSN1	0	4.003288742	0.744	0.615	0	others	GSN
HBA1	0	8.419817249	0.669	0.547	0	others	HBA1
TSC22D1	0	6.585416071	0.679	0.558	0	others	TSC22D1
SLC40A1	0	3.943476943	0.751	0.63	0	others	SLC40A1
PDLIM1	0	5.146863497	0.656	0.537	0	others	PDLIM1
MAP3K7CL	0	4.614016873	0.763	0.644	0	others	MAP3K7CL
SMIM3	0	4.411270399	0.709	0.59	0	others	SMIM3
PF4V1	0	6.852132109	0.756	0.64	0	others	PF4V1
SPARC	0	6.545606489	0.698	0.585	0	others	SPARC
ADIPOR1	0	2.975710542	0.809	0.697	0	others	ADIPOR1
RNF11	0	4.500754902	0.736	0.627	0	others	RNF11
MGLL	0	5.911291658	0.672	0.564	0	others	MGLL
TREML1	0	6.781172216	0.721	0.613	0	others	TREML1
CLU	0	5.937577189	0.788	0.686	0	others	CLU
ILK	0	3.691755459	0.788	0.691	0	others	ILK
PPBP	0	6.978303837	0.751	0.654	0	others	PPBP
ODC1	0	4.582565371	0.783	0.689	0	others	ODC1
HIST1H2AC	0	5.814216682	0.711	0.619	0	others	HIST1H2AC
CTSA1	0	3.619633041	0.824	0.742	0	others	CTSA
F13A1	0	5.475394264	0.75	0.674	0	others	F13A1
RSU1	0	3.866281591	0.774	0.7	0	others	RSU1
LIMS1	0	3.651506317	0.749	0.681	0	others	LIMS1
SDPR	0	6.531744285	0.715	0.648	0	others	SDPR
NRGN1	0	4.460819808	0.756	0.69	0	others	NRGN
PF4	0	6.382602396	0.789	0.727	0	others	PF4
YBX31	0	1.477018288	0.823	0.763	0	others	YBX3
TUBB1	0	7.16620744	0.733	0.674	0	others	TUBB1
ITGA2B	0	6.262445406	0.69	0.647	0	others	ITGA2B
TPM4	0	3.926982151	0.837	0.794	0	others	TPM4
MYL9	0	6.531832429	0.722	0.68	0	others	MYL9
GNG11	0	6.120854867	0.7	0.658	0	others	GNG11
GP9	0	6.271653418	0.694	0.656	0	others	GP9
PARVB	0	4.784136044	0.787	0.761	0	others	PARVB
TAGLN2	0	2.686434929	0.896	0.871	0	others	TAGLN2
HBB	0	9.355093253	0.85	0.866	0	others	HBB
OAZ11	0	1.548708132	0.993	0.984	0	others	OAZ1
FTH11	0	1.004521576	0.993	0.997	0	others	FTH1
STOM	8.58E-304	2.949724657	0.756	0.633	1.15E-300	others	STOM
SMOX	8.84E-304	5.13083461	0.675	0.558	1.19E-300	others	SMOX
PTGIR1	5.15E-303	4.068459834	0.684	0.594	6.93E-300	others	PTGIR
C6orf25	1.11E-302	7.238445708	0.659	0.598	1.49E-299	others	C6orf25
PTGS1	3.72E-302	6.137476964	0.673	0.54	5.00E-299	others	PTGS1
EIF2AK1	3.05E-300	2.945421648	0.738	0.616	4.11E-297	others	EIF2AK1
SOD21	6.54E-298	2.551961733	0.805	0.707	8.81E-295	others	SOD2
LMNA	3.15E-297	4.996678237	0.669	0.53	4.24E-294	others	LMNA
GRAP2	1.10E-296	4.431376076	0.726	0.624	1.48E-293	others	GRAP2
NGFRAP1	4.17E-296	5.113627977	0.696	0.6	5.61E-293	others	NGFRAP1
IGHG3	2.06E-295	1.843591073	0.538	0.228	2.77E-292	others	IGHG3
ABCC3	2.06E-295	5.645550132	0.589	0.331	2.78E-292	others	ABCC3
TLN11	5.65E-293	2.705294796	0.884	0.825	7.61E-290	others	TLN1
CD9	1.58E-291	6.217167313	0.608	0.459	2.12E-288	others	CD9
ACTN1	1.94E-287	3.504518434	0.749	0.682	2.61E-284	others	ACTN1
AP003068.23	4.35E-286	6.373314104	0.683	0.582	5.85E-283	others	AP003068.23
SELP	2.66E-279	7.477391007	0.566	0.342	3.58E-276	others	SELP
RGS10	8.62E-278	3.238193553	0.802	0.795	1.16E-274	others	RGS10
TMEM140	1.53E-273	4.440554475	0.668	0.562	2.06E-270	others	TMEM140
ABLIM3	2.35E-269	6.187132964	0.608	0.438	3.16E-266	others	ABLIM3
YWHAH	1.76E-268	4.214544964	0.786	0.767	2.37E-265	others	YWHAH
ACRBP	1.12E-267	5.687076159	0.649	0.537	1.51E-264	others	ACRBP
FAM212B1	1.07E-266	3.19560095	0.691	0.526	1.45E-263	others	FAM212B
GUCY1B3	1.55E-265	6.409210299	0.607	0.429	2.08E-262	others	GUCY1B3
PYGL1	2.55E-265	1.996192747	0.763	0.603	3.43E-262	others	PYGL
TRBV25-1	2.76E-264	0.265120062	0.562	0.366	3.71E-261	others	TRBV25-1
SH3BGRL2	1.69E-256	6.743818006	0.612	0.506	2.28E-253	others	SH3BGRL2
PRKAR1B	1.81E-256	5.084466279	0.649	0.554	2.43E-253	others	PRKAR1B
SAT11	2.09E-249	1.159015408	0.928	0.91	2.81E-246	others	SAT1
PDGFA	4.16E-247	6.893634265	0.625	0.493	5.60E-244	others	PDGFA
NEXN	6.22E-245	5.688440096	0.581	0.47	8.37E-242	others	NEXN
VCL	1.71E-243	3.964802574	0.728	0.674	2.30E-240	others	VCL
CXCL31	6.24E-243	3.068970899	0.65	0.443	8.39E-240	others	CXCL3
LGALS12	1.95E-242	5.413245167	0.612	0.49	2.63E-239	others	LGALS12
TMEM40	7.54E-241	6.257779263	0.634	0.528	1.01E-237	others	TMEM40
CMIP1	1.47E-240	2.707084317	0.691	0.568	1.97E-237	others	CMIP
CLEC1B	5.01E-239	6.740081117	0.58	0.408	6.74E-236	others	CLEC1B
MAP1A	2.79E-235	5.882903619	0.613	0.485	3.75E-232	others	MAP1A
AHSP	6.88E-234	11.15792475	0.547	0.256	9.27E-231	others	AHSP
CCL5	1.92E-233	0.83660076	0.835	0.773	2.59E-230	others	CCL5
CD226	2.07E-232	3.48372298	0.662	0.563	2.79E-229	others	CD226
RP11-879F14.2	9.07E-230	6.1904773	0.564	0.305	1.22E-226	others	RP11-879F14.2
APP1	1.16E-229	2.687875225	0.777	0.679	1.56E-226	others	APP
CARD191	3.70E-229	2.827346045	0.706	0.557	4.98E-226	others	CARD19
GSTO11	2.45E-226	2.859230879	0.8	0.732	3.30E-223	others	GSTO1
PKIG	1.42E-224	3.799237341	0.565	0.384	1.91E-221	others	PKIG
SLC6A4	4.72E-224	7.182586698	0.544	0.26	6.35E-221	others	SLC6A4
TUBA1C	4.06E-222	4.444790527	0.695	0.677	5.47E-219	others	TUBA1C
TUBA4A	4.95E-219	3.958730184	0.792	0.77	6.67E-216	others	TUBA4A
SLA2	1.20E-218	3.094737229	0.657	0.562	1.62E-215	others	SLA2
CPNE5	9.30E-218	4.199820349	0.572	0.341	1.25E-214	others	CPNE5
ARHGAP18	1.33E-213	3.956041892	0.712	0.635	1.79E-210	others	ARHGAP18
SCN1B	1.72E-213	6.094156271	0.624	0.524	2.32E-210	others	SCN1B
ITGB3	2.55E-209	7.35185674	0.569	0.397	3.43E-206	others	ITGB3
THBS11	1.65E-208	1.783572124	0.779	0.681	2.23E-205	others	THBS1
CD1E1	1.20E-207	0.665393898	0.568	0.292	1.62E-204	others	CD1E
TCF4	2.55E-206	1.031341822	0.617	0.386	3.43E-203	others	TCF4
ALOX12	1.97E-205	7.028775878	0.617	0.475	2.65E-202	others	ALOX12
DAPP11	1.29E-203	2.960276035	0.689	0.582	1.74E-200	others	DAPP1
HIST1H3H	2.56E-203	5.800408729	0.598	0.528	3.45E-200	others	HIST1H3H
TALDO11	5.18E-201	1.283837731	0.897	0.838	6.98E-198	others	TALDO1
CTTN	3.55E-199	6.469150328	0.593	0.473	4.78E-196	others	CTTN
TIMP11	9.38E-199	2.084966309	0.822	0.796	1.26E-195	others	TIMP1
P2RX11	7.00E-197	3.036956936	0.63	0.519	9.42E-194	others	P2RX1
DNM3	1.62E-194	5.992143775	0.59	0.501	2.18E-191	others	DNM3
SNN	1.56E-192	4.344689009	0.631	0.576	2.10E-189	others	SNN
IGF2BP3	9.78E-192	6.156074426	0.547	0.386	1.32E-188	others	IGF2BP3
FAM210B1	1.27E-189	2.134733866	0.709	0.577	1.71E-186	others	FAM210B
NAP1L1	1.40E-187	2.458187281	0.808	0.801	1.89E-184	others	NAP1L1
TAL1	7.51E-184	5.571274335	0.565	0.354	1.01E-180	others	TAL1
CLDN5	2.93E-183	6.182990371	0.555	0.423	3.94E-180	others	CLDN5
PDE5A	1.56E-182	6.002994118	0.637	0.522	2.10E-179	others	PDE5A
CD681	1.51E-181	1.373707379	0.802	0.746	2.03E-178	others	CD68
CD82	5.99E-180	1.894263813	0.689	0.572	8.06E-177	others	CD82
TPST2	1.13E-176	2.634739192	0.781	0.73	1.52E-173	others	TPST2
EPB41L31	5.13E-176	0.964468895	0.691	0.58	6.90E-173	others	EPB41L3
PTPN181	1.23E-175	2.843516986	0.748	0.738	1.66E-172	others	PTPN18
PLEKHO11	2.53E-173	1.725977255	0.717	0.576	3.41E-170	others	PLEKHO1
TUBB2A	3.14E-172	3.387766733	0.686	0.634	4.22E-169	others	TUBB2A
SMIM5	2.21E-171	5.23554072	0.598	0.51	2.98E-168	others	SMIM5
MCTP11	7.72E-171	1.659482967	0.674	0.526	1.04E-167	others	MCTP1
GFI1B	2.14E-170	5.925690328	0.565	0.367	2.89E-167	others	GFI1B
RP6-159A1.41	3.70E-170	0.969695638	0.758	0.587	4.98E-167	others	RP6-159A1.4
HIST1H2BJ	5.32E-166	5.702203762	0.601	0.53	7.16E-163	others	HIST1H2BJ
RGCC	1.92E-165	1.997948684	0.702	0.659	2.58E-162	others	RGCC
PKHD1L1	1.13E-164	5.683899489	0.603	0.491	1.53E-161	others	PKHD1L1
STX111	3.59E-164	2.337365798	0.693	0.632	4.83E-161	others	STX11
NT5C3A	6.13E-164	3.450770441	0.666	0.588	8.25E-161	others	NT5C3A
ANO61	1.22E-161	2.752540671	0.714	0.625	1.65E-158	others	ANO6
MMD	3.25E-161	5.365639038	0.641	0.625	4.37E-158	others	MMD
ESAM	4.59E-157	6.666936462	0.631	0.613	6.18E-154	others	ESAM
TNS1	6.44E-157	5.056803518	0.561	0.348	8.66E-154	others	TNS1
BTK1	3.53E-153	1.752379797	0.662	0.559	4.75E-150	others	BTK
PTCRA	6.89E-152	6.32261434	0.558	0.427	9.27E-149	others	PTCRA
IGLV3-19	1.97E-151	2.146209004	0.541	0.385	2.65E-148	others	IGLV3-19
LYL11	2.91E-150	1.836712118	0.675	0.586	3.92E-147	others	LYL1
GP6	1.21E-147	7.137580871	0.575	0.518	1.63E-144	others	GP6
SLC25A371	1.37E-147	2.547450282	0.75	0.607	1.85E-144	others	SLC25A37
BEND2	1.62E-146	6.196633347	0.56	0.47	2.18E-143	others	BEND2
SPOCD1	4.90E-144	6.486422322	0.621	0.559	6.59E-141	others	SPOCD1
FAM110A1	1.58E-141	2.716159937	0.691	0.592	2.13E-138	others	FAM110A
FSTL1	4.13E-141	6.84790788	0.536	0.399	5.55E-138	others	FSTL1
RP11-367G6.3	1.64E-140	5.01841316	0.63	0.557	2.20E-137	others	RP11-367G6.3
MMRN1	9.11E-135	6.320828996	0.576	0.478	1.23E-131	others	MMRN1
FHL2	1.33E-133	5.97785683	0.511	0.324	1.78E-130	others	FHL2
PLA2G12A	4.47E-133	4.503272056	0.603	0.603	6.02E-130	others	PLA2G12A
TUBA8	5.54E-130	6.717613633	0.591	0.522	7.46E-127	others	TUBA8
EPB42	2.54E-127	7.457548055	0.607	0.473	3.43E-124	others	EPB42
RAB311	1.84E-125	1.061898018	0.793	0.761	2.47E-122	others	RAB31
RAB27B	2.02E-125	4.526745331	0.615	0.544	2.72E-122	others	RAB27B
SPHK1	2.11E-122	4.143733262	0.529	0.412	2.84E-119	others	SPHK1
RNF241	1.82E-119	1.538612945	0.704	0.617	2.45E-116	others	RNF24
VIPR2	3.38E-118	0.84827757	0.558	0.443	4.55E-115	others	VIPR2
MIR4435-2HG1	1.52E-117	2.012875502	0.705	0.653	2.04E-114	others	MIR4435-2HG
PBX1	2.01E-115	6.047145787	0.523	0.409	2.70E-112	others	PBX1
PECAM11	2.04E-113	1.58533535	0.74	0.684	2.75E-110	others	PECAM1
FAM212A	3.24E-111	4.525120672	0.534	0.485	4.36E-108	others	FAM212A
HIST1H2AG	8.25E-111	4.502271156	0.522	0.442	1.11E-107	others	HIST1H2AG
BAMBI	2.50E-107	5.526749634	0.574	0.426	3.37E-104	others	BAMBI
BNIP3L1	6.67E-107	1.904047674	0.765	0.725	8.98E-104	others	BNIP3L
CXCL161	3.13E-105	1.006552278	0.683	0.605	4.22E-102	others	CXCL16
KIAA05131	7.32E-105	1.527406778	0.591	0.536	9.85E-102	others	KIAA0513
STON2	2.66E-103	5.276920284	0.541	0.409	3.58E-100	others	STON2
RAB37	5.79E-102	2.359106231	0.664	0.568	7.79E-99	others	RAB37
KIFC3	2.17E-101	4.265096127	0.573	0.541	2.93E-98	others	KIFC3
KIF2A	2.98E-101	3.255680794	0.694	0.704	4.01E-98	others	KIF2A
FRMD4B1	2.32E-100	2.14613596	0.678	0.598	3.13E-97	others	FRMD4B
TRBV7-4	6.46E-99	5.853093982	0.502	0.398	8.69E-96	others	TRBV7-4
CCR4	8.57E-97	1.749917558	0.59	0.524	1.15E-93	others	CCR4
GATA1	6.53E-93	6.107866515	0.511	0.435	8.78E-90	others	GATA1
LTBP1	8.23E-93	6.730098822	0.511	0.321	1.11E-89	others	LTBP1
CLIC41	6.51E-91	3.056904396	0.617	0.545	8.76E-88	others	CLIC4
UBXN111	1.47E-90	1.052934602	0.696	0.617	1.98E-87	others	UBXN11
TBXA2R	5.23E-89	5.146735006	0.614	0.641	7.04E-86	others	TBXA2R
ITGB1	2.26E-88	1.505099828	0.797	0.761	3.04E-85	others	ITGB1
ELOVL7	3.72E-88	6.182512826	0.494	0.29	5.01E-85	others	ELOVL7
FHL1	1.74E-87	5.439182587	0.525	0.486	2.34E-84	others	FHL1
STXBP21	3.39E-84	0.723976459	0.826	0.774	4.56E-81	others	STXBP2
IRF4	3.76E-82	0.347943318	0.513	0.639	5.06E-79	others	IRF4
DCAF12	8.29E-82	2.71086647	0.646	0.596	1.12E-78	others	DCAF12
LINC006571	1.17E-81	2.17912647	0.717	0.719	1.57E-78	others	LINC00657
TPTEP1	2.58E-80	4.685964461	0.511	0.429	3.47E-77	others	TPTEP1
IFI27	5.47E-78	3.710410148	0.486	0.347	7.36E-75	others	IFI27
IGHA2	7.34E-76	5.191653173	0.453	0.251	9.88E-73	others	IGHA2
TNFSF4	7.56E-76	6.124124166	0.633	0.615	1.02E-72	others	TNFSF4
INSIG1	3.35E-72	2.649077883	0.616	0.561	4.51E-69	others	INSIG1
SLC25A39	1.41E-71	2.802671487	0.717	0.654	1.90E-68	others	SLC25A39
ASAP11	6.97E-71	0.538289852	0.633	0.507	9.38E-68	others	ASAP1
RAB321	3.47E-67	2.203947254	0.644	0.624	4.67E-64	others	RAB32
ARHGAP6	1.86E-64	5.911199402	0.519	0.459	2.50E-61	others	ARHGAP6
PTGDS	2.39E-63	0.511574686	0.505	0.581	3.22E-60	others	PTGDS
DSE1	2.01E-62	2.111576118	0.608	0.569	2.71E-59	others	DSE
PGD1	4.89E-62	0.754669012	0.788	0.745	6.59E-59	others	PGD
MKI67	5.05E-62	0.516969719	0.544	0.392	6.80E-59	others	MKI67
F2RL3	5.52E-61	5.913468907	0.522	0.346	7.44E-58	others	F2RL3
HIST1H1C	1.02E-60	2.858372215	0.591	0.575	1.38E-57	others	HIST1H1C
PLEK	1.10E-59	1.385207613	0.815	0.792	1.48E-56	others	PLEK
RHOC	5.51E-59	2.195629323	0.643	0.659	7.42E-56	others	RHOC
F2R	6.35E-58	1.922324053	0.626	0.559	8.55E-55	others	F2R
C12orf75	7.84E-57	1.537412118	0.68	0.678	1.06E-53	others	C12orf75
PDLIM71	1.52E-56	2.200191043	0.554	0.543	2.05E-53	others	PDLIM7
EPHX2	1.84E-56	0.638894995	0.601	0.577	2.47E-53	others	EPHX2
IGHV3-11	4.89E-56	2.859575221	0.452	0.643	6.58E-53	others	IGHV3-11
SEC14L11	7.84E-56	1.575728223	0.675	0.642	1.06E-52	others	SEC14L1
PHOSPHO1	2.51E-55	5.741779024	0.527	0.393	3.38E-52	others	PHOSPHO1
CD361	1.51E-54	0.784183675	0.676	0.588	2.04E-51	others	CD36
GATA21	2.63E-54	1.937369877	0.324	0.301	3.54E-51	others	GATA2
ASPM	4.21E-54	0.464742504	0.354	0.476	5.67E-51	others	ASPM
PARD3	1.17E-53	6.169960489	0.461	0.329	1.57E-50	others	PARD3
CCDC501	1.03E-52	0.511239384	0.422	0.596	1.39E-49	others	CCDC50
IL6ST	7.27E-52	0.25570966	0.577	0.707	9.79E-49	others	IL6ST
XK	4.16E-51	5.448891597	0.519	0.437	5.60E-48	others	XK
KIAA0125	5.08E-51	1.662972231	0.485	0.354	6.84E-48	others	KIAA0125
TUBA1B	5.70E-51	1.831922901	0.838	0.854	7.67E-48	others	TUBA1B
SPINT2	1.13E-50	2.144762267	0.66	0.65	1.52E-47	others	SPINT2
IGHG1	2.64E-49	4.622678096	0.423	0.282	3.55E-46	others	IGHG1
PTPN121	1.17E-48	0.758001404	0.664	0.592	1.57E-45	others	PTPN12
ENKUR	3.13E-48	5.892890253	0.522	0.485	4.22E-45	others	ENKUR
IGFBP3	3.54E-48	0.499381178	0.512	0.665	4.77E-45	others	IGFBP3
FRMD31	7.34E-48	4.356553846	0.51	0.45	9.88E-45	others	FRMD3
GK1	7.85E-48	0.602764792	0.628	0.568	1.06E-44	others	GK
IGKV1-5	4.27E-44	4.633805659	0.47	0.597	5.75E-41	others	IGKV1-5
SLC2A31	8.83E-44	0.749527451	0.805	0.745	1.19E-40	others	SLC2A3
EGLN3	3.76E-43	5.178132156	0.431	0.347	5.06E-40	others	EGLN3
SPX	6.85E-43	6.469949005	0.478	0.381	9.22E-40	others	SPX
MCEMP11	7.40E-43	0.496139328	0.681	0.701	9.96E-40	others	MCEMP1
TSPAN13	2.57E-42	2.682334313	0.455	0.347	3.46E-39	others	TSPAN13
SORT11	2.05E-41	0.562557672	0.626	0.562	2.76E-38	others	SORT1
FXYD1	4.24E-41	0.608202044	0.423	0.554	5.71E-38	others	FXYD1
TMEM204	1.57E-38	0.864713465	0.561	0.542	2.11E-35	others	TMEM204
SEL1L3	2.48E-38	0.623955862	0.588	0.51	3.34E-35	others	SEL1L3
LINC00152	3.45E-38	1.36993914	0.675	0.639	4.65E-35	others	LINC00152
DOK31	5.86E-38	0.46503857	0.668	0.645	7.89E-35	others	DOK3
LDLRAP1	2.75E-37	2.276633397	0.609	0.626	3.70E-34	others	LDLRAP1
IGLC2	1.89E-36	1.718284489	0.278	0.311	2.55E-33	others	IGLC2
CHAD	8.94E-36	0.966448936	0.208	0.309	1.20E-32	others	CHAD
IGLV6-57	9.39E-36	2.374287219	0.266	0.299	1.26E-32	others	IGLV6-57
CUX11	9.69E-36	0.74381624	0.71	0.695	1.30E-32	others	CUX1
GUCY1A3	7.00E-35	5.038188603	0.361	0.365	9.42E-32	others	GUCY1A3
HBG2	2.48E-34	5.155868067	0.33	0.307	3.33E-31	others	HBG2
IGHV3-48	5.55E-33	4.50909098	0.432	0.365	7.47E-30	others	IGHV3-48
IGHG2	2.69E-32	6.788313257	0.306	0.189	3.62E-29	others	IGHG2
PDE4D	2.74E-32	1.340916224	0.597	0.561	3.69E-29	others	PDE4D
IGKV1-12	9.81E-32	0.903205245	0.358	0.46	1.32E-28	others	IGKV1-12
KCNK61	6.37E-31	0.297502168	0.553	0.687	8.58E-28	others	KCNK6
GAPDH1	1.40E-30	0.397898459	0.954	0.984	1.89E-27	others	GAPDH
JCHAIN	5.10E-30	4.568739853	0.436	0.46	6.86E-27	others	JCHAIN
CTDSPL	1.47E-29	4.801782309	0.473	0.369	1.98E-26	others	CTDSPL
HBM	4.17E-29	10.3073521	0.446	0.335	5.61E-26	others	HBM
HHEX1	5.09E-29	0.706861719	0.606	0.553	6.85E-26	others	HHEX
IGLL5	8.80E-29	2.754887942	0.387	0.443	1.18E-25	others	IGLL5
COTL11	1.56E-28	0.571902089	0.853	0.861	2.10E-25	others	COTL1
HNRNPLL	3.45E-27	1.232432076	0.605	0.57	4.64E-24	others	HNRNPLL
GYPC	4.42E-27	0.3800728	0.721	0.79	5.95E-24	others	GYPC
IRF81	2.51E-26	0.344628109	0.644	0.677	3.37E-23	others	IRF8
FCGR2A1	3.18E-25	0.558130599	0.673	0.669	4.28E-22	others	FCGR2A
TYMS	4.69E-25	0.597449393	0.327	0.461	6.32E-22	others	TYMS
PNOC	5.03E-25	0.776357114	0.658	0.634	6.77E-22	others	PNOC
HPGD	5.26E-25	1.298348074	0.582	0.583	7.08E-22	others	HPGD
IGHV5-51	5.29E-25	2.804698133	0.349	0.416	7.13E-22	others	IGHV5-51
LILRA4	6.94E-25	4.375030761	0.511	0.495	9.34E-22	others	LILRA4
TBXAS11	2.02E-24	0.593639228	0.763	0.774	2.72E-21	others	TBXAS1
IGHV3-30	2.29E-24	0.662581921	0.275	0.256	3.08E-21	others	IGHV3-30
TRPM41	6.63E-24	0.257282196	0.543	0.467	8.93E-21	others	TRPM4
CDK2AP11	1.11E-23	2.834361458	0.544	0.586	1.49E-20	others	CDK2AP1
IGFBP2	1.29E-23	4.975378744	0.439	0.395	1.74E-20	others	IGFBP2
PPP1R14A	1.80E-23	3.725492762	0.452	0.322	2.42E-20	others	PPP1R14A
RASD1	8.24E-22	3.715028298	0.346	0.434	1.11E-18	others	RASD1
BMP6	3.06E-21	5.433409481	0.449	0.29	4.11E-18	others	BMP6
TTLL71	3.19E-21	3.653769635	0.441	0.353	4.29E-18	others	TTLL7
MTSS1	7.67E-21	0.28383815	0.624	0.572	1.03E-17	others	MTSS1
SPIB	9.40E-20	0.461748698	0.292	0.359	1.26E-16	others	SPIB
ACTG1	1.14E-19	0.917659377	0.922	0.985	1.54E-16	others	ACTG1
IGKV3-11	4.97E-19	2.578734692	0.351	0.329	6.70E-16	others	IGKV3-11
EGFL7	9.80E-19	5.354432719	0.52	0.502	1.32E-15	others	EGFL7
LGMN	6.16E-18	1.344442391	0.442	0.481	8.29E-15	others	LGMN
UHRF11	9.38E-18	1.119841198	0.47	0.377	1.26E-14	others	UHRF1
TRBV11-1	1.07E-17	0.318758515	0.278	0.315	1.43E-14	others	TRBV11-1
DERL3	1.49E-17	3.326799425	0.42	0.477	2.00E-14	others	DERL3
CREG11	1.88E-17	0.631532868	0.633	0.632	2.53E-14	others	CREG1
MYL4	5.30E-17	7.890591932	0.399	0.197	7.14E-14	others	MYL4
DAAM1	6.31E-17	1.688400755	0.572	0.61	8.49E-14	others	DAAM1
IGLV3-25	2.44E-16	4.641949288	0.47	0.412	3.29E-13	others	IGLV3-25
RAMP1	3.31E-16	2.323854011	0.463	0.376	4.46E-13	others	RAMP1
LY6G6F	1.90E-15	6.180615438	0.36	0.328	2.56E-12	others	LY6G6F
BANK1	8.79E-15	0.422284971	0.537	0.484	1.18E-11	others	BANK1
SUSD3	4.89E-14	1.540480773	0.513	0.492	6.59E-11	others	SUSD3
RP11-16E12.2	8.72E-14	0.304663883	0.329	0.279	1.17E-10	others	RP11-16E12.2
ZBTB32	1.74E-13	0.309262932	0.452	0.419	2.34E-10	others	ZBTB32
MZB1	2.63E-13	4.142017004	0.347	0.39	3.54E-10	others	MZB1
IGHM	3.33E-13	0.544281349	0.342	0.459	4.49E-10	others	IGHM
IGHV4-39	3.39E-13	0.493993311	0.365	0.447	4.56E-10	others	IGHV4-39
BCL11A	3.83E-13	0.375777163	0.388	0.496	5.15E-10	others	BCL11A
AQP10	4.85E-13	6.648479461	0.47	0.408	6.53E-10	others	AQP10
H2AFJ1	8.64E-13	1.217740675	0.665	0.705	1.16E-09	others	H2AFJ
IGLV4-69	1.66E-12	0.924950312	0.191	0.263	2.24E-09	others	IGLV4-69
IGHV1-18	4.29E-12	3.166808234	0.186	0.319	5.78E-09	others	IGHV1-18
IL3RA1	1.47E-11	2.576434716	0.308	0.372	1.97E-08	others	IL3RA
SAMD14	1.92E-11	5.95794832	0.456	0.427	2.58E-08	others	SAMD14
IGLV1-47	2.04E-11	2.437173803	0.172	0.254	2.74E-08	others	IGLV1-47
TNFRSF17	1.15E-10	2.448075473	0.302	0.328	1.55E-07	others	TNFRSF17
C19orf33	3.91E-10	5.418949241	0.366	0.38	5.26E-07	others	C19orf33
GAS61	5.27E-10	0.895488433	0.601	0.557	7.09E-07	others	GAS6
IGHV1-69-2	1.01E-09	2.58240959	0.369	0.313	1.36E-06	others	IGHV1-69-2
EGF	1.44E-09	6.032244137	0.475	0.363	1.94E-06	others	EGF
IGHV4-59	3.05E-09	2.665671646	0.248	0.357	4.10E-06	others	IGHV4-59
HIST1H2BK	5.76E-09	2.612222765	0.557	0.61	7.75E-06	others	HIST1H2BK
PTMS	5.98E-09	0.57611314	0.587	0.604	8.05E-06	others	PTMS
SCAMP5	1.24E-08	3.126300396	0.486	0.488	1.67E-05	others	SCAMP5
IGKV1-9	8.28E-08	3.544809743	0.276	0.294	0.000111398	others	IGKV1-9
IGHV3-23	1.22E-06	1.037463699	0.376	0.392	0.001638623	others	IGHV3-23
IGLV1-40	8.19E-06	4.043788272	0.404	0.427	0.011018945	others	IGLV1-40
CDC20	1.82E-05	1.864398449	0.225	0.256	0.024495381	others	CDC20
PSTPIP21	1.85E-05	1.710666343	0.526	0.537	0.024936021	others	PSTPIP2
KCNA3	7.58E-05	1.506225178	0.575	0.617	0.102025425	others	KCNA3
TMEM911	0.000115048	1.086984469	0.619	0.663	0.154854693	others	TMEM91
MEIS1	0.000151908	6.27896676	0.432	0.338	0.204467571	others	MEIS1
LINC00996	0.000312745	2.212837771	0.31	0.47	0.420954659	others	LINC00996
CTNNAL1	0.000340815	4.29533679	0.472	0.498	0.45873713	others	CTNNAL1
HIST1H2BH	0.000803086	4.823813702	0.478	0.535	1	others	HIST1H2BH
UBE2J11	0.001047872	0.895580897	0.733	0.759	1	others	UBE2J1
BIRC5	0.002932073	0.542569436	0.514	0.456	1	others	BIRC5
BLVRB1	0.003100328	0.372813704	0.723	0.756	1	others	BLVRB
GRHL1	0.003645043	5.66646213	0.454	0.49	1	others	GRHL1
ASAH11	0.004003674	0.926812047	0.713	0.747	1	others	ASAH1
C1orf186	0.004699618	1.323343563	0.445	0.391	1	others	C1orf186
IGHV3-7	0.005113683	3.524667258	0.124	0.31	1	others	IGHV3-7
PLD4	0.006029192	1.541668731	0.4	0.412	1	others	PLD4
IGKV3-20	0.006918421	2.409725735	0.329	0.456	1	others	IGKV3-20
DNASE1L3	0.007518288	3.377352062	0.292	0.233	1	others	DNASE1L3
ITM2C	0.007734935	1.690096196	0.476	0.537	1	others	ITM2C
KIR2DL1	0	6.525083387	0.724	0.241	0	NK	KIR2DL1
KIR3DL1	0	5.214148347	0.781	0.374	0	NK	KIR3DL1
GNLY	0	3.625127296	0.95	0.549	0	NK	GNLY
SH2D1B	0	6.68321152	0.852	0.468	0	NK	SH2D1B
CTSW	0	3.978561071	0.985	0.607	0	NK	CTSW
FCRL6	0	4.431707494	0.819	0.448	0	NK	FCRL6
PRF1	0	4.4770367	0.992	0.622	0	NK	PRF1
LCNL1	0	3.057301303	0.679	0.316	0	NK	LCNL1
CLIC3	0	5.209715157	0.941	0.59	0	NK	CLIC3
GZMH	0	3.91974372	0.964	0.617	0	NK	GZMH
GZMM	0	3.005953832	0.951	0.606	0	NK	GZMM
IL2RB	0	3.75638772	0.824	0.48	0	NK	IL2RB
HOPX	0	3.935462938	0.977	0.64	0	NK	HOPX
TMIGD2	0	2.973781654	0.813	0.483	0	NK	TMIGD2
KLRC1	0	5.259439979	0.75	0.421	0	NK	KLRC1
CST7	0	4.106555805	0.998	0.671	0	NK	CST7
GZMB	0	4.933587892	0.962	0.638	0	NK	GZMB
CD7	0	2.934794651	0.965	0.642	0	NK	CD7
FGFBP2	0	5.36687819	0.947	0.625	0	NK	FGFBP2
CD247	0	3.367392123	0.966	0.645	0	NK	CD247
PYHIN1	0	3.448243502	0.887	0.57	0	NK	PYHIN1
NKG7	0	4.258397809	1	0.684	0	NK	NKG7
MATK	0	3.627147728	0.861	0.546	0	NK	MATK
KLRB1	0	2.827815191	0.975	0.672	0	NK	KLRB1
SPON2	0	5.130830283	0.897	0.595	0	NK	SPON2
KLRD1	0	4.902519849	0.992	0.69	0	NK	KLRD1
DUSP2	0	2.512241046	0.874	0.574	0	NK	DUSP2
IFITM1	0	2.318276553	0.999	0.703	0	NK	IFITM1
SAMD3	0	2.871258191	0.807	0.513	0	NK	SAMD3
TYMS1	0	2.583381061	0.216	0.504	0	NK	TYMS
KIR2DL4	0	5.588425456	0.659	0.371	0	NK	KIR2DL4
RP11-277P12.6	0	5.658918102	0.72	0.433	0	NK	RP11-277P12.6
PTGDR	0	4.586353327	0.887	0.607	0	NK	PTGDR
FCRL3	0	3.463368356	0.677	0.399	0	NK	FCRL3
PLEKHF1	0	3.701570027	0.755	0.477	0	NK	PLEKHF1
CMC1	0	3.661578516	0.938	0.66	0	NK	CMC1
GZMA	0	3.579398824	0.997	0.72	0	NK	GZMA
CX3CR1	0	3.263815647	0.841	0.565	0	NK	CX3CR1
APMAP	0	3.180782267	0.928	0.657	0	NK	APMAP
PEG10	0	1.381610638	0.656	0.392	0	NK	PEG10
CCL51	0	3.155250607	0.994	0.731	0	NK	CCL5
TIGIT	0	2.807237769	0.796	0.534	0	NK	TIGIT
CDT1	0	1.156508665	0.312	0.572	0	NK	CDT1
TRBC2	0	1.702226895	0.886	0.631	0	NK	TRBC2
S1PR5	0	4.303883445	0.803	0.549	0	NK	S1PR5
APOBEC3G	0	2.672504651	0.888	0.635	0	NK	APOBEC3G
PRKCH	0	2.338559403	0.846	0.596	0	NK	PRKCH
TBX21	0	4.293121246	0.842	0.596	0	NK	TBX21
EOMES	0	3.422542474	0.785	0.539	0	NK	EOMES
C12orf751	0	2.433591316	0.881	0.636	0	NK	C12orf75
NCR3	0	3.326115824	0.762	0.517	0	NK	NCR3
TRBC1	0	3.568752386	0.944	0.7	0	NK	TRBC1
TRGV9	0	5.052873124	0.837	0.594	0	NK	TRGV9
CD2	0	1.694103214	0.908	0.665	0	NK	CD2
FCGR3A	0	3.860007993	0.981	0.739	0	NK	FCGR3A
F2R1	0	2.995428155	0.762	0.52	0	NK	F2R
ISG20	0	1.263551964	0.945	0.703	0	NK	ISG20
SH2D1A	0	2.149914107	0.678	0.438	0	NK	SH2D1A
IL32	0	1.51990054	0.955	0.717	0	NK	IL32
IGFBP7	0	3.307182072	0.799	0.562	0	NK	IGFBP7
PTGDS1	0	5.639934836	0.773	0.537	0	NK	PTGDS
TTC38	0	4.056575954	0.797	0.562	0	NK	TTC38
GCSAM	0	0.655509596	0.782	0.547	0	NK	GCSAM
CD160	0	5.399692311	0.704	0.47	0	NK	CD160
C1orf21	0	4.524153877	0.743	0.513	0	NK	C1orf21
CHST12	0	2.900432527	0.816	0.588	0	NK	CHST12
SYNE2	0	2.420417507	0.815	0.589	0	NK	SYNE2
GATA3	0	1.398098641	0.739	0.513	0	NK	GATA3
ADGRG1	0	4.274733048	0.861	0.636	0	NK	ADGRG1
FKBP11	0	2.049760228	0.804	0.581	0	NK	FKBP11
VIPR21	0	4.128523546	0.633	0.41	0	NK	VIPR2
RAMP11	0	3.772113112	0.556	0.343	0	NK	RAMP1
ID2	0	2.063448166	0.799	0.587	0	NK	ID2
RUNX3	0	2.790268744	0.807	0.597	0	NK	RUNX3
LINC00299	0	5.677258655	0.65	0.443	0	NK	LINC00299
IGFBP4	0	1.016028019	0.582	0.375	0	NK	IGFBP4
KLRF1	0	6.013155331	0.865	0.661	0	NK	KLRF1
TC2N	0	1.180166207	0.807	0.605	0	NK	TC2N
KLRC3	0	4.823506388	0.892	0.691	0	NK	KLRC3
SYNE1	0	2.20098857	0.794	0.593	0	NK	SYNE1
NFATC2	0	2.46118505	0.75	0.549	0	NK	NFATC2
SYTL3	0	2.620054924	0.77	0.572	0	NK	SYTL3
CXXC5	0	1.993928012	0.742	0.544	0	NK	CXXC5
KIR2DL3	0	6.397933696	0.905	0.708	0	NK	KIR2DL3
FCMR	0	0.583051326	0.837	0.643	0	NK	FCMR
LINC00861	0	1.235576158	0.783	0.594	0	NK	LINC00861
TRG-AS1	0	2.34915083	0.768	0.58	0	NK	TRG-AS1
CCL4	0	3.703483294	0.98	0.792	0	NK	CCL4
PTPN4	0	2.49402232	0.813	0.626	0	NK	PTPN4
SYTL2	0	2.775731067	0.644	0.458	0	NK	SYTL2
GBP5	0	1.74360042	0.707	0.521	0	NK	GBP5
RAB371	0	1.486778584	0.726	0.54	0	NK	RAB37
STOM1	0	1.388735079	0.792	0.607	0	NK	STOM
CEP78	0	3.318629135	0.781	0.598	0	NK	CEP78
LPAR6	0	0.309610762	0.739	0.557	0	NK	LPAR6
ITM2A	0	0.645798531	0.742	0.57	0	NK	ITM2A
HSH2D	0	2.048501101	0.615	0.444	0	NK	HSH2D
RHOC1	0	2.333662829	0.799	0.629	0	NK	RHOC
LY6E	0	1.332578682	0.874	0.704	0	NK	LY6E
NCR1	0	5.442390112	0.633	0.463	0	NK	NCR1
SH2D2A	0	2.707589189	0.706	0.536	0	NK	SH2D2A
CTSC	0	1.913125219	0.926	0.758	0	NK	CTSC
TGFBR3	0	3.409752634	0.678	0.512	0	NK	TGFBR3
ARL4C	0	1.898529238	0.838	0.672	0	NK	ARL4C
PRSS23	0	4.480814254	0.767	0.603	0	NK	PRSS23
TOX	0	2.841984665	0.707	0.543	0	NK	TOX
ETS1	0	1.287433023	0.793	0.631	0	NK	ETS1
SLAMF7	0	3.700266946	0.694	0.532	0	NK	SLAMF7
CCL31	0	0.512563386	0.477	0.636	0	NK	CCL3
SLFN5	0	1.483492439	0.738	0.587	0	NK	SLFN5
PRDM1	0	2.394342026	0.738	0.588	0	NK	PRDM1
SPTSSB	0	3.207192216	0.295	0.444	0	NK	SPTSSB
SLA21	0	1.848646018	0.689	0.541	0	NK	SLA2
KIF2A1	0	0.283255737	0.826	0.678	0	NK	KIF2A
KLRC2	0	5.03143617	0.647	0.5	0	NK	KLRC2
MYOM2	0	4.806721001	0.69	0.545	0	NK	MYOM2
RORA	0	2.071664238	0.696	0.551	0	NK	RORA
ASCL2	0	2.450430022	0.761	0.62	0	NK	ASCL2
COL6A2	0	3.207964454	0.736	0.597	0	NK	COL6A2
PLEK1	0	1.659085994	0.906	0.769	0	NK	PLEK
TKTL1	0	3.990813286	0.647	0.513	0	NK	TKTL1
SPN	0	1.902968597	0.794	0.66	0	NK	SPN
XCL2	0	4.491153689	0.733	0.604	0	NK	XCL2
CD3E	0	0.549867806	0.814	0.686	0	NK	CD3E
CHST2	0	3.797803333	0.637	0.511	0	NK	CHST2
XBP1	0	1.805000815	0.898	0.773	0	NK	XBP1
KIR3DL2	0	5.536492239	0.763	0.64	0	NK	KIR3DL2
LINC001521	0	0.621370254	0.736	0.62	0	NK	LINC00152
CD38	0	3.149260286	0.681	0.568	0	NK	CD38
MAP3K8	0	1.302311929	0.732	0.622	0	NK	MAP3K8
CD300A1	0	1.830342509	0.72	0.611	0	NK	CD300A
XCL1	0	4.539985071	0.721	0.613	0	NK	XCL1
BHLHE40	0	1.946095677	0.673	0.566	0	NK	BHLHE40
DDIT4	0	1.715411344	0.876	0.77	0	NK	DDIT4
AKR1C3	0	5.130747607	0.588	0.486	0	NK	AKR1C3
ZBP1	0	2.173777542	0.649	0.547	0	NK	ZBP1
ABI3	0	1.98414976	0.746	0.645	0	NK	ABI3
CD96	0	1.570265225	0.713	0.613	0	NK	CD96
STMN1	0	1.215194919	0.703	0.604	0	NK	STMN1
IGFBP31	0	2.194944152	0.74	0.641	0	NK	IGFBP3
LIME1	0	0.921427333	0.699	0.601	0	NK	LIME1
PTGER2	0	1.691141439	0.802	0.706	0	NK	PTGER2
TRGV7	0	4.028907153	0.6	0.507	0	NK	TRGV7
TRDC	0	5.112655997	0.698	0.609	0	NK	TRDC
GYPC1	0	0.524514068	0.855	0.772	0	NK	GYPC
TPST21	0	1.342223099	0.799	0.719	0	NK	TPST2
TFDP2	0	2.637429378	0.636	0.557	0	NK	TFDP2
ITGB11	0	0.492344434	0.826	0.749	0	NK	ITGB1
LAIR2	0	3.942679834	0.666	0.59	0	NK	LAIR2
PLAC8	0	1.218828664	0.78	0.708	0	NK	PLAC8
MCTP2	0	2.28664947	0.596	0.524	0	NK	MCTP2
TXK	0	2.378676695	0.653	0.582	0	NK	TXK
RP11-291B21.2	0	0.334713368	0.731	0.662	0	NK	RP11-291B21.2
ADRB2	0	2.465601201	0.72	0.775	0	NK	ADRB2
KLRG1	0	2.13194613	0.695	0.642	0	NK	KLRG1
MYBL1	0	2.408878556	0.672	0.62	0	NK	MYBL1
CRIP1	0	0.379171758	0.964	0.913	0	NK	CRIP1
ALOX5AP	0	1.124299917	0.876	0.83	0	NK	ALOX5AP
LYAR	0	1.603617396	0.676	0.634	0	NK	LYAR
IKZF3	0	1.479134201	0.665	0.63	0	NK	IKZF3
GNPTAB	0	1.929051326	0.713	0.678	0	NK	GNPTAB
IFITM21	0	1.133671364	0.995	0.963	0	NK	IFITM2
CALR	0	0.826285396	0.837	0.814	0	NK	CALR
ACTG11	0	0.338381984	0.993	0.98	0	NK	ACTG1
PTGER4	0	1.22474099	0.759	0.753	0	NK	PTGER4
CD69	5.53E-306	0.339938873	0.783	0.726	7.44E-303	NK	CD69
ARID5B	1.44E-301	0.509597947	0.715	0.607	1.93E-298	NK	ARID5B
DBN1	4.08E-281	0.387027298	0.669	0.6	5.50E-278	NK	DBN1
TNFRSF18	2.07E-278	2.066151893	0.361	0.315	2.79E-275	NK	TNFRSF18
RRM2	2.89E-262	3.133868656	0.371	0.349	3.89E-259	NK	RRM2
BCL2L11	3.52E-253	0.544294341	0.673	0.628	4.74E-250	NK	BCL2L1
XAF11	1.07E-244	0.551085417	0.685	0.561	1.43E-241	NK	XAF1
TRGV2	1.69E-238	0.523183697	0.553	0.444	2.27E-235	NK	TRGV2
SAMD9L	2.94E-237	1.120144995	0.633	0.552	3.96E-234	NK	SAMD9L
LAG3	1.97E-235	2.291653079	0.598	0.441	2.65E-232	NK	LAG3
ITGA4	1.60E-226	0.706331457	0.772	0.721	2.15E-223	NK	ITGA4
CCL4L2	1.24E-222	3.359177666	0.563	0.5	1.67E-219	NK	CCL4L2
CDC25B	1.70E-218	0.989529781	0.642	0.556	2.29E-215	NK	CDC25B
TRGV8	9.27E-215	1.276968418	0.543	0.365	1.25E-211	NK	TRGV8
CLDND1	3.71E-213	0.66995623	0.693	0.615	4.99E-210	NK	CLDND1
TRIB2	3.21E-204	0.318686148	0.37	0.438	4.32E-201	NK	TRIB2
FCGR3B	6.11E-202	3.239089686	0.559	0.432	8.22E-199	NK	FCGR3B
GPRIN3	5.63E-201	1.029632625	0.649	0.592	7.58E-198	NK	GPRIN3
HIST1H1E	8.36E-198	1.159132324	0.668	0.614	1.13E-194	NK	HIST1H1E
PIM1	8.72E-193	0.760207904	0.715	0.698	1.17E-189	NK	PIM1
TRGC2	2.05E-192	2.388802289	0.559	0.469	2.76E-189	NK	TRGC2
PRSS57	1.76E-191	3.795618933	0.522	0.365	2.36E-188	NK	PRSS57
TUBA1B1	6.09E-188	0.278297044	0.897	0.844	8.20E-185	NK	TUBA1B
GBP2	2.07E-184	0.586642867	0.702	0.608	2.78E-181	NK	GBP2
GPR25	4.23E-183	0.56184689	0.411	0.418	5.69E-180	NK	GPR25
RSAD2	7.83E-177	0.475151031	0.517	0.399	1.05E-173	NK	RSAD2
PTMS1	1.86E-175	1.852828751	0.605	0.603	2.50E-172	NK	PTMS
JAKMIP1	3.00E-174	2.128507036	0.594	0.595	4.04E-171	NK	JAKMIP1
STAT1	1.53E-168	0.361476762	0.627	0.517	2.06E-165	NK	STAT1
HIST1H1C1	5.71E-164	0.331090015	0.645	0.561	7.69E-161	NK	HIST1H1C
S100B	1.44E-153	1.649658766	0.435	0.519	1.93E-150	NK	S100B
AREG1	1.19E-148	0.611798348	0.766	0.733	1.60E-145	NK	AREG
HPGD1	6.13E-145	0.398180973	0.481	0.604	8.25E-142	NK	HPGD
PDE4D1	1.43E-144	1.216763149	0.6	0.555	1.93E-141	NK	PDE4D
CXCR6	8.46E-141	0.842308776	0.612	0.49	1.14E-137	NK	CXCR6
HIST1H1D	6.10E-137	1.45203959	0.601	0.554	8.22E-134	NK	HIST1H1D
RP5-1028K7.2	1.40E-129	0.495779982	0.375	0.323	1.88E-126	NK	RP5-1028K7.2
FAM129A1	4.03E-125	0.365211911	0.695	0.665	5.42E-122	NK	FAM129A
CCND2	1.03E-124	1.087186181	0.472	0.657	1.38E-121	NK	CCND2
LINC009961	5.19E-120	1.22622029	0.421	0.471	6.99E-117	NK	LINC00996
IFI61	1.13E-116	0.402468096	0.624	0.542	1.53E-113	NK	IFI6
TRGC1	1.03E-101	4.935629018	0.516	0.379	1.38E-98	NK	TRGC1
AC092580.4	6.22E-99	2.008304932	0.55	0.461	8.37E-96	NK	AC092580.4
IL18RAP	6.58E-96	3.741807488	0.403	0.326	8.86E-93	NK	IL18RAP
GK5	5.46E-94	2.310148003	0.56	0.562	7.34E-91	NK	GK5
SLC1A7	4.82E-91	4.191701957	0.505	0.219	6.49E-88	NK	SLC1A7
TRGV10	6.69E-91	0.496681986	0.477	0.482	9.01E-88	NK	TRGV10
TRDV2	1.77E-87	5.953263581	0.475	0.629	2.39E-84	NK	TRDV2
RAB27B1	1.76E-74	0.807216143	0.552	0.547	2.36E-71	NK	RAB27B
GADD45B	6.25E-74	0.881476297	0.572	0.524	8.42E-71	NK	GADD45B
INSIG11	3.39E-70	0.408869538	0.598	0.557	4.57E-67	NK	INSIG1
TRGV5	1.16E-67	1.447328659	0.404	0.389	1.56E-64	NK	TRGV5
TNF	8.21E-66	0.944047063	0.415	0.465	1.11E-62	NK	TNF
SIGLEC71	1.60E-59	0.981816831	0.576	0.472	2.16E-56	NK	SIGLEC7
BIRC51	1.35E-56	0.90270564	0.383	0.474	1.82E-53	NK	BIRC5
CD2261	1.37E-52	1.15906028	0.56	0.569	1.85E-49	NK	CD226
GZMK	2.01E-49	0.863384988	0.61	0.577	2.70E-46	NK	GZMK
KIFC31	1.12E-47	1.242671424	0.522	0.547	1.51E-44	NK	KIFC3
TRAC	7.84E-46	0.40535399	0.588	0.494	1.06E-42	NK	TRAC
ERN1	1.61E-40	1.121570971	0.585	0.593	2.16E-37	NK	ERN1
GBP1	4.67E-38	0.438658162	0.446	0.495	6.29E-35	NK	GBP1
IFIT2	1.15E-35	0.384576617	0.483	0.533	1.54E-32	NK	IFIT2
NUCB2	9.87E-28	0.505009712	0.638	0.658	1.33E-24	NK	NUCB2
AP000769.1	2.63E-24	0.503574844	0.609	0.593	3.53E-21	NK	AP000769.1
ISG15	3.59E-23	0.435526249	0.573	0.556	4.84E-20	NK	ISG15
PLCG1	8.41E-23	0.314065705	0.49	0.518	1.13E-19	NK	PLCG1
CISH	1.05E-22	0.464585452	0.6	0.605	1.42E-19	NK	CISH
TMEM156	4.60E-19	0.584642263	0.54	0.51	6.19E-16	NK	TMEM156
PTPN122	2.51E-18	0.666512564	0.604	0.593	3.37E-15	NK	PTPN12
CDC201	4.80E-17	1.258598636	0.344	0.237	6.46E-14	NK	CDC20
FXYD7	8.08E-16	0.353732699	0.49	0.517	1.09E-12	NK	FXYD7
EPSTI1	3.04E-15	0.389361235	0.41	0.419	4.10E-12	NK	EPSTI1
CXCR3	2.37E-13	0.600848564	0.531	0.418	3.19E-10	NK	CXCR3
ITK	2.28E-12	0.518627014	0.567	0.556	3.07E-09	NK	ITK
SEC11C	1.96E-08	0.743221054	0.593	0.635	2.63E-05	NK	SEC11C
TRGV3	4.31E-08	0.353700501	0.466	0.445	5.80E-05	NK	TRGV3
TPD52	2.71E-06	0.489719042	0.49	0.439	0.003643591	NK	TPD52
IKZF2	0.009519724	0.995181267	0.473	0.471	1	NK	IKZF2
TRBV10-1	0	4.158557086	0.779	0.248	0	CD4+T	TRBV10-1
SLC4A10	0	0.318361558	0.906	0.401	0	CD4+T	SLC4A10
CCR6	0	2.285097637	0.912	0.438	0	CD4+T	CCR6
RORC	0	2.081465606	0.883	0.415	0	CD4+T	RORC
MAL	0	4.046521475	0.828	0.373	0	CD4+T	MAL
AIRE	0	4.072661603	0.777	0.323	0	CD4+T	AIRE
TRAV1-2	0	0.706356172	0.834	0.38	0	CD4+T	TRAV1-2
ANKRD55	0	5.292524515	0.867	0.415	0	CD4+T	ANKRD55
TYMS2	0	0.36704814	0.82	0.374	0	CD4+T	TYMS
IL7R	0	3.090691353	0.994	0.55	0	CD4+T	IL7R
TRAV25	0	3.459233156	0.71	0.266	0	CD4+T	TRAV25
CD3D	0	1.922352284	0.954	0.512	0	CD4+T	CD3D
SLAMF1	0	2.53638088	0.858	0.418	0	CD4+T	SLAMF1
KIAA0101	0	1.315751612	0.87	0.433	0	CD4+T	KIAA0101
CCR41	0	2.736254027	0.885	0.449	0	CD4+T	CCR4
SPOCK2	0	2.235609135	0.897	0.476	0	CD4+T	SPOCK2
TRAV39	0	3.989880512	0.615	0.197	0	CD4+T	TRAV39
ICOS	0	3.822428172	0.799	0.395	0	CD4+T	ICOS
ADTRP	0	5.774687928	0.784	0.388	0	CD4+T	ADTRP
CAMK4	0	3.059528272	0.856	0.465	0	CD4+T	CAMK4
AQP3	0	3.606082859	0.861	0.472	0	CD4+T	AQP3
TRBV3-1	0	3.432058913	0.684	0.299	0	CD4+T	TRBV3-1
LEF1	0	3.164697663	0.845	0.473	0	CD4+T	LEF1
CD27	0	2.312832226	0.827	0.458	0	CD4+T	CD27
LGMN1	0	1.765278137	0.771	0.416	0	CD4+T	LGMN
CD3E1	0	1.698908508	0.996	0.645	0	CD4+T	CD3E
TRBV9	0	2.390109313	0.705	0.356	0	CD4+T	TRBV9
TRBV12-4	0	3.457884665	0.659	0.312	0	CD4+T	TRBV12-4
TRAV12-3	0	3.277465026	0.698	0.352	0	CD4+T	TRAV12-3
CTLA4	0	3.272168982	0.763	0.418	0	CD4+T	CTLA4
DPP4	0	2.740108706	0.775	0.43	0	CD4+T	DPP4
TRAT1	0	3.37720442	0.73	0.386	0	CD4+T	TRAT1
IL2RA	0	2.254260696	0.831	0.487	0	CD4+T	IL2RA
CCR7	0	2.783642352	0.885	0.542	0	CD4+T	CCR7
GPR251	0	2.524818995	0.695	0.356	0	CD4+T	GPR25
TCF7	0	3.181885971	0.787	0.449	0	CD4+T	TCF7
TRAV8-6	0	4.170878933	0.698	0.363	0	CD4+T	TRAV8-6
CD40LG	0	3.996246525	0.7	0.367	0	CD4+T	CD40LG
CFH	0	2.297929906	0.817	0.487	0	CD4+T	CFH
LTB	0	2.292485351	0.982	0.653	0	CD4+T	LTB
OSM1	0	0.421528947	0.84	0.52	0	CD4+T	OSM
TRBV6-1	0	2.852772973	0.642	0.323	0	CD4+T	TRBV6-1
CD3G	0	1.78502271	0.839	0.521	0	CD4+T	CD3G
FCMR1	0	1.16155521	0.936	0.619	0	CD4+T	FCMR
PRDM11	0	0.293532203	0.874	0.557	0	CD4+T	PRDM1
ITM2A1	0	1.879385678	0.859	0.543	0	CD4+T	ITM2A
PBXIP1	0	1.876376712	0.838	0.522	0	CD4+T	PBXIP1
SH3YL1	0	2.794528932	0.824	0.511	0	CD4+T	SH3YL1
NPDC1	0	2.626084602	0.863	0.551	0	CD4+T	NPDC1
TRBV28	0	2.839536016	0.722	0.415	0	CD4+T	TRBV28
TSHZ2	0	5.107799026	0.712	0.407	0	CD4+T	TSHZ2
CDCA7	0	1.630477743	0.746	0.442	0	CD4+T	CDCA7
KLRB11	0	0.400373493	0.973	0.669	0	CD4+T	KLRB1
PI16	0	3.762704785	0.639	0.336	0	CD4+T	PI16
TRAV13-2	0	3.404469415	0.686	0.388	0	CD4+T	TRAV13-2
IFITM11	0	0.537172445	0.991	0.702	0	CD4+T	IFITM1
THEM4	0	2.556960366	0.885	0.598	0	CD4+T	THEM4
CXCR31	0	0.875544151	0.672	0.386	0	CD4+T	CXCR3
MYC	0	2.581304646	0.865	0.581	0	CD4+T	MYC
FLT3LG	0	2.295782355	0.805	0.521	0	CD4+T	FLT3LG
LINC008611	0	1.736337737	0.858	0.576	0	CD4+T	LINC00861
CD6	0	2.373564302	0.729	0.447	0	CD4+T	CD6
CD691	0	1.409308026	0.965	0.685	0	CD4+T	CD69
TRBV2	0	3.687890794	0.643	0.364	0	CD4+T	TRBV2
IL321	0	1.089861967	0.987	0.708	0	CD4+T	IL32
ITM2C1	0	1.551401466	0.761	0.484	0	CD4+T	ITM2C
TESPA1	0	2.578923675	0.821	0.544	0	CD4+T	TESPA1
CD5	0	2.965841982	0.765	0.489	0	CD4+T	CD5
TRBV18	0	3.172539223	0.613	0.337	0	CD4+T	TRBV18
PDE3B	0	1.621783452	0.8	0.525	0	CD4+T	PDE3B
CD28	0	3.395250684	0.7	0.426	0	CD4+T	CD28
TXK1	0	0.986888486	0.817	0.546	0	CD4+T	TXK
TRAV17	0	3.20883879	0.614	0.346	0	CD4+T	TRAV17
TRAV12-1	0	3.586158932	0.605	0.34	0	CD4+T	TRAV12-1
INPP4B	0	3.435284353	0.761	0.499	0	CD4+T	INPP4B
TRBV13	0	1.713540068	0.597	0.338	0	CD4+T	TRBV13
NSG1	0	1.19520227	0.668	0.413	0	CD4+T	NSG1
LINC00402	0	3.772075199	0.606	0.351	0	CD4+T	LINC00402
RIC3	0	2.074854648	0.659	0.406	0	CD4+T	RIC3
TRBV20-1	0	3.252573925	0.614	0.362	0	CD4+T	TRBV20-1
CCR10	0	1.925276458	0.668	0.42	0	CD4+T	CCR10
PIM2	0	2.315886888	0.823	0.575	0	CD4+T	PIM2
ISG201	0	0.547966309	0.948	0.7	0	CD4+T	ISG20
CRIP2	0	3.26034653	0.633	0.39	0	CD4+T	CRIP2
NELL2	0	1.838620744	0.628	0.386	0	CD4+T	NELL2
ARID5B1	0	1.422278778	0.823	0.582	0	CD4+T	ARID5B
PIK3IP1	0	1.990777995	0.891	0.65	0	CD4+T	PIK3IP1
TNFRSF25	0	3.017488811	0.654	0.416	0	CD4+T	TNFRSF25
NOSIP	0	2.045032836	0.924	0.686	0	CD4+T	NOSIP
RORA1	0	0.935548737	0.77	0.534	0	CD4+T	RORA
OXNAD1	0	2.454056799	0.701	0.465	0	CD4+T	OXNAD1
FAM102A	0	2.868741165	0.756	0.521	0	CD4+T	FAM102A
FKBP111	0	0.590498913	0.81	0.578	0	CD4+T	FKBP11
GATA31	0	1.609097402	0.738	0.511	0	CD4+T	GATA3
TRAV27	0	3.205815415	0.583	0.361	0	CD4+T	TRAV27
IRF41	0	0.407297476	0.814	0.593	0	CD4+T	IRF4
ITK1	0	2.149953797	0.739	0.518	0	CD4+T	ITK
CD21	0	0.838411796	0.885	0.668	0	CD4+T	CD2
CDC25B1	0	1.53010287	0.749	0.532	0	CD4+T	CDC25B
SIT1	0	1.932607575	0.72	0.511	0	CD4+T	SIT1
TRAC1	0	1.736823495	0.681	0.473	0	CD4+T	TRAC
TRBC21	0	0.84495541	0.844	0.637	0	CD4+T	TRBC2
TRAV14DV4	0	2.308094619	0.675	0.471	0	CD4+T	TRAV14DV4
PRKCH1	0	0.501280311	0.807	0.603	0	CD4+T	PRKCH
CHRM3-AS2	0	3.236036444	0.724	0.52	0	CD4+T	CHRM3-AS2
DGKA	0	2.046194378	0.799	0.596	0	CD4+T	DGKA
IKZF31	0	0.34671478	0.802	0.6	0	CD4+T	IKZF3
ETS11	0	1.114734341	0.824	0.623	0	CD4+T	ETS1
ARL4C1	0	0.509612122	0.864	0.665	0	CD4+T	ARL4C
TRBV5-4	0	2.926352734	0.607	0.411	0	CD4+T	TRBV5-4
FOXP3	0	1.420747076	0.612	0.416	0	CD4+T	FOXP3
PASK	0	2.578435151	0.678	0.483	0	CD4+T	PASK
BIRC3	0	0.959779567	0.67	0.478	0	CD4+T	BIRC3
STMN11	0	1.012681669	0.777	0.587	0	CD4+T	STMN1
BCL11B	0	1.992318511	0.656	0.468	0	CD4+T	BCL11B
RCAN3	0	2.42468166	0.747	0.559	0	CD4+T	RCAN3
CLDND11	0	0.864309345	0.782	0.595	0	CD4+T	CLDND1
GPR183	0	2.281528336	0.845	0.658	0	CD4+T	GPR183
GYPC2	0	1.011589617	0.939	0.753	0	CD4+T	GYPC
LINC01550	0	2.764646906	0.626	0.441	0	CD4+T	LINC01550
TRAV8-1	0	3.068768685	0.654	0.47	0	CD4+T	TRAV8-1
RGS1	0	1.527022082	0.625	0.441	0	CD4+T	RGS1
GPRIN31	0	1.229999328	0.752	0.569	0	CD4+T	GPRIN3
ABLIM1	0	1.62187842	0.682	0.5	0	CD4+T	ABLIM1
PLCG11	0	1.865632523	0.661	0.48	0	CD4+T	PLCG1
RP11-18H21.1	0	3.017111472	0.653	0.473	0	CD4+T	RP11-18H21.1
CD41	0	0.782481514	0.769	0.591	0	CD4+T	CD4
TRAV4	0	2.855047918	0.682	0.505	0	CD4+T	TRAV4
TRAV38-2DV8	0	3.557971772	0.588	0.413	0	CD4+T	TRAV38-2DV8
TOB1	0	1.083804323	0.822	0.648	0	CD4+T	TOB1
THEMIS	0	1.593503721	0.713	0.543	0	CD4+T	THEMIS
LDLRAP11	0	1.483017959	0.763	0.595	0	CD4+T	LDLRAP1
SLFN51	0	0.824961482	0.75	0.583	0	CD4+T	SLFN5
TC2N1	0	1.541608881	0.776	0.61	0	CD4+T	TC2N
BCL2	0	1.698340656	0.751	0.585	0	CD4+T	BCL2
NUCB21	0	1.193263906	0.791	0.625	0	CD4+T	NUCB2
SUSD31	0	2.188986837	0.629	0.463	0	CD4+T	SUSD3
TMEM1561	0	0.745339865	0.651	0.486	0	CD4+T	TMEM156
TRABD2A	0	2.936160526	0.638	0.476	0	CD4+T	TRABD2A
PDE4B	0	0.701362595	0.727	0.567	0	CD4+T	PDE4B
PCED1B	0	1.766602796	0.705	0.547	0	CD4+T	PCED1B
LIME11	0	1.434105706	0.747	0.59	0	CD4+T	LIME1
CD821	0	0.775365853	0.706	0.549	0	CD4+T	CD82
AP000769.11	0	1.057016077	0.716	0.57	0	CD4+T	AP000769.1
LDHB	0	2.161239701	0.991	0.848	0	CD4+T	LDHB
IL6ST1	0	1.340866222	0.817	0.676	0	CD4+T	IL6ST
CD961	0	0.940992212	0.745	0.605	0	CD4+T	CD96
IGFBP32	0	0.749015927	0.768	0.634	0	CD4+T	IGFBP3
LPAR61	0	1.009377429	0.697	0.564	0	CD4+T	LPAR6
SATB1	0	1.092066302	0.684	0.567	0	CD4+T	SATB1
TRBV5-5	0	3.543882371	0.354	0.237	0	CD4+T	TRBV5-5
RGCC1	0	2.188745688	0.755	0.64	0	CD4+T	RGCC
ID3	0	0.980562957	0.331	0.444	0	CD4+T	ID3
PIM11	0	1.022393948	0.791	0.681	0	CD4+T	PIM1
TRAV36DV7	0	2.840578141	0.364	0.265	0	CD4+T	TRAV36DV7
TNFRSF4	0	2.937819536	0.62	0.529	0	CD4+T	TNFRSF4
CXCR4	0	0.369201838	0.984	0.901	0	CD4+T	CXCR4
CCND21	0	1.228612078	0.685	0.612	0	CD4+T	CCND2
TRBV5-6	0	1.820620972	0.347	0.277	0	CD4+T	TRBV5-6
EPHX21	0	2.811319455	0.634	0.566	0	CD4+T	EPHX2
SELL	0	0.733892426	0.89	0.831	0	CD4+T	SELL
LRRN3	0	1.604718014	0.389	0.442	0	CD4+T	LRRN3
GIMAP5	0	1.856830999	0.648	0.599	0	CD4+T	GIMAP5
TRAV12-2	0	2.271170728	0.348	0.395	0	CD4+T	TRAV12-2
TRAV9-2	0	3.516129757	0.377	0.334	0	CD4+T	TRAV9-2
TRBV21-1	0	2.918079767	0.293	0.335	0	CD4+T	TRBV21-1
RPS5	0	1.185019752	0.999	0.957	0	CD4+T	RPS5
TRBV6-2	0	2.637466449	0.334	0.375	0	CD4+T	TRBV6-2
CD52	0	0.26049962	0.996	0.956	0	CD4+T	CD52
TRBV29-1	0	2.650439885	0.353	0.323	0	CD4+T	TRBV29-1
TRBV25-11	0	1.455108027	0.399	0.371	0	CD4+T	TRBV25-1
RPS18	0	1.094855527	1	0.977	0	CD4+T	RPS18
RPLP0	0	0.868145966	1	0.979	0	CD4+T	RPLP0
TRAV10	1.86E-278	3.08164954	0.585	0.399	2.51E-275	CD4+T	TRAV10
SESN1	1.17E-267	0.443183843	0.765	0.691	1.58E-264	CD4+T	SESN1
TNFRSF181	4.43E-264	1.323203608	0.498	0.285	5.96E-261	CD4+T	TNFRSF18
TRAV5	4.57E-253	2.127704159	0.603	0.396	6.16E-250	CD4+T	TRAV5
TRAV8-3	1.53E-239	2.925682476	0.403	0.287	2.05E-236	CD4+T	TRAV8-3
TMEM2041	3.76E-224	2.283302726	0.599	0.531	5.06E-221	CD4+T	TMEM204
RP5-1028K7.21	9.46E-222	1.168876725	0.353	0.328	1.27E-218	CD4+T	RP5-1028K7.2
SP140	4.17E-216	0.336847332	0.645	0.5	5.61E-213	CD4+T	SP140
IGFBP41	9.14E-215	0.739854842	0.582	0.374	1.23E-211	CD4+T	IGFBP4
TRAV35	5.98E-211	2.924711767	0.414	0.291	8.05E-208	CD4+T	TRAV35
ITGB12	1.55E-207	0.355045325	0.892	0.734	2.08E-204	CD4+T	ITGB1
TRAV21	6.05E-207	3.38890286	0.57	0.296	8.15E-204	CD4+T	TRAV21
FANK1	2.89E-205	0.633034438	0.394	0.306	3.89E-202	CD4+T	FANK1
IFIT1	2.25E-198	0.774028762	0.586	0.432	3.03E-195	CD4+T	IFIT1
TRAV3	2.73E-191	3.048164013	0.556	0.322	3.67E-188	CD4+T	TRAV3
KCNA31	1.07E-185	1.372293255	0.629	0.612	1.43E-182	CD4+T	KCNA3
CENPF	4.95E-181	1.460783241	0.611	0.487	6.66E-178	CD4+T	CENPF
TRBV6-6	1.01E-176	3.377872218	0.415	0.389	1.36E-173	CD4+T	TRBV6-6
CRIP11	1.39E-175	0.306431211	0.959	0.913	1.87E-172	CD4+T	CRIP1
TRAV41	1.47E-173	2.812407834	0.573	0.362	1.98E-170	CD4+T	TRAV41
PDCD1	1.11E-168	2.568871648	0.543	0.345	1.50E-165	CD4+T	PDCD1
PCSK1N	1.20E-160	2.526306954	0.568	0.373	1.61E-157	CD4+T	PCSK1N
TRBV24-1	6.48E-159	2.939297586	0.412	0.348	8.72E-156	CD4+T	TRBV24-1
GBP11	2.56E-153	0.754600392	0.589	0.464	3.45E-150	CD4+T	GBP1
CISH1	4.17E-151	1.45891424	0.624	0.6	5.61E-148	CD4+T	CISH
TRBV6-5	1.77E-147	3.827464322	0.551	0.323	2.38E-144	CD4+T	TRBV6-5
GPR15	1.10E-144	2.689094398	0.564	0.338	1.48E-141	CD4+T	GPR15
MAF	3.10E-142	0.75658033	0.564	0.519	4.17E-139	CD4+T	MAF
TRBV30	6.90E-141	3.641398644	0.419	0.349	9.28E-138	CD4+T	TRBV30
PAG11	1.18E-140	0.459986061	0.684	0.596	1.59E-137	CD4+T	PAG1
IFNG-AS1	4.65E-128	0.564741272	0.558	0.355	6.25E-125	CD4+T	IFNG-AS1
TRBV19	1.13E-124	3.244339463	0.566	0.454	1.52E-121	CD4+T	TRBV19
SPTBN1	7.91E-122	0.756425728	0.575	0.469	1.06E-118	CD4+T	SPTBN1
TRBV12-5	1.91E-121	2.112473169	0.41	0.179	2.57E-118	CD4+T	TRBV12-5
ERN11	6.66E-121	0.280967527	0.687	0.571	8.96E-118	CD4+T	ERN1
GCSAM1	1.02E-117	1.627378215	0.616	0.581	1.37E-114	CD4+T	GCSAM
CORO1B1	6.39E-117	0.714836793	0.695	0.664	8.61E-114	CD4+T	CORO1B
FXYD2	9.14E-113	1.434813207	0.554	0.46	1.23E-109	CD4+T	FXYD2
FXYD11	3.67E-111	1.375330346	0.597	0.537	4.94E-108	CD4+T	FXYD1
SIRPG	9.77E-109	2.164935818	0.572	0.395	1.32E-105	CD4+T	SIRPG
TRBV7-9	1.39E-108	2.491412796	0.434	0.369	1.87E-105	CD4+T	TRBV7-9
SESN3	1.26E-105	1.006268916	0.693	0.673	1.70E-102	CD4+T	SESN3
BACH2	1.27E-103	0.414810631	0.597	0.482	1.71E-100	CD4+T	BACH2
TRBV7-7	3.92E-101	2.906043923	0.529	0.259	5.27E-98	CD4+T	TRBV7-7
TRAV6	5.76E-97	3.152213526	0.451	0.374	7.75E-94	CD4+T	TRAV6
TRAV8-2	9.77E-96	2.887657661	0.44	0.365	1.31E-92	CD4+T	TRAV8-2
TRBV7-2	1.26E-92	3.269696176	0.432	0.376	1.69E-89	CD4+T	TRBV7-2
CCR9	2.47E-90	3.306006799	0.513	0.234	3.32E-87	CD4+T	CCR9
TRIB21	5.54E-74	2.082624055	0.528	0.404	7.46E-71	CD4+T	TRIB2
TRAV26-2	2.11E-61	2.166436905	0.557	0.311	2.84E-58	CD4+T	TRAV26-2
TRBV11-3	1.34E-53	4.019325712	0.521	0.351	1.80E-50	CD4+T	TRBV11-3
C1orf2281	1.68E-51	0.674444101	0.608	0.569	2.27E-48	CD4+T	C1orf228
TRAV8-4	7.13E-47	3.000575233	0.544	0.377	9.59E-44	CD4+T	TRAV8-4
TRAV2	1.57E-45	3.39918222	0.457	0.306	2.11E-42	CD4+T	TRAV2
TRBV4-1	1.57E-45	1.970019354	0.48	0.394	2.12E-42	CD4+T	TRBV4-1
TRAV23DV6	7.30E-43	3.844238874	0.523	0.303	9.82E-40	CD4+T	TRAV23DV6
TRAV16	5.92E-37	3.819480151	0.52	0.351	7.97E-34	CD4+T	TRAV16
RTKN2	8.15E-35	2.377600639	0.517	0.357	1.10E-31	CD4+T	RTKN2
TRAV20	1.31E-34	3.688209982	0.518	0.317	1.77E-31	CD4+T	TRAV20
CDT11	2.47E-33	0.5205738	0.531	0.526	3.32E-30	CD4+T	CDT1
TRBV27	1.11E-22	2.010685326	0.511	0.271	1.50E-19	CD4+T	TRBV27
TRBV4-2	1.07E-19	2.666145507	0.513	0.335	1.44E-16	CD4+T	TRBV4-2
TRAV38-1	1.21E-19	2.220907005	0.451	0.308	1.63E-16	CD4+T	TRAV38-1
TRAV29DV5	2.64E-17	2.317192062	0.501	0.449	3.55E-14	CD4+T	TRAV29DV5
FXYD71	1.23E-16	1.377189107	0.554	0.503	1.66E-13	CD4+T	FXYD7
TRBV15	1.36E-15	1.78406518	0.517	0.275	1.83E-12	CD4+T	TRBV15
TRAV13-1	1.16E-14	3.614610826	0.494	0.264	1.56E-11	CD4+T	TRAV13-1
TRAV19	6.95E-11	2.131639981	0.5	0.229	9.35E-08	CD4+T	TRAV19
TRBV14	1.39E-10	3.235964345	0.51	0.387	1.87E-07	CD4+T	TRBV14
TRBV12-3	1.86E-10	3.67820836	0.507	0.373	2.50E-07	CD4+T	TRBV12-3
TRAV26-1	4.53E-10	3.516399135	0.475	0.285	6.09E-07	CD4+T	TRAV26-1
TRBV7-6	9.08E-08	2.562746347	0.483	0.409	0.000122205	CD4+T	TRBV7-6
EPHB61	3.73E-06	0.54077319	0.561	0.552	0.005023961	CD4+T	EPHB6
MARCKSL1	4.78E-05	0.681515096	0.508	0.516	0.064381589	CD4+T	MARCKSL1
FUT7	0.000521772	0.54551343	0.423	0.569	0.702305441	CD4+T	FUT7
PTGDR21	0.004722559	1.174611972	0.429	0.361	1	CD4+T	PTGDR2
TTN	0.00673283	0.790596431	0.545	0.474	1	CD4+T	TTN
CD8B	0	6.154553072	0.86	0.42	0	CD8+T	CD8B
CD3D1	0	2.178084118	0.97	0.543	0	CD8+T	CD3D
CD8A	0	5.251160492	0.935	0.527	0	CD8+T	CD8A
TRAV26-21	0	2.657001709	0.706	0.31	0	CD8+T	TRAV26-2
IL7R1	0	1.535198004	0.965	0.586	0	CD8+T	IL7R
TRAV61	0	1.401942962	0.723	0.345	0	CD8+T	TRAV6
DPP41	0	1.637066322	0.82	0.449	0	CD8+T	DPP4
TRAV29DV51	0	2.325667572	0.777	0.417	0	CD8+T	TRAV29DV5
GZMK1	0	3.27731808	0.9	0.542	0	CD8+T	GZMK
TRAV351	0	1.893503821	0.628	0.272	0	CD8+T	TRAV35
TRGV101	0	3.359146988	0.794	0.44	0	CD8+T	TRGV10
CD3G1	0	2.073613217	0.892	0.538	0	CD8+T	CD3G
TRBV4-11	0	2.77114321	0.722	0.369	0	CD8+T	TRBV4-1
TRAV8-11	0	1.780095913	0.816	0.463	0	CD8+T	TRAV8-1
TRAV1-21	0	4.115039822	0.765	0.422	0	CD8+T	TRAV1-2
SCAMP51	0	2.088811902	0.787	0.45	0	CD8+T	SCAMP5
TRAV30	0	2.000041999	0.618	0.282	0	CD8+T	TRAV30
TRAV12-31	0	1.535765059	0.71	0.376	0	CD8+T	TRAV12-3
SPTSSB1	0	0.420381716	0.707	0.381	0	CD8+T	SPTSSB
CD3E2	0	1.811527484	0.996	0.671	0	CD8+T	CD3E
TRBV181	0	1.368194709	0.673	0.349	0	CD8+T	TRBV18
ZNF683	0	3.407160445	0.746	0.422	0	CD8+T	ZNF683
CXCR32	0	2.255047711	0.724	0.4	0	CD8+T	CXCR3
CD70	0	2.262555144	0.74	0.418	0	CD8+T	CD70
SIRPG1	0	2.137935543	0.71	0.39	0	CD8+T	SIRPG
LAG31	0	1.988350196	0.735	0.433	0	CD8+T	LAG3
TIGIT1	0	0.97528347	0.847	0.545	0	CD8+T	TIGIT
CD271	0	1.738604593	0.789	0.49	0	CD8+T	CD27
GZMH1	0	1.051578447	0.937	0.643	0	CD8+T	GZMH
IL2RB1	0	0.483391688	0.799	0.505	0	CD8+T	IL2RB
TRAT11	0	0.8534069	0.708	0.414	0	CD8+T	TRAT1
CXCR61	0	3.384097034	0.767	0.478	0	CD8+T	CXCR6
MATK1	0	1.025957788	0.857	0.568	0	CD8+T	MATK
AC092580.41	0	2.30230267	0.728	0.444	0	CD8+T	AC092580.4
GZMM1	0	1.111229556	0.916	0.633	0	CD8+T	GZMM
CTLA41	0	0.26972419	0.73	0.447	0	CD8+T	CTLA4
IKZF21	0	1.657463546	0.714	0.44	0	CD8+T	IKZF2
IFITM12	0	0.956120809	0.995	0.723	0	CD8+T	IFITM1
SH2D1A1	0	1.720248469	0.721	0.449	0	CD8+T	SH2D1A
RAB372	0	0.49827817	0.813	0.541	0	CD8+T	RAB37
IL322	0	1.314315273	0.997	0.727	0	CD8+T	IL32
GNLY1	0	1.259309093	0.855	0.587	0	CD8+T	GNLY
CD71	0	0.626184251	0.935	0.667	0	CD8+T	CD7
CTSW1	0	0.6832796	0.908	0.642	0	CD8+T	CTSW
TRAV411	0	2.086616024	0.632	0.37	0	CD8+T	TRAV41
RP11-291B21.21	0	4.533127563	0.903	0.644	0	CD8+T	RP11-291B21.2
CD248	0	5.118945627	0.638	0.38	0	CD8+T	CD248
TRAV8-41	0	1.77591478	0.634	0.378	0	CD8+T	TRAV8-4
CAMK41	0	1.429972153	0.762	0.506	0	CD8+T	CAMK4
TRDV1	0	4.22033484	0.624	0.372	0	CD8+T	TRDV1
CCR71	0	1.145828217	0.826	0.575	0	CD8+T	CCR7
TRAV51	0	2.683420208	0.654	0.404	0	CD8+T	TRAV5
CD962	0	1.562734403	0.852	0.602	0	CD8+T	CD96
LINC008612	0	0.99446544	0.847	0.598	0	CD8+T	LINC00861
NFATC21	0	0.830232724	0.803	0.555	0	CD8+T	NFATC2
CD22	0	1.51569644	0.925	0.679	0	CD8+T	CD2
TRBV281	0	1.854995126	0.687	0.442	0	CD8+T	TRBV28
ETS12	0	1.019829255	0.875	0.631	0	CD8+T	ETS1
SLC1A71	0	0.760954264	0.484	0.241	0	CD8+T	SLC1A7
SPOCK21	0	1.028025705	0.765	0.524	0	CD8+T	SPOCK2
ISG202	0	0.786778295	0.956	0.717	0	CD8+T	ISG20
GZMA1	0	1.244188096	0.978	0.741	0	CD8+T	GZMA
HOPX1	0	0.645137197	0.906	0.671	0	CD8+T	HOPX
ARL4C2	0	1.003858078	0.908	0.674	0	CD8+T	ARL4C
ABLIM11	0	1.350906171	0.739	0.506	0	CD8+T	ABLIM1
KIAA01011	0	1.469866712	0.717	0.485	0	CD8+T	KIAA0101
CST71	0	0.612871913	0.932	0.701	0	CD8+T	CST7
SLFN52	0	1.001921064	0.818	0.587	0	CD8+T	SLFN5
AQP31	0	0.616370321	0.745	0.515	0	CD8+T	AQP3
LINC015501	0	1.741706382	0.677	0.448	0	CD8+T	LINC01550
DBN11	0	2.120619027	0.81	0.586	0	CD8+T	DBN1
FCRL61	0	0.440406769	0.707	0.487	0	CD8+T	FCRL6
CCL52	0	1.182240689	0.97	0.751	0	CD8+T	CCL5
PRSS231	0	0.363036125	0.824	0.606	0	CD8+T	PRSS23
PDE3B1	0	1.634298086	0.766	0.55	0	CD8+T	PDE3B
SIT11	0	1.680056737	0.739	0.524	0	CD8+T	SIT1
HIST1H1D1	0	0.855573016	0.751	0.537	0	CD8+T	HIST1H1D
PYHIN11	0	0.487143881	0.814	0.601	0	CD8+T	PYHIN1
BCL11B1	0	1.542957631	0.69	0.478	0	CD8+T	BCL11B
TRG-AS11	0	1.028995454	0.799	0.588	0	CD8+T	TRG-AS1
PRKCH2	0	0.904871973	0.826	0.615	0	CD8+T	PRKCH
CD692	0	0.729302142	0.922	0.712	0	CD8+T	CD69
ZBP11	0	0.281600535	0.746	0.541	0	CD8+T	ZBP1
DUSP21	0	1.545797969	0.805	0.603	0	CD8+T	DUSP2
THEMIS1	0	2.58501309	0.753	0.551	0	CD8+T	THEMIS
NSG11	0	1.795277885	0.637	0.436	0	CD8+T	NSG1
TRBC22	0	0.867312064	0.853	0.652	0	CD8+T	TRBC2
CISH2	0	1.423132261	0.78	0.581	0	CD8+T	CISH
GATA32	0	0.806281565	0.728	0.529	0	CD8+T	GATA3
TRABD2A1	0	1.385485136	0.678	0.483	0	CD8+T	TRABD2A
RP11-18H21.11	0	1.256856745	0.676	0.483	0	CD8+T	RP11-18H21.1
TRAC2	0	1.568435684	0.679	0.489	0	CD8+T	TRAC
EOMES1	0	1.362668986	0.75	0.56	0	CD8+T	EOMES
TRBV191	0	1.371325041	0.642	0.453	0	CD8+T	TRBV19
SAMD31	0	1.390208411	0.731	0.543	0	CD8+T	SAMD3
TOX1	0	0.503549478	0.738	0.55	0	CD8+T	TOX
ITM2A2	0	1.081530286	0.765	0.579	0	CD8+T	ITM2A
C12orf752	0	0.952825264	0.842	0.658	0	CD8+T	C12orf75
SYTL31	0	0.467784406	0.768	0.585	0	CD8+T	SYTL3
LIME12	0	1.435540797	0.778	0.597	0	CD8+T	LIME1
TFDP21	0	0.405876823	0.73	0.55	0	CD8+T	TFDP2
THEM41	0	1.006542657	0.808	0.629	0	CD8+T	THEM4
RASD11	0	0.791588819	0.585	0.41	0	CD8+T	RASD1
STMN12	0	1.045008362	0.775	0.601	0	CD8+T	STMN1
SYNE11	0	0.566387088	0.782	0.608	0	CD8+T	SYNE1
LEF11	0	1.425141965	0.692	0.521	0	CD8+T	LEF1
PCED1B1	0	1.580234955	0.725	0.556	0	CD8+T	PCED1B
FXYD72	0	1.277900808	0.661	0.493	0	CD8+T	FXYD7
NKG71	0	0.542362753	0.885	0.72	0	CD8+T	NKG7
CFH1	0	1.977733843	0.691	0.528	0	CD8+T	CFH
APOBEC3G1	0	0.815597818	0.822	0.66	0	CD8+T	APOBEC3G
OXNAD11	0	1.55755638	0.649	0.489	0	CD8+T	OXNAD1
SEC11C1	0	0.695564877	0.769	0.609	0	CD8+T	SEC11C
LY6E1	0	0.444586225	0.873	0.716	0	CD8+T	LY6E
KCNA32	0	1.136863277	0.752	0.597	0	CD8+T	KCNA3
NPDC11	0	0.888617831	0.742	0.589	0	CD8+T	NPDC1
GYPC3	0	0.858590159	0.921	0.769	0	CD8+T	GYPC
COL6A21	0	0.937184952	0.755	0.604	0	CD8+T	COL6A2
CMC11	0	0.321859791	0.84	0.69	0	CD8+T	CMC1
CCL41	0	0.891500432	0.957	0.807	0	CD8+T	CCL4
INPP4B1	0	0.90949412	0.676	0.53	0	CD8+T	INPP4B
LDLRAP12	0	0.908964161	0.755	0.609	0	CD8+T	LDLRAP1
ADGRG11	0	0.641649516	0.803	0.658	0	CD8+T	ADGRG1
TOB11	0	1.134025743	0.806	0.663	0	CD8+T	TOB1
EPHX22	0	1.197682596	0.704	0.562	0	CD8+T	EPHX2
ASPM1	0	1.410485332	0.595	0.455	0	CD8+T	ASPM
ITK2	0	1.123843615	0.679	0.542	0	CD8+T	ITK
F2R2	0	0.518359754	0.682	0.546	0	CD8+T	F2R
IFNG-AS11	0	0.426534152	0.273	0.407	0	CD8+T	IFNG-AS1
SYNE21	0	0.846877933	0.744	0.613	0	CD8+T	SYNE2
BCL21	0	0.945909065	0.731	0.6	0	CD8+T	BCL2
RUNX2	0	1.862092236	0.654	0.523	0	CD8+T	RUNX2
NUCB22	0	1.408591718	0.766	0.64	0	CD8+T	NUCB2
PTPN41	0	0.774001566	0.77	0.644	0	CD8+T	PTPN4
TC2N2	0	1.183793202	0.751	0.626	0	CD8+T	TC2N
S100B1	0	2.769342332	0.614	0.49	0	CD8+T	S100B
MYBL11	0	1.491698338	0.715	0.617	0	CD8+T	MYBL1
KLRG11	0	2.108350201	0.731	0.641	0	CD8+T	KLRG1
PIK3IP11	0	0.623222643	0.773	0.683	0	CD8+T	PIK3IP1
LYAR1	0	1.45493229	0.711	0.632	0	CD8+T	LYAR
CXCR41	0	0.507382893	0.978	0.908	0	CD8+T	CXCR4
LDHB1	0	0.709224909	0.93	0.866	0	CD8+T	LDHB
TRBV12-51	0	2.020524343	0.27	0.214	0	CD8+T	TRBV12-5
TRBV7-71	0	1.970610709	0.344	0.303	0	CD8+T	TRBV7-7
TRBV10-11	0	0.256340188	0.309	0.347	0	CD8+T	TRBV10-1
RPS51	0	0.688161403	0.997	0.96	0	CD8+T	RPS5
TRAV13-11	0	0.930908391	0.336	0.301	0	CD8+T	TRAV13-1
RPS181	0	0.596917839	0.999	0.979	0	CD8+T	RPS18
TRAV36DV71	0	1.075203069	0.267	0.285	0	CD8+T	TRAV36DV7
RPLP01	0	0.401719727	0.997	0.981	0	CD8+T	RPLP0
NELL21	2.30E-307	3.026314161	0.609	0.407	3.10E-304	CD8+T	NELL2
PBXIP11	1.47E-305	0.665359005	0.726	0.559	1.98E-302	CD8+T	PBXIP1
SLAMF11	4.08E-304	1.101014533	0.696	0.472	5.49E-301	CD8+T	SLAMF1
NT5E	1.24E-301	1.98198079	0.647	0.423	1.66E-298	CD8+T	NT5E
CD51	1.07E-296	1.29241781	0.664	0.523	1.45E-293	CD8+T	CD5
CD521	2.09E-289	0.313808783	0.994	0.959	2.82E-286	CD8+T	CD52
TRBV141	2.32E-289	1.456465292	0.596	0.385	3.12E-286	CD8+T	TRBV14
PTMS2	3.15E-286	0.748548708	0.675	0.594	4.24E-283	CD8+T	PTMS
SYTL21	2.26E-284	1.226326409	0.639	0.471	3.05E-281	CD8+T	SYTL2
SH2D2A1	4.37E-282	0.909296984	0.687	0.549	5.88E-279	CD8+T	SH2D2A
IKZF32	6.22E-281	1.194183695	0.691	0.629	8.38E-278	CD8+T	IKZF3
NCR31	1.66E-273	0.752155334	0.68	0.544	2.24E-270	CD8+T	NCR3
FLT3LG1	5.19E-273	0.991839084	0.687	0.557	6.99E-270	CD8+T	FLT3LG
GBP51	7.79E-272	1.165481225	0.659	0.539	1.05E-268	CD8+T	GBP5
SEL1L31	2.28E-267	0.405303922	0.643	0.497	3.06E-264	CD8+T	SEL1L3
TRAV9-21	1.39E-263	0.792395308	0.57	0.312	1.87E-260	CD8+T	TRAV9-2
PTGER21	1.53E-261	0.485926601	0.804	0.712	2.06E-258	CD8+T	PTGER2
S1PR51	3.33E-261	0.523623175	0.685	0.58	4.48E-258	CD8+T	S1PR5
RORA2	1.41E-256	0.88388798	0.69	0.561	1.90E-253	CD8+T	RORA
TRBV3-11	5.50E-252	1.256163406	0.621	0.336	7.41E-249	CD8+T	TRBV3-1
CD841	2.50E-250	0.354376471	0.757	0.636	3.37E-247	CD8+T	CD84
SLA22	1.05E-248	0.267502676	0.673	0.553	1.41E-245	CD8+T	SLA2
RORC1	1.27E-240	2.223357673	0.709	0.471	1.70E-237	CD8+T	RORC
TRAV38-2DV81	1.39E-238	1.0404647	0.375	0.453	1.87E-235	CD8+T	TRAV38-2DV8
TRBV7-61	6.31E-237	2.325588992	0.58	0.402	8.49E-234	CD8+T	TRBV7-6
TPD521	1.35E-233	0.335427856	0.638	0.423	1.82E-230	CD8+T	TPD52
XCL21	1.62E-231	0.306489054	0.661	0.621	2.18E-228	CD8+T	XCL2
TRAV14DV41	2.54E-230	2.273185293	0.611	0.495	3.42E-227	CD8+T	TRAV14DV4
TRAV22	1.48E-226	1.421145877	0.608	0.53	1.99E-223	CD8+T	TRAV22
TCF71	3.92E-221	1.293800047	0.641	0.493	5.28E-218	CD8+T	TCF7
PLEKHF11	4.94E-218	0.350104769	0.667	0.507	6.65E-215	CD8+T	PLEKHF1
FKBP112	4.36E-216	0.670961846	0.712	0.608	5.86E-213	CD8+T	FKBP11
LRRN31	3.77E-215	3.242695293	0.551	0.417	5.07E-212	CD8+T	LRRN3
TRBV24-11	3.02E-214	1.47537971	0.353	0.36	4.07E-211	CD8+T	TRBV24-1
CDC25B2	1.94E-211	0.977981695	0.671	0.558	2.61E-208	CD8+T	CDC25B
TMEM2042	7.40E-211	1.304340123	0.624	0.533	9.97E-208	CD8+T	TMEM204
SATB11	9.52E-210	0.961030019	0.69	0.575	1.28E-206	CD8+T	SATB1
NOSIP1	1.11E-208	0.648625316	0.775	0.723	1.50E-205	CD8+T	NOSIP
TRBV6-4	1.76E-206	4.812406998	0.554	0.294	2.37E-203	CD8+T	TRBV6-4
ITGA41	2.45E-203	0.442482627	0.831	0.717	3.30E-200	CD8+T	ITGA4
TRGV21	2.85E-200	4.174201747	0.554	0.451	3.84E-197	CD8+T	TRGV2
MT1X1	3.95E-197	0.387514405	0.705	0.579	5.32E-194	CD8+T	MT1X
SH3YL11	1.80E-194	0.732149331	0.679	0.553	2.42E-191	CD8+T	SH3YL1
RIC31	2.20E-188	0.329514883	0.405	0.457	2.96E-185	CD8+T	RIC3
TRBV5-61	7.63E-185	2.774290562	0.537	0.258	1.03E-181	CD8+T	TRBV5-6
CCL4L21	1.07E-183	0.876806439	0.543	0.507	1.43E-180	CD8+T	CCL4L2
GPR151	1.39E-181	0.291780557	0.395	0.377	1.87E-178	CD8+T	GPR15
TGFBR31	3.50E-180	0.743209502	0.669	0.524	4.71E-177	CD8+T	TGFBR3
SP1401	2.05E-177	0.51905557	0.65	0.51	2.76E-174	CD8+T	SP140
TRBV21-11	6.93E-177	1.34733241	0.328	0.328	9.33E-174	CD8+T	TRBV21-1
CD61	2.37E-175	1.163219495	0.633	0.48	3.20E-172	CD8+T	CD6
MAL1	1.50E-174	0.492361483	0.623	0.433	2.03E-171	CD8+T	MAL
CLDND12	1.53E-174	0.959575479	0.708	0.619	2.06E-171	CD8+T	CLDND1
TMIGD21	2.67E-170	0.309788012	0.664	0.524	3.60E-167	CD8+T	TMIGD2
CTSC1	6.80E-162	0.292443591	0.867	0.777	9.16E-159	CD8+T	CTSC
PRDM12	1.21E-158	0.595596653	0.723	0.6	1.63E-155	CD8+T	PRDM1
TRAV12-11	2.92E-158	1.178612639	0.411	0.385	3.93E-155	CD8+T	TRAV12-1
FABP51	4.06E-156	0.715239752	0.68	0.6	5.47E-153	CD8+T	FABP5
TRBV25-12	9.67E-156	3.091659832	0.55	0.353	1.30E-152	CD8+T	TRBV25-1
TRBV7-3	4.32E-155	0.515329863	0.376	0.38	5.81E-152	CD8+T	TRBV7-3
TRAV8-21	1.43E-154	1.866509982	0.555	0.355	1.92E-151	CD8+T	TRAV8-2
GBP21	7.12E-151	0.290527798	0.742	0.609	9.58E-148	CD8+T	GBP2
TRAV38-11	8.68E-148	2.332222843	0.38	0.328	1.17E-144	CD8+T	TRAV38-1
TRGC21	3.33E-143	2.119863964	0.58	0.472	4.49E-140	CD8+T	TRGC2
TRBV11-31	4.09E-142	0.670371991	0.393	0.38	5.50E-139	CD8+T	TRBV11-3
CHRM3-AS21	5.40E-142	1.050176139	0.614	0.549	7.27E-139	CD8+T	CHRM3-AS2
TRAV13-21	1.13E-132	1.239150032	0.597	0.422	1.53E-129	CD8+T	TRAV13-2
TRBV301	1.17E-132	0.588868385	0.372	0.36	1.58E-129	CD8+T	TRBV30
TTN1	7.90E-131	0.678115892	0.609	0.471	1.06E-127	CD8+T	TTN
TRBV131	3.74E-128	3.078278636	0.397	0.383	5.04E-125	CD8+T	TRBV13
TRAV23	4.94E-125	1.320278997	0.549	0.305	6.65E-122	CD8+T	TRAV2
TRBV91	6.82E-122	2.436173684	0.582	0.398	9.18E-119	CD8+T	TRBV9
HNRNPLL1	7.07E-121	0.590793067	0.671	0.558	9.51E-118	CD8+T	HNRNPLL
HPGD2	1.43E-115	0.798879672	0.644	0.575	1.92E-112	CD8+T	HPGD
SPN1	1.03E-114	0.395645446	0.744	0.675	1.38E-111	CD8+T	SPN
TRAV26-11	4.03E-111	1.074009037	0.537	0.291	5.42E-108	CD8+T	TRAV26-1
RP5-1028K7.22	2.38E-105	1.50478257	0.522	0.308	3.21E-102	CD8+T	RP5-1028K7.2
TRBV151	2.22E-97	2.952984877	0.539	0.29	2.99E-94	CD8+T	TRBV15
PIM12	1.47E-96	0.314498305	0.74	0.696	1.98E-93	CD8+T	PIM1
GPRIN32	2.41E-92	0.630140679	0.657	0.595	3.25E-89	CD8+T	GPRIN3
ERN12	1.16E-90	0.979387042	0.603	0.59	1.56E-87	CD8+T	ERN1
CEP781	1.16E-85	0.374137667	0.666	0.625	1.56E-82	CD8+T	CEP78
TBX211	3.31E-82	0.366793983	0.655	0.637	4.46E-79	CD8+T	TBX21
DGKA1	2.09E-81	0.461683795	0.684	0.626	2.82E-78	CD8+T	DGKA
TRBV7-91	4.86E-80	2.274138104	0.531	0.361	6.54E-77	CD8+T	TRBV7-9
CHST121	6.50E-79	0.402452621	0.661	0.623	8.75E-76	CD8+T	CHST12
KLRB12	6.67E-76	0.505361878	0.793	0.715	8.97E-73	CD8+T	KLRB1
TRAV42	3.63E-73	1.750110037	0.57	0.532	4.89E-70	CD8+T	TRAV4
CD281	7.21E-73	0.794745222	0.59	0.46	9.70E-70	CD8+T	CD28
GBP12	5.57E-68	0.854214192	0.559	0.477	7.49E-65	CD8+T	GBP1
TRBV12-31	1.00E-62	0.900101497	0.531	0.38	1.35E-59	CD8+T	TRBV12-3
TRAV31	5.85E-62	1.65795812	0.425	0.357	7.88E-59	CD8+T	TRAV3
MYC1	1.41E-60	0.592955689	0.676	0.626	1.90E-57	CD8+T	MYC
TRAV12-21	1.58E-60	2.454818348	0.499	0.372	2.13E-57	CD8+T	TRAV12-2
TNFRSF251	1.58E-59	0.949594744	0.565	0.445	2.13E-56	CD8+T	TNFRSF25
TESPA11	5.89E-53	0.423694242	0.644	0.587	7.92E-50	CD8+T	TESPA1
TRAV251	3.78E-47	1.410021902	0.551	0.319	5.09E-44	CD8+T	TRAV25
PDCD11	3.88E-44	1.790618119	0.545	0.359	5.22E-41	CD8+T	PDCD1
SLC4A101	1.32E-43	3.595366221	0.59	0.479	1.78E-40	CD8+T	SLC4A10
RGS11	1.62E-42	0.949223225	0.537	0.466	2.17E-39	CD8+T	RGS1
TRBV11-11	1.32E-41	1.114672822	0.456	0.295	1.78E-38	CD8+T	TRBV11-1
FXYD21	2.04E-40	2.092594138	0.455	0.48	2.75E-37	CD8+T	FXYD2
TRAV161	1.65E-35	0.800912647	0.44	0.374	2.22E-32	CD8+T	TRAV16
TRBV11-2	1.38E-33	1.708405226	0.508	0.393	1.85E-30	CD8+T	TRBV11-2
TRBV5-41	2.61E-33	1.505768021	0.46	0.444	3.52E-30	CD8+T	TRBV5-4
IGFBP33	4.84E-33	0.56537815	0.626	0.662	6.51E-30	CD8+T	IGFBP3
TRGV4	1.09E-31	4.23114473	0.472	0.456	1.47E-28	CD8+T	TRGV4
TRBV6-11	2.19E-31	1.83549503	0.537	0.36	2.95E-28	CD8+T	TRBV6-1
TRBV271	2.74E-28	2.651248229	0.446	0.297	3.69E-25	CD8+T	TRBV27
PCSK1N1	3.19E-28	2.002789459	0.527	0.393	4.29E-25	CD8+T	PCSK1N
TRAV201	2.41E-25	0.978869045	0.503	0.333	3.24E-22	CD8+T	TRAV20
TRBV12-41	4.11E-25	1.173460282	0.542	0.353	5.54E-22	CD8+T	TRBV12-4
JAKMIP11	3.17E-24	1.2717554	0.564	0.599	4.26E-21	CD8+T	JAKMIP1
SPTBN11	2.12E-22	0.329468301	0.537	0.482	2.85E-19	CD8+T	SPTBN1
TRAV171	2.76E-20	1.437535308	0.532	0.377	3.71E-17	CD8+T	TRAV17
TRBV6-51	5.46E-20	0.743289278	0.466	0.351	7.34E-17	CD8+T	TRBV6-5
TRAV211	1.58E-19	1.354027824	0.513	0.324	2.12E-16	CD8+T	TRAV21
TRAV271	1.01E-18	1.437882674	0.473	0.391	1.36E-15	CD8+T	TRAV27
TRGV31	1.73E-18	2.842621461	0.433	0.45	2.33E-15	CD8+T	TRGV3
RGCC2	2.37E-18	0.281277917	0.637	0.664	3.19E-15	CD8+T	RGCC
TRBV4-21	1.41E-17	2.084238079	0.446	0.357	1.90E-14	CD8+T	TRBV4-2
TRAV191	2.67E-17	2.601164203	0.442	0.256	3.60E-14	CD8+T	TRAV19
TRBV5-51	2.81E-17	1.015432676	0.4	0.24	3.78E-14	CD8+T	TRBV5-5
TRBV5-1	5.77E-17	0.694098924	0.495	0.35	7.76E-14	CD8+T	TRBV5-1
TRAV8-61	5.49E-15	0.502047395	0.549	0.407	7.38E-12	CD8+T	TRAV8-6
CCND22	2.84E-14	0.523163175	0.528	0.637	3.82E-11	CD8+T	CCND2
TRAV101	6.79E-14	1.735772416	0.506	0.423	9.14E-11	CD8+T	TRAV10
ZBTB321	2.55E-11	0.349050029	0.43	0.419	3.43E-08	CD8+T	ZBTB32
GIMAP51	1.29E-10	0.783670498	0.586	0.61	1.74E-07	CD8+T	GIMAP5
ICOS1	7.59E-10	0.333019065	0.564	0.455	1.02E-06	CD8+T	ICOS
SLAMF71	1.27E-09	0.34427703	0.551	0.561	1.71E-06	CD8+T	SLAMF7
TRGV81	4.47E-09	3.536403958	0.474	0.386	6.01E-06	CD8+T	TRGV8
SCGB3A11	2.52E-08	0.635063796	0.172	0.317	3.39E-05	CD8+T	SCGB3A1
TRAV23DV61	2.62E-08	0.921162075	0.497	0.322	3.53E-05	CD8+T	TRAV23DV6
TRBV21	3.15E-08	1.108682164	0.489	0.404	4.23E-05	CD8+T	TRBV2
RCAN31	1.35E-06	0.347287821	0.558	0.597	0.001818993	CD8+T	RCAN3
MKI671	7.34E-06	0.821766328	0.413	0.397	0.009879537	CD8+T	MKI67
CDCA71	8.47E-06	1.172200686	0.528	0.493	0.01139734	CD8+T	CDCA7
TRBV20-11	2.42E-05	1.318609133	0.517	0.393	0.032519798	CD8+T	TRBV20-1
SUSD32	0.000363927	0.272986719	0.52	0.489	0.489845955	CD8+T	SUSD3
LINC004021	0.000946974	0.946750234	0.508	0.382	1	CD8+T	LINC00402
ADRB21	0.001604644	0.657317792	0.724	0.771	1	CD8+T	ADRB2
TRGV71	0.008213289	0.496240534	0.562	0.519	1	CD8+T	TRGV7
TNFRSF13B	0	7.80396554	0.908	0.181	0	B	TNFRSF13B
SSPN	0	7.755211133	0.782	0.087	0	B	SSPN
MS4A1	0	8.762684844	0.986	0.297	0	B	MS4A1
FCRLA	0	9.845849861	0.954	0.284	0	B	FCRLA
FCER2	0	9.568728321	0.93	0.27	0	B	FCER2
COL19A1	0	9.745405251	0.767	0.151	0	B	COL19A1
SLC38A11	0	9.692629646	0.881	0.266	0	B	SLC38A11
CHL1	0	8.982744541	0.797	0.186	0	B	CHL1
CD79A	0	8.563136419	0.999	0.432	0	B	CD79A
BACE2	0	7.46202995	0.87	0.327	0	B	BACE2
FAM129C	0	7.950043765	0.888	0.353	0	B	FAM129C
FCRL1	0	9.425939194	0.882	0.352	0	B	FCRL1
COBLL1	0	7.837179485	0.863	0.344	0	B	COBLL1
TCL1A	0	8.871119832	0.844	0.327	0	B	TCL1A
SPIB1	0	7.437775287	0.837	0.321	0	B	SPIB
PAX5	0	9.1213326	0.827	0.33	0	B	PAX5
IGHM1	0	7.311478842	0.915	0.42	0	B	IGHM
CD1C	0	4.040778941	0.856	0.362	0	B	CD1C
IGHD	0	9.060748906	0.817	0.326	0	B	IGHD
RP5-887A10.1	0	8.282615938	0.673	0.198	0	B	RP5-887A10.1
IGHV3-301	0	7.430556778	0.695	0.225	0	B	IGHV3-30
VPREB3	0	9.462225195	0.752	0.285	0	B	VPREB3
CD19	0	8.845375047	0.824	0.357	0	B	CD19
STAG3	0	6.629520332	0.971	0.505	0	B	STAG3
RP11-731F5.2	0	9.060130325	0.713	0.249	0	B	RP11-731F5.2
CDC202	0	1.057504946	0.686	0.224	0	B	CDC20
CD24	0	9.255780694	0.805	0.348	0	B	CD24
PHACTR1	0	3.986812894	0.809	0.352	0	B	PHACTR1
IGKC	0	2.322800237	0.727	0.27	0	B	IGKC
CLEC17A	0	9.767524626	0.658	0.204	0	B	CLEC17A
LINC00926	0	8.137045784	0.907	0.465	0	B	LINC00926
BANK11	0	6.781645442	0.892	0.457	0	B	BANK1
JCHAIN1	0	3.468897278	0.863	0.429	0	B	JCHAIN
BLK	0	7.410428208	0.864	0.432	0	B	BLK
IGHV5-78	0	9.120450697	0.732	0.307	0	B	IGHV5-78
IGLV6-571	0	5.700900816	0.687	0.269	0	B	IGLV6-57
IGHV3-74	0	3.209864736	0.68	0.266	0	B	IGHV3-74
BIRC31	0	3.44385968	0.897	0.485	0	B	BIRC3
KCNG1	0	9.182202897	0.79	0.38	0	B	KCNG1
C1orf1861	0	5.023530193	0.774	0.366	0	B	C1orf186
EBI3	0	4.26395057	0.838	0.43	0	B	EBI3
IGLC3	0	7.863785671	0.717	0.311	0	B	IGLC3
FCGR2B	0	3.980437862	0.913	0.508	0	B	FCGR2B
IGLV1-471	0	5.623602573	0.627	0.223	0	B	IGLV1-47
RP11-731F5.1	0	9.153983284	0.63	0.231	0	B	RP11-731F5.1
TLR10	0	7.296547935	0.78	0.381	0	B	TLR10
CD79B	0	5.399959086	0.966	0.57	0	B	CD79B
TSPAN131	0	5.204932461	0.721	0.325	0	B	TSPAN13
IGKV1-91	0	4.560787017	0.661	0.266	0	B	IGKV1-9
NT5E1	0	3.799454626	0.813	0.422	0	B	NT5E
HLA-DQA1	0	4.764540882	0.982	0.6	0	B	HLA-DQA1
IGKV1-39	0	6.018464363	0.633	0.254	0	B	IGKV1-39
CXCR5	0	5.868564737	0.73	0.351	0	B	CXCR5
TNFRSF13C	0	7.353252858	0.771	0.394	0	B	TNFRSF13C
BTLA	0	5.03694208	0.87	0.494	0	B	BTLA
IL2RA1	0	0.987575441	0.897	0.523	0	B	IL2RA
POU2AF1	0	6.833120099	0.819	0.445	0	B	POU2AF1
IGHV3-71	0	4.567531691	0.649	0.276	0	B	IGHV3-7
IGLV3-191	0	5.852724155	0.737	0.367	0	B	IGLV3-19
IGHV4-4	0	9.683973179	0.639	0.271	0	B	IGHV4-4
HLA-DQB1	0	4.00286391	0.981	0.615	0	B	HLA-DQB1
SNX22	0	6.786624806	0.779	0.415	0	B	SNX22
KLK1	0	4.888467798	0.697	0.334	0	B	KLK1
CD221	0	7.629655881	0.754	0.398	0	B	CD22
PLD41	0	5.085567379	0.743	0.388	0	B	PLD4
BACH21	0	4.364001753	0.832	0.478	0	B	BACH2
IGHV1-181	0	4.918561094	0.638	0.289	0	B	IGHV1-18
CD200	0	6.78594331	0.725	0.376	0	B	CD200
MACROD2	0	7.798134833	0.634	0.287	0	B	MACROD2
CD40	0	5.100118082	0.82	0.473	0	B	CD40
RALGPS2	0	5.064994641	0.853	0.508	0	B	RALGPS2
TPD522	0	3.391349054	0.76	0.425	0	B	TPD52
AFF3	0	6.158383138	0.838	0.504	0	B	AFF3
IGKV1D-39	0	4.963229291	0.658	0.326	0	B	IGKV1D-39
RIC32	0	2.65750537	0.76	0.428	0	B	RIC3
GPR152	0	0.568420063	0.687	0.356	0	B	GPR15
FAM177B	0	8.747571543	0.751	0.427	0	B	FAM177B
CD180	0	4.469718742	0.787	0.466	0	B	CD180
MTSS11	0	2.011673508	0.874	0.553	0	B	MTSS1
CCR61	0	2.755135966	0.82	0.502	0	B	CCR6
IGHV5-511	0	5.278673842	0.707	0.391	0	B	IGHV5-51
IFNG-AS12	0	3.680490019	0.685	0.37	0	B	IFNG-AS1
IL4R	0	3.069732922	0.871	0.559	0	B	IL4R
PDLIM11	0	1.441805352	0.833	0.522	0	B	PDLIM1
FCMR2	0	2.327820604	0.965	0.655	0	B	FCMR
IGHV4-31	0	7.224035265	0.641	0.333	0	B	IGHV4-31
FAM46C1	0	1.762618968	0.859	0.551	0	B	FAM46C
PKIG1	0	3.768436033	0.678	0.372	0	B	PKIG
CCR72	0	1.217742392	0.888	0.583	0	B	CCR7
CENPF1	0	0.507137098	0.792	0.489	0	B	CENPF
RP11-693J15.5	0	8.987127117	0.8	0.499	0	B	RP11-693J15.5
HLA-DMA1	0	2.287720302	0.952	0.651	0	B	HLA-DMA
AC079767.4	0	9.076824613	0.642	0.342	0	B	AC079767.4
IGKV2-26	0	9.40325719	0.689	0.392	0	B	IGKV2-26
IGHV1-31	0	4.970310854	0.696	0.4	0	B	IGHV1-3
MEF2C1	0	2.325201347	0.88	0.586	0	B	MEF2C
LTB1	0	2.177865363	0.984	0.693	0	B	LTB
BCL11A1	0	4.396428088	0.759	0.471	0	B	BCL11A
ARHGAP241	0	2.917317007	0.97	0.683	0	B	ARHGAP24
TCF41	0	4.126852664	0.663	0.377	0	B	TCF4
BLNK	0	6.891558092	0.762	0.479	0	B	BLNK
KIAA0226L	0	4.490525838	0.677	0.394	0	B	KIAA0226L
PDE4B1	0	2.584817084	0.858	0.576	0	B	PDE4B
ADAM28	0	5.318228036	0.751	0.472	0	B	ADAM28
CXXC51	0	2.273781985	0.835	0.559	0	B	CXXC5
HIST1H2BK1	0	1.400313027	0.863	0.589	0	B	HIST1H2BK
HLA-DOB	0	8.87585757	0.725	0.451	0	B	HLA-DOB
IFT57	0	3.062106658	0.834	0.56	0	B	IFT57
AIM2	0	3.903254533	0.788	0.519	0	B	AIM2
GCSAM2	0	1.840060469	0.834	0.569	0	B	GCSAM
LY861	0	1.006373777	0.856	0.593	0	B	LY86
GNG7	0	4.957387039	0.723	0.46	0	B	GNG7
ID31	0	3.795447144	0.667	0.406	0	B	ID3
CD693	0	1.840778592	0.979	0.718	0	B	CD69
RASSF6	0	6.503202723	0.558	0.299	0	B	RASSF6
RNASE61	0	2.018743989	0.954	0.698	0	B	RNASE6
P2RY14	0	5.614038248	0.725	0.471	0	B	P2RY14
BCL7A	0	5.403309481	0.674	0.421	0	B	BCL7A
SIT12	0	1.081594888	0.784	0.531	0	B	SIT1
OAS11	0	0.68198269	0.784	0.533	0	B	OAS1
1-Jun	0	1.925458289	0.939	0.689	0	B	JUN
DERL31	0	4.350381993	0.707	0.458	0	B	DERL3
TSPAN3	0	3.401510525	0.837	0.589	0	B	TSPAN3
HIST1H2AG1	0	0.541462993	0.675	0.429	0	B	HIST1H2AG
HVCN11	0	3.119617338	0.898	0.652	0	B	HVCN1
PKHD1L11	0	1.606592421	0.724	0.48	0	B	PKHD1L1
IRF82	0	2.48336984	0.901	0.659	0	B	IRF8
IGLV3-251	0	3.381393565	0.638	0.398	0	B	IGLV3-25
EBF1	0	8.135051204	0.623	0.384	0	B	EBF1
PLPP5	0	4.099960916	0.835	0.598	0	B	PLPP5
DAAM11	0	1.289360423	0.827	0.592	0	B	DAAM1
ISG203	0	1.354715292	0.962	0.729	0	B	ISG20
HLA-DRB51	0	1.883394369	0.94	0.709	0	B	HLA-DRB5
CYB561A3	0	2.594508841	0.779	0.551	0	B	CYB561A3
IGKV3-201	0	5.648663203	0.659	0.434	0	B	IGKV3-20
TMEM1541	0	1.593901325	0.809	0.585	0	B	TMEM154
RP11-796E2.4	0	2.361832969	0.802	0.578	0	B	RP11-796E2.4
TTN2	0	2.127979827	0.694	0.472	0	B	TTN
MARCKS1	0	0.298636906	0.835	0.619	0	B	MARCKS
IGKV1-51	0	3.446373241	0.792	0.577	0	B	IGKV1-5
HLA-DRA1	0	3.19012513	1	0.785	0	B	HLA-DRA
GAPT1	0	2.625359654	0.743	0.529	0	B	GAPT
GPR1831	0	0.846483113	0.889	0.677	0	B	GPR183
CD831	0	3.020759939	0.785	0.575	0	B	CD83
SWAP70	0	3.405922214	0.748	0.538	0	B	SWAP70
FAM26F1	0	1.86947947	0.833	0.625	0	B	FAM26F
FGD21	0	1.833561294	0.87	0.662	0	B	FGD2
STRADB1	0	1.566101934	0.799	0.592	0	B	STRADB
HIST1H1E1	0	0.752277123	0.812	0.609	0	B	HIST1H1E
DAPP12	0	0.860224836	0.776	0.573	0	B	DAPP1
SESN11	0	2.473022504	0.89	0.69	0	B	SESN1
IGHA1	0	3.34110208	0.272	0.472	0	B	IGHA1
LINC009962	0	2.806844155	0.647	0.449	0	B	LINC00996
HDAC91	0	1.580752332	0.781	0.586	0	B	HDAC9
LINC01480	0	6.174636074	0.654	0.459	0	B	LINC01480
BTK2	0	1.853233581	0.743	0.551	0	B	BTK
SP1402	0	2.061744171	0.703	0.513	0	B	SP140
ARID5B2	0	1.63674785	0.8	0.612	0	B	ARID5B
CTSH1	0	0.703650432	0.937	0.75	0	B	CTSH
SEL1L32	0	3.21990976	0.685	0.501	0	B	SEL1L3
ADK	0	2.886966055	0.778	0.596	0	B	ADK
BCL22	0	1.254768451	0.781	0.603	0	B	BCL2
BASP11	0	0.628020841	0.753	0.578	0	B	BASP1
MAP3K81	0	0.812455607	0.8	0.63	0	B	MAP3K8
CLMN1	0	0.63810913	0.698	0.528	0	B	CLMN
SIGLEC101	0	1.142516437	0.799	0.63	0	B	SIGLEC10
CIITA1	0	2.562080598	0.672	0.503	0	B	CIITA
CDCA7L	0	4.063733188	0.727	0.559	0	B	CDCA7L
HLA-DPA11	0	2.317902152	0.998	0.833	0	B	HLA-DPA1
CD72	0	5.030191852	0.7	0.535	0	B	CD72
NCF11	0	0.661796318	0.958	0.793	0	B	NCF1
IGLV2-8	0	8.453039973	0.661	0.497	0	B	IGLV2-8
EAF2	0	3.478926835	0.724	0.568	0	B	EAF2
METTL7A1	0	0.762348978	0.845	0.701	0	B	METTL7A
HLA-DMB1	0	2.085333027	0.839	0.7	0	B	HLA-DMB
IRF42	0	2.466296516	0.762	0.623	0	B	IRF4
HLA-DPB1	0	2.556281806	0.998	0.873	0	B	HLA-DPB1
HLA-DRB11	0	2.296559324	1	0.888	0	B	HLA-DRB1
11-Mar	0	1.196766243	0.842	0.736	0	B	1-Mar
YBX32	0	1.025841137	0.86	0.759	0	B	YBX3
IGKV1D-33	0	5.422482791	0.305	0.21	0	B	IGKV1D-33
CXCR42	0	1.777409123	0.995	0.91	0	B	CXCR4
IGHV3-111	0	5.073956713	0.708	0.629	0	B	IGHV3-11
CD741	0	3.268723369	1	0.93	0	B	CD74
ZFP36L11	0	0.720508361	0.964	0.9	0	B	ZFP36L1
IGKV3-111	0	5.475751771	0.285	0.333	0	B	IGKV3-11
CD522	0	1.024006879	0.999	0.961	0	B	CD52
RPS52	0	1.143510852	1	0.962	0	B	RPS5
NXPH4	0	6.946852548	0.325	0.293	0	B	NXPH4
RPS182	0	0.757014953	1	0.98	0	B	RPS18
RPLP02	0	0.52091373	1	0.982	0	B	RPLP0
IFIT11	1.17E-307	0.510712013	0.717	0.441	1.58E-304	B	IFIT1
HHEX2	5.79E-303	1.772887771	0.681	0.546	7.80E-300	B	HHEX
IGKV3-15	8.56E-286	2.295650308	0.619	0.433	1.15E-282	B	IGKV3-15
PIK3IP12	1.72E-276	0.384588464	0.853	0.682	2.31E-273	B	PIK3IP1
FXYD73	1.02E-271	0.94479255	0.685	0.5	1.37E-268	B	FXYD7
SIDT21	1.39E-271	0.647685558	0.743	0.585	1.87E-268	B	SIDT2
IKZF33	2.59E-266	1.118135154	0.736	0.629	3.49E-263	B	IKZF3
IGKV2-30	3.68E-255	3.200855059	0.356	0.361	4.96E-252	B	IGKV2-30
IGHV3-33	6.12E-252	7.225386825	0.608	0.337	8.23E-249	B	IGHV3-33
ZBP12	1.16E-241	0.585187788	0.723	0.553	1.56E-238	B	ZBP1
SELL1	1.46E-226	0.550275593	0.904	0.837	1.97E-223	B	SELL
IGHG11	2.18E-225	3.462175304	0.59	0.267	2.93E-222	B	IGHG1
RP11-164H13.1	6.80E-225	9.228049005	0.59	0.21	9.16E-222	B	RP11-164H13.1
IFIT21	5.27E-202	0.915678359	0.657	0.515	7.10E-199	B	IFIT2
SYK1	4.94E-199	0.454439684	0.804	0.728	6.65E-196	B	SYK
IGLVI-70	4.62E-189	8.596704958	0.398	0.163	6.22E-186	B	IGLVI-70
MX11	6.49E-188	0.64449057	0.74	0.603	8.74E-185	B	MX1
IGLV3-1	3.57E-181	8.365898994	0.584	0.265	4.81E-178	B	IGLV3-1
ABCA11	8.70E-181	0.702299746	0.646	0.516	1.17E-177	B	ABCA1
IGLV1-401	2.51E-180	4.036800467	0.588	0.414	3.38E-177	B	IGLV1-40
POU2F21	3.39E-179	0.428200356	0.821	0.739	4.56E-176	B	POU2F2
FCRL2	6.75E-179	8.440512843	0.581	0.187	9.08E-176	B	FCRL2
STAP1	5.46E-176	5.967714253	0.593	0.398	7.35E-173	B	STAP1
PIM21	6.21E-176	0.564678406	0.736	0.611	8.36E-173	B	PIM2
IGHV1-46	6.64E-175	9.82619408	0.583	0.319	8.94E-172	B	IGHV1-46
IGKV1-33	7.41E-174	5.510584792	0.395	0.212	9.97E-171	B	IGKV1-33
TMEM1562	1.34E-173	2.801543741	0.618	0.508	1.81E-170	B	TMEM156
IGKV4-1	4.51E-167	8.013557825	0.578	0.264	6.07E-164	B	IGKV4-1
SPINT21	6.04E-167	0.837153671	0.735	0.644	8.13E-164	B	SPINT2
CLNK	5.65E-165	5.815042686	0.584	0.352	7.60E-162	B	CLNK
ALOX51	5.89E-155	0.566740924	0.729	0.61	7.92E-152	B	ALOX5
IGLC21	1.80E-154	6.342613096	0.581	0.289	2.43E-151	B	IGLC2
IGHV4-391	4.79E-145	7.438733895	0.58	0.433	6.45E-142	B	IGHV4-39
KIAA01251	2.26E-144	5.870955701	0.58	0.344	3.04E-141	B	KIAA0125
CHAD1	2.64E-138	5.410732543	0.367	0.3	3.56E-135	B	CHAD
ACP5	8.64E-138	1.219487715	0.666	0.547	1.16E-134	B	ACP5
IGHG31	5.67E-135	6.239982317	0.566	0.22	7.63E-132	B	IGHG3
AP000769.12	1.95E-134	0.785660711	0.708	0.588	2.63E-131	B	AP000769.1
HLA-DQA21	3.56E-133	2.704638149	0.378	0.362	4.80E-130	B	HLA-DQA2
CLIC42	1.35E-131	1.360453538	0.632	0.542	1.82E-128	B	CLIC4
PPP1R14A1	4.86E-131	3.32328267	0.576	0.31	6.54E-128	B	PPP1R14A
CPNE51	7.36E-124	3.243313809	0.579	0.335	9.91E-121	B	CPNE5
ITM2C2	6.41E-122	1.755402905	0.625	0.527	8.63E-119	B	ITM2C
BTG21	4.65E-121	0.68002343	0.776	0.717	6.26E-118	B	BTG2
IGLV4-691	2.15E-120	7.16478818	0.563	0.238	2.90E-117	B	IGLV4-69
SCIMP1	2.94E-120	1.76789115	0.656	0.674	3.95E-117	B	SCIMP
IGKV1-27	6.32E-115	3.8581261	0.56	0.215	8.51E-112	B	IGKV1-27
DNASE1L31	5.55E-114	4.430782262	0.401	0.224	7.47E-111	B	DNASE1L3
CD822	1.63E-113	1.619925285	0.62	0.574	2.19E-110	B	CD82
SPTBN12	1.94E-111	0.658971704	0.62	0.478	2.61E-108	B	SPTBN1
IGHV3-21	1.70E-103	9.807152896	0.558	0.252	2.29E-100	B	IGHV3-21
MZB11	1.38E-101	3.306709927	0.569	0.374	1.86E-98	B	MZB1
ABLIM12	1.33E-99	0.457604479	0.665	0.523	1.78E-96	B	ABLIM1
IGHG21	3.01E-97	1.266098435	0.397	0.18	4.05E-94	B	IGHG2
PNOC1	1.24E-94	3.667967246	0.427	0.65	1.67E-91	B	PNOC
PCDH9	1.93E-92	6.6533571	0.562	0.414	2.60E-89	B	PCDH9
RP5-1028K7.23	3.35E-88	1.237405594	0.565	0.315	4.50E-85	B	RP5-1028K7.2
IGHV3-481	2.06E-85	3.569844927	0.556	0.355	2.77E-82	B	IGHV3-48
SCPEP11	2.59E-85	0.36550121	0.749	0.692	3.48E-82	B	SCPEP1
CR11	3.14E-83	0.441274913	0.643	0.521	4.22E-80	B	CR1
LGMN2	1.53E-79	1.436017928	0.617	0.469	2.06E-76	B	LGMN
HLA-DOA	3.58E-76	4.872893291	0.56	0.456	4.82E-73	B	HLA-DOA
IGHV1-69-21	3.74E-73	5.478407787	0.417	0.309	5.03E-70	B	IGHV1-69-2
PLAC81	1.75E-72	0.355218765	0.789	0.715	2.35E-69	B	PLAC8
PEG101	2.42E-71	4.191263316	0.56	0.428	3.26E-68	B	PEG10
TNFRSF171	1.03E-64	5.554257062	0.545	0.311	1.39E-61	B	TNFRSF17
CRIP21	3.61E-63	0.629633353	0.618	0.42	4.86E-60	B	CRIP2
MARCKSL11	9.93E-58	1.553653547	0.586	0.51	1.34E-54	B	MARCKSL1
IGFBP42	1.96E-56	2.380869884	0.551	0.401	2.64E-53	B	IGFBP4
RP11-16E12.21	6.22E-54	6.938589386	0.423	0.271	8.37E-51	B	RP11-16E12.2
IGHV4-591	3.84E-51	5.427244858	0.538	0.338	5.17E-48	B	IGHV4-59
FCRL5	8.92E-50	7.689597078	0.527	0.152	1.20E-46	B	FCRL5
CNTNAP2	2.42E-48	9.033791074	0.422	0.092	3.26E-45	B	CNTNAP2
IGHJ4	5.63E-48	6.009577428	0.418	0.093	7.58E-45	B	IGHJ4
IGHA21	9.74E-48	2.866025774	0.482	0.244	1.31E-44	B	IGHA2
HSH2D1	1.25E-43	0.831996433	0.555	0.468	1.68E-40	B	HSH2D
STMN13	5.55E-42	0.282819506	0.68	0.616	7.47E-39	B	STMN1
CLECL11	6.79E-42	2.854643388	0.622	0.65	9.14E-39	B	CLECL1
SLAMF12	1.14E-41	0.901942293	0.616	0.488	1.54E-38	B	SLAMF1
HS3ST1	1.18E-38	7.600149393	0.532	0.305	1.58E-35	B	HS3ST1
CD381	2.06E-37	0.39532732	0.616	0.585	2.77E-34	B	CD38
ZBTB322	2.70E-36	4.656345528	0.486	0.415	3.64E-33	B	ZBTB32
LYL12	4.97E-36	0.640522287	0.631	0.587	6.69E-33	B	LYL1
IGHV3-231	3.84E-34	6.971948818	0.529	0.382	5.17E-31	B	IGHV3-23
KYNU1	1.16E-33	0.88941387	0.604	0.584	1.56E-30	B	KYNU
IGHV4-34	1.45E-32	8.0024274	0.436	0.308	1.95E-29	B	IGHV4-34
FAM212A1	5.02E-32	1.085344185	0.448	0.49	6.76E-29	B	FAM212A
RNF1411	1.55E-29	0.801322718	0.635	0.629	2.09E-26	B	RNF141
UBE2J12	9.57E-29	0.503862796	0.751	0.759	1.29E-25	B	UBE2J1
IGLV1-44	1.61E-26	8.391068048	0.518	0.259	2.17E-23	B	IGLV1-44
IGKV1-121	9.73E-22	6.702609771	0.452	0.455	1.31E-18	B	IGKV1-12
COCH	4.93E-19	5.063088941	0.487	0.463	6.63E-16	B	COCH
IGHV1-2	6.01E-19	16.80653732	0.51	0.254	8.09E-16	B	IGHV1-2
NT5C3A1	1.15E-18	0.255760308	0.609	0.59	1.55E-15	B	NT5C3A
FCRL31	7.87E-18	1.175314382	0.48	0.444	1.06E-14	B	FCRL3
IGHV3-43	2.56E-16	9.399843523	0.505	0.117	3.44E-13	B	IGHV3-43
IGHV2-5	3.58E-16	5.641844954	0.503	0.418	4.81E-13	B	IGHV2-5
IGLL51	5.02E-11	5.250198384	0.464	0.439	6.75E-08	B	IGLL5
IGLV1-51	1.51E-10	5.256435331	0.458	0.306	2.03E-07	B	IGLV1-51
IGLV2-11	2.37E-10	5.467111765	0.509	0.496	3.19E-07	B	IGLV2-11
SLC2A61	2.43E-08	0.268695283	0.537	0.466	3.27E-05	B	SLC2A6
IGKV2-29	2.58E-08	2.367029749	0.496	0.223	3.47E-05	B	IGKV2-29
IGHV4-61	2.07E-07	8.087594752	0.464	0.28	0.000278065	B	IGHV4-61
IGHV3-15	4.63E-06	9.426437988	0.461	0.261	0.006232367	B	IGHV3-15
PDE4D2	5.55E-06	0.993254595	0.516	0.566	0.007470875	B	PDE4D
[truncated: 289 more rows]
