# Supplementary material for: Surgery/anesthesia may cause monocytes to promote tumor development
Source: Mol Med. 2025 May 7;31:178. doi: 10.1186/s10020-025-01213-6 (PMC12060369; doi:10.1186/s10020-025-01213-6)
Supplement: Supplementary file 3 — Additional file 3. Table S4 [file 10020_2025_1213_MOESM3_ESM.csv]

p_val	avg_logFC	pct.1	pct.2	p_val_adj	cluster	gene
CCR7	0	1.68532955	0.939	0.123	0	0	CCR7
LEF1	0	1.434453692	0.894	0.158	0	0	LEF1
ACTN1	0	1.41351287	0.668	0.053	0	0	ACTN1
MAL	0	1.264803494	0.579	0.053	0	0	MAL
RP11-291B21.2	0	1.248786227	0.848	0.229	0	0	RP11-291B21.2
AIF1	0	1.242923029	0.575	0.063	0	0	AIF1
SELL	0	1.154686365	0.921	0.269	0	0	SELL
LRRN3	0	1.057392976	0.35	0.015	0	0	LRRN3
TRABD2A	0	1.018657269	0.488	0.075	0	0	TRABD2A
NELL2	0	1.014317942	0.639	0.148	0	0	NELL2
C1orf228	0	1.006735664	0.464	0.073	0	0	C1orf228
TCF7	0	0.97535419	0.833	0.287	0	0	TCF7
CD248	0	0.944250486	0.33	0.02	0	0	CD248
NT5E	0	0.916238625	0.381	0.044	0	0	NT5E
OXNAD1	0	0.913276633	0.672	0.207	0	0	OXNAD1
SPINT2	0	0.873996902	0.372	0.051	0	0	SPINT2
LDLRAP1	0	0.871153339	0.701	0.242	0	0	LDLRAP1
SH3YL1	0	0.833289379	0.455	0.114	0	0	SH3YL1
CD55	0	0.828566095	0.594	0.195	0	0	CD55
MYC	0	0.827011155	0.573	0.189	0	0	MYC
ABLIM1	0	0.812311963	0.545	0.169	0	0	ABLIM1
BACH2	0	0.804204669	0.307	0.038	0	0	BACH2
NOSIP	0	0.795377933	0.922	0.478	0	0	NOSIP
RGS10	0	0.787976896	0.874	0.416	0	0	RGS10
PIK3IP1	0	0.76404374	0.752	0.322	0	0	PIK3IP1
NDFIP1	0	0.717666539	0.802	0.423	0	0	NDFIP1
SNHG8	0	0.643482301	0.834	0.476	0	0	SNHG8
LEPROTL1	0	0.579059904	0.821	0.47	0	0	LEPROTL1
LDHB	0	0.565904254	0.994	0.774	0	0	LDHB
LTB	0	0.563740663	0.941	0.536	0	0	LTB
CD8B	0	0.535424369	0.97	0.637	0	0	CD8B
EIF3E	0	0.489933413	0.942	0.7	0	0	EIF3E
EIF3H	0	0.397673401	0.919	0.698	0	0	EIF3H
SARAF	0	0.386153451	0.996	0.915	0	0	SARAF
NPM1	0	0.371662812	0.995	0.919	0	0	NPM1
HSP90AB1	0	0.371065171	0.937	0.734	0	0	HSP90AB1
EEF1G	0	0.346764471	0.999	0.955	0	0	EEF1G
PABPC1	0	0.336164496	0.999	0.96	0	0	PABPC1
EEF1B2	0	0.33230762	1	0.982	0	0	EEF1B2
RPL36A	0	0.308733263	0.961	0.851	0	0	RPL36A
RPS5	0	0.30495857	1	0.995	0	0	RPS5
RPL4	0	0.298751706	0.995	0.955	0	0	RPL4
RPL7	0	0.290999684	0.997	0.957	0	0	RPL7
RPL22	0	0.285019714	1	0.994	0	0	RPL22
RPL9	0	0.274424522	0.999	0.989	0	0	RPL9
RPS13	0	0.260550575	1	1	0	0	RPS13
RPL38	0	0.25208797	0.995	0.973	0	0	RPL38
TMEM123	3.46E-306	0.650370483	0.687	0.318	6.89E-302	0	TMEM123
NUCB2	1.60E-303	0.677585668	0.634	0.27	3.19E-299	0	NUCB2
TXK	2.43E-298	0.782170551	0.438	0.117	4.85E-294	0	TXK
RCAN3	3.44E-297	0.754501476	0.458	0.128	6.85E-293	0	RCAN3
ST13	1.93E-295	0.509084599	0.825	0.515	3.84E-291	0	ST13
GLTSCR2	1.18E-291	0.258859722	0.973	0.878	2.36E-287	0	GLTSCR2
CD27	4.79E-290	0.562268678	0.797	0.411	9.55E-286	0	CD27
FOXP1	4.80E-290	0.657436843	0.642	0.285	9.58E-286	0	FOXP1
NGFRAP1	3.54E-285	0.752253897	0.282	0.037	7.06E-281	0	NGFRAP1
RPS20	1.69E-270	0.288770132	0.943	0.82	3.37E-266	0	RPS20
PCED1B	2.01E-268	0.669383287	0.612	0.284	4.00E-264	0	PCED1B
EIF3L	2.63E-255	0.346511126	0.905	0.718	5.25E-251	0	EIF3L
CARS	3.37E-252	0.702059115	0.45	0.149	6.73E-248	0	CARS
FBL	1.88E-244	0.522566178	0.736	0.425	3.75E-240	0	FBL
EIF2S3	1.47E-242	0.478717577	0.779	0.494	2.92E-238	0	EIF2S3
HSPB1	2.88E-240	0.556649662	0.697	0.377	5.75E-236	0	HSPB1
C12orf57	9.23E-239	0.26732422	0.966	0.849	1.84E-234	0	C12orf57
SATB1	4.94E-236	0.656090128	0.505	0.191	9.85E-232	0	SATB1
SERINC5	5.77E-234	0.695528569	0.313	0.069	1.15E-229	0	SERINC5
PDE3B	1.75E-232	0.658374741	0.479	0.174	3.49E-228	0	PDE3B
RPL23	5.66E-232	0.286491725	0.93	0.789	1.13E-227	0	RPL23
CD7	9.07E-226	0.313145699	0.924	0.759	1.81E-221	0	CD7
RGCC	2.17E-225	0.678855013	0.431	0.146	4.33E-221	0	RGCC
ZFAS1	8.12E-223	0.373640366	0.874	0.646	1.62E-218	0	ZFAS1
PASK	2.96E-219	0.697910097	0.312	0.073	5.90E-215	0	PASK
C1orf162	3.00E-214	0.627106311	0.482	0.18	5.98E-210	0	C1orf162
EIF4B	9.40E-213	0.321426571	0.905	0.724	1.87E-208	0	EIF4B
FLT3LG	1.50E-211	0.511491958	0.705	0.404	3.00E-207	0	FLT3LG
RSL1D1	1.07E-210	0.508614627	0.693	0.395	2.14E-206	0	RSL1D1
ANP32B	5.69E-210	0.375859786	0.837	0.615	1.14E-205	0	ANP32B
IL6ST	2.31E-195	0.639001757	0.32	0.088	4.62E-191	0	IL6ST
SUSD3	5.16E-192	0.618535524	0.352	0.109	1.03E-187	0	SUSD3
TGFBR2	2.03E-191	0.572919708	0.541	0.26	4.05E-187	0	TGFBR2
C6orf48	2.25E-183	0.548056326	0.543	0.262	4.48E-179	0	C6orf48
RPS17	3.12E-182	0.274710588	0.915	0.764	6.22E-178	0	RPS17
UXT	1.45E-181	0.357710485	0.833	0.614	2.90E-177	0	UXT
ALKBH7	5.81E-179	0.517370976	0.602	0.317	1.16E-174	0	ALKBH7
PIM2	1.34E-177	0.550470181	0.542	0.268	2.68E-173	0	PIM2
C11orf31	2.19E-177	0.387869215	0.786	0.548	4.36E-173	0	C11orf31
IMPDH2	4.82E-175	0.553962503	0.494	0.223	9.62E-171	0	IMPDH2
CAMK4	2.26E-174	0.533477745	0.558	0.28	4.51E-170	0	CAMK4
DGKA	8.33E-174	0.550425049	0.507	0.235	1.66E-169	0	DGKA
TMIGD2	1.26E-172	0.557875723	0.313	0.088	2.52E-168	0	TMIGD2
SNHG7	1.37E-166	0.538359344	0.514	0.25	2.73E-162	0	SNHG7
PABPC4	3.82E-151	0.538357318	0.419	0.179	7.63E-147	0	PABPC4
TMEM204	1.88E-149	0.556351212	0.325	0.114	3.74E-145	0	TMEM204
HSPD1	7.90E-144	0.471371169	0.562	0.312	1.58E-139	0	HSPD1
LINC01550	8.95E-144	0.535778247	0.327	0.118	1.79E-139	0	LINC01550
SERP1	1.27E-143	0.295779039	0.857	0.67	2.53E-139	0	SERP1
IL7R	5.25E-143	0.359189875	0.916	0.601	1.05E-138	0	IL7R
TMEM243	1.41E-142	0.479488987	0.544	0.291	2.81E-138	0	TMEM243
PRMT2	1.46E-139	0.37211713	0.736	0.498	2.91E-135	0	PRMT2
CHMP7	7.99E-139	0.529634383	0.376	0.158	1.59E-134	0	CHMP7
A1BG	5.06E-135	0.50568545	0.37	0.15	1.01E-130	0	A1BG
GYPC	1.09E-134	0.28832332	0.844	0.668	2.17E-130	0	GYPC
FYB	1.51E-132	0.265547329	0.887	0.719	3.00E-128	0	FYB
CCDC109B	3.07E-132	0.416346128	0.649	0.397	6.13E-128	0	CCDC109B
TESPA1	8.59E-129	0.510502554	0.352	0.145	1.71E-124	0	TESPA1
PPP1R2	7.20E-126	0.392542223	0.66	0.422	1.44E-121	0	PPP1R2
NSA2	2.58E-125	0.339331933	0.754	0.544	5.15E-121	0	NSA2
APBA2	2.06E-123	0.499927326	0.329	0.13	4.12E-119	0	APBA2
ITGA6	3.10E-122	0.499428453	0.287	0.103	6.18E-118	0	ITGA6
PPA1	1.79E-117	0.415571934	0.55	0.325	3.58E-113	0	PPA1
FAM102A	5.87E-117	0.482656571	0.33	0.135	1.17E-112	0	FAM102A
NFKBIZ	6.83E-116	0.502110322	0.252	0.087	1.36E-111	0	NFKBIZ
ATP6V0E2	8.66E-116	0.456517794	0.44	0.22	1.73E-111	0	ATP6V0E2
C1QBP	1.36E-115	0.381498088	0.638	0.41	2.71E-111	0	C1QBP
THEM4	8.55E-115	0.462763093	0.42	0.205	1.71E-110	0	THEM4
MAML2	3.12E-114	0.485573819	0.269	0.097	6.22E-110	0	MAML2
ATM	3.76E-108	0.373171861	0.638	0.421	7.49E-104	0	ATM
PRDX6	1.57E-104	0.364395606	0.637	0.425	3.14E-100	0	PRDX6
NAA16	2.75E-103	0.454885756	0.258	0.095	5.49E-99	0	NAA16
APEX1	1.02E-100	0.379183198	0.579	0.364	2.03E-96	0	APEX1
AC006129.2	1.42E-99	0.399665843	0.526	0.312	2.84E-95	0	AC006129.2
AC241585.2	1.07E-96	0.446597166	0.303	0.13	2.13E-92	0	AC241585.2
CYTIP	1.27E-95	0.304797297	0.725	0.528	2.53E-91	0	CYTIP
RHOH	4.80E-93	0.332795229	0.66	0.45	9.57E-89	0	RHOH
GRAMD1A	3.59E-90	0.420873465	0.368	0.186	7.16E-86	0	GRAMD1A
BEX4	5.66E-90	0.41791151	0.263	0.106	1.13E-85	0	BEX4
APBB1	6.69E-88	0.429266032	0.29	0.129	1.33E-83	0	APBB1
FCMR	3.12E-87	0.295873834	0.717	0.535	6.23E-83	0	FCMR
STMN3	1.99E-84	0.40875467	0.325	0.155	3.97E-80	0	STMN3
6-Sep	8.45E-84	0.274419657	0.739	0.563	1.69E-79	0	6-Sep
SYPL1	4.99E-83	0.398891254	0.331	0.16	9.96E-79	0	SYPL1
CRLF3	2.77E-82	0.385135694	0.42	0.235	5.53E-78	0	CRLF3
CLNS1A	3.65E-82	0.356512381	0.505	0.304	7.29E-78	0	CLNS1A
EPB41L4A-AS1	9.91E-81	0.391371348	0.39	0.211	1.98E-76	0	EPB41L4A-AS1
CHCHD10	1.23E-79	0.336413332	0.577	0.378	2.45E-75	0	CHCHD10
AC245100.1	2.60E-78	0.403023465	0.324	0.162	5.18E-74	0	AC245100.1
EIF2A	7.58E-78	0.367760748	0.435	0.251	1.51E-73	0	EIF2A
RNF138	2.70E-77	0.395707181	0.285	0.132	5.38E-73	0	RNF138
CCT3	4.26E-77	0.328466228	0.575	0.388	8.50E-73	0	CCT3
RASGRP2	4.55E-77	0.324457199	0.592	0.4	9.08E-73	0	RASGRP2
TOMM20	6.82E-77	0.278516027	0.702	0.524	1.36E-72	0	TOMM20
LSM5	8.16E-77	0.361916088	0.448	0.263	1.63E-72	0	LSM5
TNFSF8	3.65E-76	0.396464763	0.271	0.122	7.28E-72	0	TNFSF8
PECAM1	5.22E-75	0.373545911	0.331	0.166	1.04E-70	0	PECAM1
NCF1	4.29E-73	0.380828187	0.309	0.152	8.56E-69	0	NCF1
SIRPG	1.20E-71	0.366981833	0.322	0.163	2.40E-67	0	SIRPG
JAK3	2.00E-68	0.351777991	0.392	0.224	3.99E-64	0	JAK3
TMEM14C	3.05E-67	0.354821825	0.306	0.153	6.08E-63	0	TMEM14C
SMDT1	1.70E-66	0.292469925	0.635	0.468	3.38E-62	0	SMDT1
HMGA1	2.19E-66	0.355407195	0.373	0.214	4.37E-62	0	HMGA1
MGAT4A	1.25E-63	0.306911578	0.547	0.37	2.49E-59	0	MGAT4A
HSPE1	3.46E-63	0.270238077	0.638	0.47	6.89E-59	0	HSPE1
RP11-18H21.1	4.45E-62	0.344316587	0.334	0.181	8.88E-58	0	RP11-18H21.1
SNRPN	4.59E-61	0.276493697	0.595	0.429	9.15E-57	0	SNRPN
CCT8	6.14E-60	0.307516609	0.499	0.331	1.22E-55	0	CCT8
BCL2	1.47E-59	0.352222135	0.261	0.131	2.94E-55	0	BCL2
U2AF1L4	8.11E-58	0.343333409	0.287	0.152	1.62E-53	0	U2AF1L4
RSL24D1	8.16E-58	0.256511131	0.644	0.479	1.63E-53	0	RSL24D1
FKBP5	7.19E-57	0.305244381	0.468	0.295	1.43E-52	0	FKBP5
IFITM3	4.03E-55	0.322564116	0.294	0.157	8.04E-51	0	IFITM3
AQP3	4.53E-55	0.300740683	0.405	0.241	9.03E-51	0	AQP3
ITK	4.70E-55	0.298436485	0.504	0.347	9.38E-51	0	ITK
GGNBP2	5.05E-54	0.309288755	0.439	0.282	1.01E-49	0	GGNBP2
RIN3	4.92E-53	0.32207446	0.288	0.156	9.82E-49	0	RIN3
RGL4	5.50E-51	0.315138989	0.254	0.133	1.10E-46	0	RGL4
BNIP3	2.67E-50	0.320953911	0.262	0.141	5.32E-46	0	BNIP3
SMPD1	1.43E-49	0.312351741	0.28	0.154	2.85E-45	0	SMPD1
LTA4H	5.78E-49	0.3096367	0.32	0.188	1.15E-44	0	LTA4H
MRPS33	3.15E-48	0.296869261	0.288	0.161	6.29E-44	0	MRPS33
CCT2	1.44E-46	0.275826642	0.449	0.299	2.88E-42	0	CCT2
ESD	2.82E-46	0.294559818	0.323	0.192	5.63E-42	0	ESD
OXA1L	4.04E-46	0.255943734	0.523	0.375	8.05E-42	0	OXA1L
BNIP3L	1.04E-45	0.294221476	0.296	0.171	2.06E-41	0	BNIP3L
TMEM106B	2.68E-45	0.291591091	0.256	0.139	5.35E-41	0	TMEM106B
ATP5G1	1.33E-44	0.26698543	0.432	0.282	2.65E-40	0	ATP5G1
EBPL	7.36E-44	0.299376462	0.285	0.167	1.47E-39	0	EBPL
PPT1	2.92E-43	0.289283235	0.26	0.145	5.82E-39	0	PPT1
THOC3	2.29E-42	0.28152421	0.316	0.19	4.56E-38	0	THOC3
MRPS25	6.86E-42	0.290049999	0.255	0.143	1.37E-37	0	MRPS25
NSMCE1	6.20E-41	0.279363119	0.315	0.192	1.24E-36	0	NSMCE1
CCNG1	5.17E-40	0.279563066	0.324	0.203	1.03E-35	0	CCNG1
MSL3	6.86E-39	0.278500026	0.251	0.144	1.37E-34	0	MSL3
MT1F	8.21E-39	0.286781188	0.279	0.167	1.64E-34	0	MT1F
USP11	1.00E-37	0.263950083	0.342	0.216	2.00E-33	0	USP11
PTDSS1	1.37E-37	0.257255995	0.357	0.231	2.74E-33	0	PTDSS1
IL17RA	1.12E-36	0.273268775	0.273	0.165	2.24E-32	0	IL17RA
ATF7IP2	5.13E-36	0.255901073	0.252	0.146	1.02E-31	0	ATF7IP2
ZFAND1	9.30E-36	0.263240838	0.275	0.166	1.86E-31	0	ZFAND1
MAPKAPK5-AS1	1.24E-35	0.267688146	0.295	0.183	2.47E-31	0	MAPKAPK5-AS1
ORMDL3	5.89E-35	0.250635384	0.338	0.218	1.18E-30	0	ORMDL3
NBEAL1	7.24E-35	0.265929685	0.26	0.156	1.44E-30	0	NBEAL1
LAGE3	2.29E-34	0.256434585	0.284	0.176	4.57E-30	0	LAGE3
SMAP2	1.10E-33	0.251221197	0.333	0.217	2.19E-29	0	SMAP2
ILF3-AS1	1.90E-33	0.255783113	0.282	0.175	3.78E-29	0	ILF3-AS1
SUCLG2	1.91E-33	0.254430746	0.268	0.163	3.81E-29	0	SUCLG2
AP000769.1	7.49E-33	0.258558672	0.323	0.212	1.49E-28	0	AP000769.1
GZMK	0	0.983512357	0.79	0.253	0	1	GZMK
COTL1	0	0.626330968	0.808	0.45	0	1	COTL1
CD74	2.94E-210	0.363926909	0.934	0.806	5.87E-206	1	CD74
CXCR3	1.82E-205	0.66189784	0.476	0.171	3.64E-201	1	CXCR3
GPR183	6.33E-201	0.690690307	0.362	0.101	1.26E-196	1	GPR183
CCL5	5.63E-186	0.467472017	0.948	0.567	1.12E-181	1	CCL5
CLDND1	3.21E-154	0.593065298	0.506	0.238	6.40E-150	1	CLDND1
DUSP2	3.77E-147	0.508616786	0.686	0.399	7.53E-143	1	DUSP2
HLA-DRA	5.90E-128	0.602640311	0.339	0.123	1.18E-123	1	HLA-DRA
TIGIT	2.18E-126	0.550032758	0.332	0.118	4.35E-122	1	TIGIT
HLA-DQB1	1.67E-118	0.531634261	0.276	0.089	3.32E-114	1	HLA-DQB1
CMC1	3.79E-116	0.51148846	0.553	0.307	7.57E-112	1	CMC1
HLA-DPA1	4.38E-108	0.412483763	0.663	0.408	8.73E-104	1	HLA-DPA1
LYAR	1.03E-106	0.435817046	0.597	0.346	2.05E-102	1	LYAR
HLA-DRB1	1.28E-106	0.473874466	0.554	0.306	2.56E-102	1	HLA-DRB1
IL10RA	7.58E-95	0.38037534	0.644	0.399	1.51E-90	1	IL10RA
KLF6	9.40E-94	0.342895662	0.763	0.51	1.87E-89	1	KLF6
AHNAK	3.04E-90	0.355145668	0.751	0.468	6.07E-86	1	AHNAK
HLA-DQA1	1.07E-88	0.503809441	0.282	0.113	2.13E-84	1	HLA-DQA1
CD99	4.99E-77	0.261489825	0.911	0.668	9.95E-73	1	CD99
TRADD	3.71E-70	0.408381877	0.375	0.201	7.39E-66	1	TRADD
OPTN	4.35E-67	0.357463741	0.465	0.267	8.69E-63	1	OPTN
ITM2A	1.36E-66	0.336424752	0.574	0.39	2.71E-62	1	ITM2A
SH2D1A	2.84E-66	0.381590888	0.421	0.24	5.67E-62	1	SH2D1A
LINC00152	1.52E-60	0.365059959	0.327	0.163	3.04E-56	1	LINC00152
HLA-DPB1	1.60E-60	0.282073851	0.7	0.514	3.19E-56	1	HLA-DPB1
GZMA	1.73E-60	0.290206581	0.752	0.527	3.46E-56	1	GZMA
FYN	4.84E-60	0.305168214	0.611	0.411	9.65E-56	1	FYN
RPS4Y1	5.72E-56	0.408550763	0.285	0.133	1.14E-51	1	RPS4Y1
ANXA2	8.67E-56	0.313653806	0.527	0.321	1.73E-51	1	ANXA2
PPP2R5C	2.17E-54	0.296133908	0.577	0.389	4.32E-50	1	PPP2R5C
DOK2	8.87E-53	0.300752623	0.51	0.313	1.77E-48	1	DOK2
HLA-DRB5	4.02E-51	0.370117651	0.28	0.143	8.02E-47	1	HLA-DRB5
SIT1	4.85E-41	0.26187335	0.519	0.359	9.67E-37	1	SIT1
JUN	2.01E-38	0.332304302	0.311	0.186	4.01E-34	1	JUN
GBP5	2.20E-36	0.258655498	0.502	0.35	4.39E-32	1	GBP5
ANXA5	4.25E-36	0.260700913	0.441	0.292	8.48E-32	1	ANXA5
EOMES	1.59E-34	0.288480787	0.327	0.204	3.16E-30	1	EOMES
MFSD10	3.09E-33	0.255575998	0.409	0.273	6.16E-29	1	MFSD10
TRAT1	3.85E-33	0.285169846	0.307	0.191	7.69E-29	1	TRAT1
IL2RB	5.43E-32	0.258662744	0.382	0.249	1.08E-27	1	IL2RB
ELOVL5	1.36E-31	0.253916946	0.367	0.24	2.72E-27	1	ELOVL5
FGFBP2	0	1.535068572	0.817	0.133	0	2	FGFBP2
GZMB	0	1.419770788	0.79	0.133	0	2	GZMB
GZMH	0	1.383466364	0.955	0.22	0	2	GZMH
GNLY	0	1.277555276	0.65	0.147	0	2	GNLY
FCGR3A	0	1.258478009	0.674	0.123	0	2	FCGR3A
CX3CR1	0	1.21281361	0.631	0.107	0	2	CX3CR1
KLRD1	0	1.126395097	0.792	0.212	0	2	KLRD1
ADGRG1	0	1.126343033	0.522	0.08	0	2	ADGRG1
PRSS23	0	1.089028802	0.468	0.062	0	2	PRSS23
ZEB2	0	0.990854158	0.527	0.111	0	2	ZEB2
LGALS1	0	0.952505218	0.666	0.218	0	2	LGALS1
TBX21	0	0.90421987	0.583	0.173	0	2	TBX21
FCRL6	0	0.892791705	0.485	0.119	0	2	FCRL6
EFHD2	0	0.863319256	0.541	0.17	0	2	EFHD2
PLEK	0	0.846051365	0.696	0.258	0	2	PLEK
HLA-DRB11	0	0.839609204	0.732	0.266	0	2	HLA-DRB1
ITGB1	0	0.831509959	0.651	0.25	0	2	ITGB1
NKG7	0	0.820839635	0.997	0.549	0	2	NKG7
CST7	0	0.758040913	0.981	0.495	0	2	CST7
PRF1	0	0.734067693	0.895	0.474	0	2	PRF1
CCL51	0	0.628797004	0.996	0.563	0	2	CCL5
CD991	0	0.501437634	0.938	0.666	0	2	CD99
S100A4	0	0.372245661	0.988	0.846	0	2	S100A4
GZMA1	1.51E-305	0.63086843	0.938	0.484	3.02E-301	2	GZMA
ASCL2	1.24E-280	0.824463272	0.287	0.039	2.48E-276	2	ASCL2
SRGN	2.87E-280	0.465027947	0.903	0.666	5.72E-276	2	SRGN
SPON2	2.80E-278	0.88873231	0.473	0.14	5.59E-274	2	SPON2
CCL4	9.69E-274	0.685427932	0.791	0.359	1.93E-269	2	CCL4
FLNA	3.52E-264	0.529091384	0.837	0.569	7.02E-260	2	FLNA
TTC38	3.06E-250	0.812436529	0.356	0.079	6.11E-246	2	TTC38
HLA-DPB11	2.82E-247	0.564583462	0.814	0.489	5.63E-243	2	HLA-DPB1
C1orf21	2.60E-242	0.793113894	0.357	0.082	5.18E-238	2	C1orf21
S1PR5	3.92E-239	0.77369982	0.45	0.135	7.82E-235	2	S1PR5
CLIC1	1.25E-235	0.421568061	0.93	0.692	2.50E-231	2	CLIC1
C12orf75	5.01E-227	0.625783078	0.689	0.368	9.99E-223	2	C12orf75
HLA-DPA11	8.22E-210	0.589538363	0.727	0.398	1.64E-205	2	HLA-DPA1
FGR	3.05E-204	0.73750407	0.397	0.121	6.07E-200	2	FGR
CRIP1	1.87E-203	0.432467982	0.882	0.652	3.72E-199	2	CRIP1
LITAF	3.26E-198	0.357358149	0.875	0.727	6.51E-194	2	LITAF
ANXA1	5.17E-198	0.479721141	0.843	0.548	1.03E-193	2	ANXA1
CTSW	1.81E-192	0.359453731	0.892	0.735	3.62E-188	2	CTSW
ITGB2	1.06E-190	0.346720371	0.901	0.739	2.12E-186	2	ITGB2
AHNAK1	7.11E-189	0.521568911	0.778	0.467	1.42E-184	2	AHNAK
CD8A	8.82E-188	0.281382391	0.886	0.797	1.76E-183	2	CD8A
CD2	4.78E-183	0.366070934	0.876	0.699	9.54E-179	2	CD2
CTSC	7.05E-181	0.526470038	0.707	0.44	1.41E-176	2	CTSC
HLA-DRB51	4.47E-174	0.7018816	0.376	0.121	8.92E-170	2	HLA-DRB5
TGFBR3	9.75E-171	0.681367826	0.379	0.127	1.95E-166	2	TGFBR3
PLEKHF1	2.12E-160	0.638403526	0.454	0.192	4.24E-156	2	PLEKHF1
HOPX	4.60E-153	0.564854866	0.625	0.311	9.18E-149	2	HOPX
ABI3	1.13E-152	0.606540498	0.489	0.233	2.26E-148	2	ABI3
GLUL	7.00E-152	0.665612918	0.335	0.111	1.40E-147	2	GLUL
ADRB2	1.84E-151	0.627184427	0.389	0.142	3.67E-147	2	ADRB2
SLC9A3R1	7.25E-148	0.349576931	0.808	0.649	1.45E-143	2	SLC9A3R1
ZNF683	1.33E-138	0.666053036	0.253	0.066	2.65E-134	2	ZNF683
APOBEC3G	3.64E-136	0.510300377	0.607	0.361	7.26E-132	2	APOBEC3G
LINC001521	6.35E-134	0.602666104	0.383	0.152	1.27E-129	2	LINC00152
MYO1F	1.10E-133	0.554741373	0.513	0.254	2.20E-129	2	MYO1F
KLF61	2.83E-132	0.425056451	0.757	0.518	5.64E-128	2	KLF6
PATL2	4.14E-125	0.609696952	0.317	0.115	8.27E-121	2	PATL2
PTMS	4.62E-123	0.603428197	0.303	0.104	9.21E-119	2	PTMS
HLA-DQA11	1.50E-118	0.596880896	0.312	0.109	2.98E-114	2	HLA-DQA1
CHST12	4.72E-113	0.511656613	0.497	0.272	9.42E-109	2	CHST12
MIR4435-2HG	9.22E-112	0.561065294	0.257	0.083	1.84E-107	2	MIR4435-2HG
TNFRSF1B	3.74E-109	0.545679894	0.395	0.185	7.47E-105	2	TNFRSF1B
CCL4L2	1.05E-105	0.565050508	0.271	0.092	2.09E-101	2	CCL4L2
MYO1G	2.58E-105	0.462822037	0.575	0.361	5.15E-101	2	MYO1G
APMAP	2.76E-103	0.468411293	0.54	0.325	5.51E-99	2	APMAP
S100A11	3.38E-102	0.370647831	0.735	0.521	6.73E-98	2	S100A11
DOK21	5.27E-102	0.474495431	0.533	0.311	1.05E-97	2	DOK2
ANXA21	3.25E-101	0.463473316	0.559	0.317	6.49E-97	2	ANXA2
PYHIN1	1.05E-98	0.512968019	0.406	0.197	2.09E-94	2	PYHIN1
LPCAT1	3.11E-98	0.535039551	0.35	0.157	6.20E-94	2	LPCAT1
MBP	2.48E-97	0.412996202	0.604	0.404	4.96E-93	2	MBP
BATF	3.34E-97	0.51355031	0.375	0.181	6.66E-93	2	BATF
GSTP1	3.91E-95	0.338605816	0.712	0.553	7.81E-91	2	GSTP1
DSTN	3.17E-94	0.452311038	0.52	0.332	6.32E-90	2	DSTN
ITGAL	3.88E-93	0.454841681	0.498	0.297	7.75E-89	2	ITGAL
F2R	1.40E-89	0.513611957	0.253	0.094	2.79E-85	2	F2R
SPN	8.27E-87	0.400565323	0.566	0.385	1.65E-82	2	SPN
RASSF1	3.93E-86	0.438661207	0.506	0.312	7.84E-82	2	RASSF1
CLIC3	4.44E-86	0.505648844	0.399	0.206	8.87E-82	2	CLIC3
MSN	4.84E-85	0.284759332	0.741	0.616	9.65E-81	2	MSN
MATK	5.75E-85	0.420298468	0.554	0.347	1.15E-80	2	MATK
KLRG1	2.79E-83	0.413244744	0.579	0.347	5.57E-79	2	KLRG1
GNG2	4.95E-83	0.392816555	0.565	0.388	9.88E-79	2	GNG2
DBI	3.89E-82	0.313916227	0.682	0.548	7.77E-78	2	DBI
PRDM1	4.77E-78	0.488542556	0.328	0.156	9.51E-74	2	PRDM1
SYNE1	1.52E-76	0.412548623	0.503	0.321	3.04E-72	2	SYNE1
IL10RA1	1.00E-75	0.368211655	0.597	0.416	2.00E-71	2	IL10RA
SAMD3	1.00E-74	0.40031679	0.524	0.342	1.99E-70	2	SAMD3
CD300A	7.85E-72	0.488089881	0.271	0.121	1.57E-67	2	CD300A
ATP2B4	2.53E-71	0.447325705	0.352	0.182	5.04E-67	2	ATP2B4
YWHAQ	4.51E-71	0.317572678	0.638	0.493	8.99E-67	2	YWHAQ
AC092580.4	3.71E-70	0.408039854	0.485	0.302	7.39E-66	2	AC092580.4
ACTN4	9.51E-69	0.433775261	0.38	0.208	1.90E-64	2	ACTN4
TPST2	1.56E-67	0.38900756	0.493	0.33	3.10E-63	2	TPST2
SYTL3	2.40E-65	0.469997718	0.337	0.182	4.78E-61	2	SYTL3
PTP4A2	3.84E-63	0.357487916	0.545	0.399	7.67E-59	2	PTP4A2
SASH3	5.40E-63	0.336285304	0.57	0.421	1.08E-58	2	SASH3
HLA-DRA1	7.47E-60	0.449964835	0.289	0.141	1.49E-55	2	HLA-DRA
SH3BP5	4.01E-58	0.406573557	0.351	0.202	8.00E-54	2	SH3BP5
TXN	1.74E-57	0.359842338	0.474	0.323	3.47E-53	2	TXN
PXN	2.27E-57	0.359818309	0.484	0.335	4.53E-53	2	PXN
PPP1R18	6.12E-57	0.26480831	0.668	0.553	1.22E-52	2	PPP1R18
IRF1	2.90E-56	0.328121373	0.564	0.414	5.79E-52	2	IRF1
NFATC2	3.17E-56	0.386684452	0.405	0.252	6.32E-52	2	NFATC2
CALHM2	9.75E-53	0.395812918	0.267	0.135	1.94E-48	2	CALHM2
DNAJC1	1.83E-52	0.399906015	0.337	0.193	3.65E-48	2	DNAJC1
SYNE2	2.00E-52	0.341182404	0.494	0.343	3.99E-48	2	SYNE2
GLIPR1	2.47E-52	0.363069515	0.411	0.258	4.93E-48	2	GLIPR1
DYNLL1	1.59E-51	0.336778861	0.496	0.365	3.18E-47	2	DYNLL1
FYN1	1.02E-48	0.306152841	0.569	0.426	2.04E-44	2	FYN
ADGRE5	3.35E-48	0.317094517	0.519	0.386	6.69E-44	2	ADGRE5
STOM	1.30E-47	0.353543927	0.4	0.252	2.59E-43	2	STOM
FAM49B	4.39E-47	0.306350466	0.527	0.403	8.76E-43	2	FAM49B
ADAM8	1.59E-46	0.374831817	0.286	0.158	3.18E-42	2	ADAM8
MYBL1	2.19E-46	0.375691998	0.282	0.151	4.38E-42	2	MYBL1
IQGAP1	2.31E-46	0.323022238	0.488	0.36	4.61E-42	2	IQGAP1
CD63	1.41E-45	0.33577303	0.435	0.297	2.81E-41	2	CD63
GLIPR2	1.66E-45	0.380404238	0.326	0.197	3.32E-41	2	GLIPR2
CAST	4.98E-45	0.312343981	0.48	0.348	9.93E-41	2	CAST
ZBTB38	1.04E-44	0.352648373	0.407	0.273	2.07E-40	2	ZBTB38
TIGIT1	1.47E-44	0.374170618	0.265	0.14	2.93E-40	2	TIGIT
ID2	1.75E-44	0.310452499	0.514	0.386	3.50E-40	2	ID2
LAG3	2.30E-44	0.368816736	0.274	0.148	4.59E-40	2	LAG3
RUNX3	6.20E-44	0.355326929	0.387	0.257	1.24E-39	2	RUNX3
C5orf56	4.42E-43	0.36838495	0.37	0.244	8.81E-39	2	C5orf56
IDH2	5.15E-43	0.323296389	0.433	0.306	1.03E-38	2	IDH2
CTSD	8.59E-43	0.279898098	0.533	0.419	1.71E-38	2	CTSD
IER2	1.20E-42	0.271892997	0.585	0.454	2.40E-38	2	IER2
CFLAR	1.33E-42	0.318199871	0.48	0.35	2.65E-38	2	CFLAR
DIAPH1	4.70E-42	0.336117791	0.386	0.255	9.38E-38	2	DIAPH1
CMC11	1.86E-41	0.349855785	0.468	0.334	3.71E-37	2	CMC1
CDC42EP3	1.97E-41	0.316504993	0.435	0.304	3.93E-37	2	CDC42EP3
CAPN2	2.02E-41	0.305903931	0.486	0.359	4.03E-37	2	CAPN2
SH2D2A	1.04E-40	0.334310757	0.432	0.302	2.08E-36	2	SH2D2A
TLN1	4.48E-40	0.318808512	0.427	0.307	8.94E-36	2	TLN1
CCDC107	5.26E-39	0.313375255	0.419	0.297	1.05E-34	2	CCDC107
ARPC5L	5.74E-39	0.292381843	0.485	0.368	1.14E-34	2	ARPC5L
PPP2R5C1	8.31E-39	0.27382727	0.528	0.406	1.66E-34	2	PPP2R5C
RALGDS	1.27E-38	0.355066502	0.263	0.152	2.53E-34	2	RALGDS
ANXA51	1.74E-38	0.307315638	0.428	0.298	3.48E-34	2	ANXA5
APOBEC3C	9.34E-38	0.336695745	0.311	0.195	1.86E-33	2	APOBEC3C
SCP2	2.30E-35	0.27739753	0.467	0.359	4.59E-31	2	SCP2
SLAMF6	6.39E-35	0.32461668	0.329	0.216	1.28E-30	2	SLAMF6
ITGA4	2.73E-34	0.262898722	0.529	0.42	5.44E-30	2	ITGA4
OPTN1	6.51E-34	0.298613028	0.403	0.287	1.30E-29	2	OPTN
TMX4	2.70E-33	0.328028774	0.32	0.21	5.39E-29	2	TMX4
FBXW5	6.88E-33	0.290162357	0.424	0.318	1.37E-28	2	FBXW5
IDS	3.33E-32	0.306960871	0.373	0.264	6.64E-28	2	IDS
PYCARD	4.69E-32	0.293984397	0.394	0.286	9.36E-28	2	PYCARD
SSBP4	2.55E-31	0.305564122	0.352	0.247	5.09E-27	2	SSBP4
CDK2AP2	3.02E-31	0.259277486	0.476	0.369	6.03E-27	2	CDK2AP2
TRBC1	1.14E-30	0.263421218	0.524	0.408	2.27E-26	2	TRBC1
IQGAP2	1.17E-30	0.316113132	0.307	0.206	2.33E-26	2	IQGAP2
RAB1B	6.76E-30	0.262340645	0.451	0.352	1.35E-25	2	RAB1B
ABHD17A	8.77E-30	0.314528016	0.289	0.188	1.75E-25	2	ABHD17A
PTPN7	2.00E-29	0.305649263	0.319	0.217	4.00E-25	2	PTPN7
MED15	2.35E-28	0.280438403	0.389	0.292	4.69E-24	2	MED15
AGTRAP	4.52E-28	0.300075566	0.274	0.179	9.01E-24	2	AGTRAP
TPM4	5.63E-28	0.313690723	0.317	0.223	1.12E-23	2	TPM4
MIEN1	9.73E-27	0.255661678	0.4	0.306	1.94E-22	2	MIEN1
PRKCB	1.48E-26	0.281523887	0.334	0.236	2.95E-22	2	PRKCB
EOMES1	4.44E-26	0.27241253	0.315	0.21	8.85E-22	2	EOMES
RAB27A	1.44E-25	0.278918476	0.318	0.223	2.88E-21	2	RAB27A
CYTH4	2.24E-25	0.276075645	0.344	0.254	4.46E-21	2	CYTH4
RPS6KA1	2.52E-25	0.276520289	0.337	0.246	5.03E-21	2	RPS6KA1
MACF1	2.77E-25	0.26056921	0.396	0.302	5.52E-21	2	MACF1
PTGER2	4.63E-25	0.253373369	0.371	0.264	9.23E-21	2	PTGER2
TSEN54	1.46E-24	0.251233275	0.393	0.298	2.91E-20	2	TSEN54
HN1	3.09E-24	0.275079496	0.356	0.27	6.17E-20	2	HN1
RAB37	4.87E-24	0.2786518	0.302	0.211	9.70E-20	2	RAB37
UTS2	2.17E-23	0.281945395	0.252	0.167	4.32E-19	2	UTS2
RABGAP1L	1.12E-22	0.277295634	0.301	0.215	2.23E-18	2	RABGAP1L
RNF166	1.79E-22	0.259497014	0.376	0.294	3.57E-18	2	RNF166
CD320	2.43E-21	0.28343446	0.265	0.185	4.85E-17	2	CD320
IFI16	4.71E-21	0.262385503	0.32	0.24	9.40E-17	2	IFI16
UTRN	6.38E-21	0.256259973	0.326	0.243	1.27E-16	2	UTRN
ODC1	1.86E-20	0.271144498	0.264	0.185	3.70E-16	2	ODC1
TUBB4B	3.66E-20	0.251484849	0.307	0.225	7.31E-16	2	TUBB4B
RAB9A	7.27E-20	0.256624416	0.279	0.198	1.45E-15	2	RAB9A
TRAV1-2	0	1.807488488	0.841	0.049	0	3	TRAV1-2
KLRB1	0	1.698523433	0.986	0.185	0	3	KLRB1
SLC4A10	0	1.334702859	0.471	0.007	0	3	SLC4A10
NCR3	0	1.331920368	0.725	0.138	0	3	NCR3
TRBV6-4	0	1.262432596	0.274	0.007	0	3	TRBV6-4
CEBPD	0	1.108680423	0.416	0.044	0	3	CEBPD
RORC	0	1.04036666	0.326	0.007	0	3	RORC
CXCR6	0	1.022778059	0.448	0.069	0	3	CXCR6
GZMK1	0	0.97042765	0.96	0.302	0	3	GZMK
CD40LG	0	0.966838954	0.335	0.029	0	3	CD40LG
ZBTB16	0	0.9362456	0.347	0.037	0	3	ZBTB16
CCR6	0	0.903615138	0.268	0.008	0	3	CCR6
DUSP1	6.33E-307	0.854403846	0.887	0.48	1.26E-302	3	DUSP1
IL18RAP	9.74E-275	0.835042807	0.27	0.024	1.94E-270	3	IL18RAP
KLRG11	6.49E-240	0.77468826	0.814	0.344	1.30E-235	3	KLRG1
S100A41	7.90E-234	0.373877942	0.999	0.861	1.58E-229	3	S100A4
IL7R1	1.20E-219	0.540913839	0.984	0.676	2.39E-215	3	IL7R
AQP31	2.45E-199	0.796328948	0.644	0.255	4.90E-195	3	AQP3
ALOX5AP	2.68E-198	0.682114251	0.789	0.385	5.35E-194	3	ALOX5AP
LST1	7.81E-181	0.761190352	0.269	0.043	1.56E-176	3	LST1
LTB1	2.35E-166	0.518667211	0.937	0.644	4.68E-162	3	LTB
DPP4	1.83E-156	0.736156064	0.321	0.073	3.65E-152	3	DPP4
SLAMF1	2.40E-139	0.720027846	0.37	0.106	4.79E-135	3	SLAMF1
GPR65	1.07E-135	0.665399061	0.588	0.269	2.14E-131	3	GPR65
TYROBP	3.48E-125	0.875663958	0.259	0.058	6.95E-121	3	TYROBP
JAML	8.42E-125	0.685855242	0.448	0.17	1.68E-120	3	JAML
GYG1	2.47E-123	0.666854266	0.456	0.172	4.92E-119	3	GYG1
PRF11	1.09E-120	0.495586579	0.876	0.522	2.17E-116	3	PRF1
TMIGD21	1.59E-114	0.68394362	0.388	0.138	3.17E-110	3	TMIGD2
GBP51	1.34E-110	0.569245917	0.651	0.351	2.68E-106	3	GBP5
LGALS3	1.39E-108	0.667407513	0.3	0.085	2.76E-104	3	LGALS3
ERN1	3.55E-105	0.654536518	0.421	0.165	7.09E-101	3	ERN1
GZMA2	1.76E-100	0.481638122	0.956	0.531	3.51E-96	3	GZMA
TNFRSF25	1.41E-92	0.609092194	0.338	0.121	2.80E-88	3	TNFRSF25
HOPX1	5.15E-91	0.507344629	0.665	0.341	1.03E-86	3	HOPX
CD69	3.10E-89	0.451657263	0.737	0.504	6.19E-85	3	CD69
IFNGR1	1.16E-86	0.589603176	0.365	0.143	2.31E-82	3	IFNGR1
XBP1	6.81E-83	0.423119629	0.72	0.493	1.36E-78	3	XBP1
MYBL11	7.50E-76	0.549316672	0.374	0.154	1.50E-71	3	MYBL1
YWHAH	2.66E-73	0.532645204	0.435	0.213	5.31E-69	3	YWHAH
ANXA11	1.15E-72	0.368867879	0.852	0.579	2.30E-68	3	ANXA1
FKBP11	1.03E-68	0.487287641	0.525	0.308	2.06E-64	3	FKBP11
CLIC11	2.55E-67	0.289173363	0.915	0.719	5.08E-63	3	CLIC1
SH2D2A1	4.69E-67	0.470841997	0.529	0.305	9.35E-63	3	SH2D2A
MATK1	7.87E-64	0.433808039	0.591	0.365	1.57E-59	3	MATK
ARL4C	9.32E-63	0.350976801	0.733	0.535	1.86E-58	3	ARL4C
SESN1	2.89E-61	0.515335921	0.291	0.117	5.76E-57	3	SESN1
CERK	1.20E-60	0.508481464	0.3	0.126	2.40E-56	3	CERK
CASP1	1.50E-58	0.440961172	0.52	0.308	3.00E-54	3	CASP1
EOMES2	4.45E-58	0.467480421	0.421	0.208	8.88E-54	3	EOMES
ODF2L	5.48E-58	0.490481613	0.377	0.187	1.09E-53	3	ODF2L
RORA	2.63E-57	0.475343992	0.428	0.231	5.24E-53	3	RORA
SPOCK2	3.29E-57	0.3273385	0.741	0.571	6.55E-53	3	SPOCK2
ANXA22	6.68E-55	0.403785914	0.573	0.342	1.33E-50	3	ANXA2
GPR171	4.69E-51	0.471580822	0.256	0.106	9.36E-47	3	GPR171
SEC61B	1.22E-49	0.284363246	0.747	0.598	2.44E-45	3	SEC61B
CD28	7.35E-49	0.474046148	0.27	0.12	1.47E-44	3	CD28
GLRX	2.22E-48	0.392926868	0.513	0.332	4.43E-44	3	GLRX
RAB18	2.11E-47	0.438878861	0.385	0.216	4.22E-43	3	RAB18
SYTL2	2.54E-46	0.451003007	0.281	0.128	5.06E-42	3	SYTL2
PRNP	1.07E-44	0.428999968	0.388	0.218	2.13E-40	3	PRNP
S100A111	1.27E-44	0.306411202	0.737	0.544	2.53E-40	3	S100A11
CCDC1071	3.61E-43	0.391187245	0.477	0.304	7.20E-39	3	CCDC107
ICAM2	4.63E-43	0.368140211	0.509	0.336	9.23E-39	3	ICAM2
DUSP21	1.69E-42	0.358211941	0.635	0.442	3.37E-38	3	DUSP2
PDCD4	1.78E-41	0.306818957	0.65	0.495	3.55E-37	3	PDCD4
PARP8	8.55E-41	0.346325094	0.565	0.398	1.71E-36	3	PARP8
GDI1	3.85E-39	0.387782003	0.403	0.246	7.68E-35	3	GDI1
CTSA	4.06E-39	0.422861541	0.385	0.231	8.11E-35	3	CTSA
CST71	7.43E-38	0.336991103	0.925	0.555	1.48E-33	3	CST7
RHOC	1.40E-37	0.401801265	0.261	0.124	2.79E-33	3	RHOC
OSTF1	1.11E-36	0.304636799	0.587	0.439	2.22E-32	3	OSTF1
PNP	3.91E-36	0.381551124	0.378	0.227	7.79E-32	3	PNP
P4HB	1.04E-33	0.272432321	0.614	0.485	2.08E-29	3	P4HB
TGFB1	2.42E-33	0.31495741	0.536	0.39	4.84E-29	3	TGFB1
YWHAQ1	6.98E-32	0.258338178	0.641	0.508	1.39E-27	3	YWHAQ
S1PR51	1.00E-31	0.346887381	0.335	0.183	2.00E-27	3	S1PR5
ADRB21	1.22E-31	0.371493942	0.319	0.178	2.44E-27	3	ADRB2
FLT3LG1	1.40E-31	0.27000185	0.653	0.49	2.79E-27	3	FLT3LG
TC2N	2.15E-31	0.278732804	0.597	0.457	4.29E-27	3	TC2N
PBXIP1	3.51E-31	0.320151828	0.497	0.353	7.00E-27	3	PBXIP1
FYN2	1.35E-30	0.284015834	0.599	0.438	2.69E-26	3	FYN
TRAT11	1.98E-29	0.348223159	0.339	0.203	3.95E-25	3	TRAT1
TTC39C	2.48E-29	0.351135938	0.36	0.224	4.95E-25	3	TTC39C
SYNE21	2.07E-28	0.303132653	0.507	0.358	4.13E-24	3	SYNE2
OSTC	2.29E-28	0.272142844	0.529	0.399	4.56E-24	3	OSTC
LAG31	3.16E-27	0.346443671	0.288	0.16	6.29E-23	3	LAG3
NKG71	3.92E-27	0.355418367	0.986	0.599	7.83E-23	3	NKG7
STOM1	1.53E-26	0.309892155	0.409	0.267	3.05E-22	3	STOM
CKLF	2.84E-26	0.294332605	0.454	0.321	5.67E-22	3	CKLF
CDC42EP31	5.49E-26	0.310420867	0.448	0.316	1.09E-21	3	CDC42EP3
CCL41	8.17E-26	0.261168937	0.648	0.423	1.63E-21	3	CCL4
PTGER21	1.05E-25	0.317370776	0.409	0.272	2.10E-21	3	PTGER2
ATF7IP21	4.40E-25	0.343686691	0.284	0.17	8.77E-21	3	ATF7IP2
SSR3	2.98E-24	0.296164578	0.421	0.303	5.95E-20	3	SSR3
HNRNPUL1	3.81E-24	0.275128489	0.518	0.403	7.59E-20	3	HNRNPUL1
GPRIN3	8.87E-24	0.326478953	0.287	0.173	1.77E-19	3	GPRIN3
ARL14EP	1.18E-23	0.334794415	0.27	0.161	2.35E-19	3	ARL14EP
ID21	8.61E-23	0.269976913	0.523	0.399	1.72E-18	3	ID2
HM13	6.51E-22	0.291249868	0.398	0.285	1.30E-17	3	HM13
TMED10	2.63E-21	0.254621612	0.475	0.367	5.24E-17	3	TMED10
MYO1F1	7.08E-21	0.268969728	0.429	0.292	1.41E-16	3	MYO1F
REEP5	8.11E-21	0.259354656	0.469	0.351	1.62E-16	3	REEP5
AC092580.41	1.07E-20	0.267025352	0.454	0.326	2.13E-16	3	AC092580.4
SEC11C	1.35E-20	0.283845267	0.389	0.279	2.69E-16	3	SEC11C
NINJ1	1.45E-20	0.314474836	0.277	0.176	2.89E-16	3	NINJ1
CISD3	2.23E-20	0.29457371	0.324	0.213	4.45E-16	3	CISD3
MYC1	5.60E-20	0.27187225	0.435	0.308	1.12E-15	3	MYC
ELOVL51	7.90E-20	0.277741056	0.368	0.256	1.58E-15	3	ELOVL5
FKBP2	5.48E-19	0.278714104	0.361	0.253	1.09E-14	3	FKBP2
PRDM11	9.99E-19	0.280235785	0.291	0.18	1.99E-14	3	PRDM1
ACAA2	3.95E-18	0.273191746	0.362	0.261	7.88E-14	3	ACAA2
EML4	3.89E-17	0.269002163	0.375	0.281	7.77E-13	3	EML4
SEC61A1	5.64E-17	0.274244636	0.294	0.199	1.13E-12	3	SEC61A1
ACTN41	7.70E-17	0.264502006	0.336	0.232	1.54E-12	3	ACTN4
SND1	7.74E-17	0.261618658	0.334	0.234	1.54E-12	3	SND1
PLEKHF11	1.71E-16	0.254063741	0.342	0.234	3.42E-12	3	PLEKHF1
OBFC1	1.27E-15	0.279603971	0.257	0.17	2.53E-11	3	OBFC1
CLINT1	1.56E-14	0.260943201	0.282	0.199	3.12E-10	3	CLINT1
CCL52	1.08E-12	0.291900425	0.983	0.612	2.15E-08	3	CCL5
KLRC3	0	1.500730916	0.759	0.066	0	4	KLRC3
TRDV1	0	1.476230767	0.392	0.017	0	4	TRDV1
KIR3DL1	0	1.193420571	0.361	0.006	0	4	KIR3DL1
KLRC2	0	0.877637401	0.282	0.012	0	4	KLRC2
RP11-277P12.6	0	0.84885028	0.256	0.008	0	4	RP11-277P12.6
TYROBP1	9.64E-294	1.255062628	0.494	0.056	1.92E-289	4	TYROBP
KIR3DL2	7.79E-293	0.853308761	0.271	0.012	1.55E-288	4	KIR3DL2
GNLY1	2.43E-287	1.318461119	0.856	0.216	4.85E-283	4	GNLY
NCR1	3.31E-266	0.79411311	0.258	0.013	6.60E-262	4	NCR1
FCGR3A1	6.11E-240	1.069052666	0.821	0.203	1.22E-235	4	FCGR3A
GZMB1	4.14E-198	0.991227081	0.836	0.236	8.26E-194	4	GZMB
KLRF1	5.00E-195	0.864291539	0.361	0.044	9.98E-191	4	KLRF1
KLRD11	1.97E-170	0.870794461	0.893	0.299	3.92E-166	4	KLRD1
GZMH1	6.13E-155	0.856523118	0.908	0.341	1.22E-150	4	GZMH
ADGRG11	8.43E-152	0.859646044	0.597	0.147	1.68E-147	4	ADGRG1
LYN	1.78E-137	0.68931153	0.267	0.034	3.55E-133	4	LYN
LGALS11	4.62E-137	0.85266329	0.775	0.284	9.22E-133	4	LGALS1
HOPX2	7.42E-134	0.795723963	0.832	0.35	1.48E-129	4	HOPX
PRSS231	6.31E-127	0.823552068	0.503	0.126	1.26E-122	4	PRSS23
ITGB11	8.70E-124	0.792290967	0.762	0.308	1.74E-119	4	ITGB1
ZEB21	1.07E-116	0.792665591	0.58	0.175	2.13E-112	4	ZEB2
ZNF6831	6.08E-109	0.856511457	0.385	0.088	1.21E-104	4	ZNF683
NKG72	9.53E-109	0.560550688	1	0.621	1.90E-104	4	NKG7
IKZF2	1.01E-107	0.683647208	0.254	0.04	2.02E-103	4	IKZF2
FCRL61	5.27E-107	0.754323089	0.562	0.174	1.05E-102	4	FCRL6
IFITM2	6.27E-106	0.319441547	0.994	0.896	1.25E-101	4	IFITM2
FGR1	1.23E-102	0.717231627	0.529	0.157	2.45E-98	4	FGR
PRF12	7.00E-100	0.577143822	0.937	0.539	1.40E-95	4	PRF1
CTSW1	7.33E-90	0.411790239	0.959	0.757	1.46E-85	4	CTSW
TBX211	3.39E-89	0.690191515	0.628	0.237	6.76E-85	4	TBX21
CRIP11	5.94E-85	0.462107559	0.941	0.685	1.18E-80	4	CRIP1
CST72	2.71E-83	0.529769852	0.987	0.573	5.40E-79	4	CST7
PTGDR	5.49E-82	0.663317758	0.374	0.099	1.10E-77	4	PTGDR
TTC381	2.19E-81	0.665949983	0.414	0.12	4.36E-77	4	TTC38
FGFBP21	1.35E-80	0.647564896	0.672	0.251	2.70E-76	4	FGFBP2
EFHD21	1.93E-77	0.639607772	0.589	0.227	3.85E-73	4	EFHD2
CD631	3.78E-77	0.63975385	0.656	0.307	7.54E-73	4	CD63
CX3CR11	3.31E-76	0.640344271	0.549	0.196	6.61E-72	4	CX3CR1
CCL53	4.80E-74	0.458887327	0.987	0.633	9.57E-70	4	CCL5
AOAH	2.65E-71	0.621062339	0.464	0.158	5.29E-67	4	AOAH
TRGV2	1.39E-70	0.86536224	0.315	0.09	2.78E-66	4	TRGV2
ASCL21	9.88E-70	0.626567059	0.302	0.078	1.97E-65	4	ASCL2
CCL42	2.63E-69	0.545072633	0.849	0.425	5.24E-65	4	CCL4
CD992	2.07E-65	0.381688558	0.959	0.709	4.12E-61	4	CD99
C1orf211	4.50E-65	0.574750005	0.394	0.124	8.98E-61	4	C1orf21
RHOC1	1.15E-64	0.608379823	0.387	0.124	2.30E-60	4	RHOC
CEP78	1.50E-63	0.619113199	0.368	0.118	3.00E-59	4	CEP78
TIGIT2	4.96E-63	0.621789568	0.425	0.151	9.90E-59	4	TIGIT
LGALS31	5.00E-62	0.601918019	0.326	0.096	9.98E-58	4	LGALS3
SRGN1	4.31E-61	0.369067983	0.934	0.702	8.59E-57	4	SRGN
S1PR52	5.69E-61	0.585097583	0.484	0.183	1.13E-56	4	S1PR5
C12orf751	3.18E-60	0.510237573	0.757	0.416	6.35E-56	4	C12orf75
ITGAM	1.60E-57	0.523429096	0.254	0.066	3.19E-53	4	ITGAM
PLEK1	5.22E-55	0.522687159	0.681	0.329	1.04E-50	4	PLEK
MTSS1	1.08E-53	0.54101671	0.282	0.083	2.16E-49	4	MTSS1
CD3201	3.84E-53	0.601039206	0.446	0.188	7.67E-49	4	CD320
HLA-DRB12	3.56E-52	0.508370217	0.696	0.343	7.11E-48	4	HLA-DRB1
AHNAK2	1.53E-51	0.443410609	0.842	0.513	3.06E-47	4	AHNAK
DOK22	7.67E-51	0.504843683	0.657	0.34	1.53E-46	4	DOK2
ITGB21	9.20E-51	0.305396597	0.952	0.762	1.84E-46	4	ITGB2
MYO1F2	2.04E-48	0.500011664	0.599	0.29	4.07E-44	4	MYO1F
NCR31	4.32E-47	0.495990609	0.459	0.187	8.61E-43	4	NCR3
XCL1	9.75E-46	0.512601847	0.258	0.079	1.94E-41	4	XCL1
MBP1	1.58E-45	0.443057003	0.718	0.43	3.14E-41	4	MBP
ANXA23	1.13E-44	0.468257262	0.661	0.35	2.25E-40	4	ANXA2
XCL2	1.31E-43	0.509735769	0.297	0.101	2.62E-39	4	XCL2
F2R1	2.04E-43	0.493913508	0.324	0.115	4.07E-39	4	F2R
CD300A1	8.45E-43	0.493154998	0.363	0.14	1.68E-38	4	CD300A
RASSF11	4.99E-42	0.463022797	0.619	0.337	9.96E-38	4	RASSF1
LITAF1	1.12E-41	0.285516212	0.919	0.748	2.23E-37	4	LITAF
CLIC12	1.83E-41	0.303426777	0.948	0.729	3.66E-37	4	CLIC1
APOBEC3G1	3.67E-41	0.435964712	0.696	0.396	7.32E-37	4	APOBEC3G
IL2RB1	4.14E-41	0.474281669	0.53	0.265	8.26E-37	4	IL2RB
GZMA3	1.43E-38	0.414299403	0.95	0.556	2.85E-34	4	GZMA
PYHIN11	2.40E-37	0.450163965	0.481	0.226	4.79E-33	4	PYHIN1
FLNA1	1.59E-36	0.341004596	0.849	0.611	3.17E-32	4	FLNA
PLA2G16	4.32E-36	0.472269433	0.322	0.13	8.62E-32	4	PLA2G16
GSTP11	6.02E-35	0.334007647	0.821	0.572	1.20E-30	4	GSTP1
ADAM81	1.34E-34	0.457292755	0.387	0.173	2.68E-30	4	ADAM8
TRGC2	2.59E-34	0.458996366	0.311	0.125	5.17E-30	4	TRGC2
CD244	7.33E-34	0.426896165	0.306	0.12	1.46E-29	4	CD244
APMAP1	1.19E-33	0.40482405	0.624	0.355	2.38E-29	4	APMAP
HLA-DPA12	2.13E-32	0.372506563	0.742	0.45	4.25E-28	4	HLA-DPA1
HLA-DPB12	6.49E-32	0.334995498	0.801	0.541	1.29E-27	4	HLA-DPB1
SLC9A3R11	1.27E-31	0.284987898	0.856	0.672	2.52E-27	4	SLC9A3R1
MATK2	1.69E-31	0.383487284	0.646	0.375	3.37E-27	4	MATK
GLUL1	2.49E-31	0.445305153	0.335	0.147	4.96E-27	4	GLUL
TNFRSF1B1	1.68E-30	0.420089905	0.436	0.216	3.35E-26	4	TNFRSF1B
ANXA12	1.35E-29	0.318927479	0.843	0.596	2.70E-25	4	ANXA1
KLF62	4.94E-28	0.320736891	0.814	0.553	9.86E-24	4	KLF6
ADRB22	3.45E-27	0.381547706	0.387	0.182	6.87E-23	4	ADRB2
ATP2B41	4.01E-27	0.393619084	0.413	0.206	7.99E-23	4	ATP2B4
GLIPR21	4.05E-26	0.394502118	0.409	0.213	8.08E-22	4	GLIPR2
SPN1	1.01E-25	0.346628979	0.645	0.41	2.00E-21	4	SPN
MYO1G1	4.00E-25	0.345953223	0.624	0.392	7.99E-21	4	MYO1G
PPP2R5C2	6.22E-25	0.347288042	0.648	0.419	1.24E-20	4	PPP2R5C
SYNE11	1.87E-24	0.358669739	0.564	0.347	3.73E-20	4	SYNE1
CAST1	3.11E-24	0.363414615	0.575	0.364	6.21E-20	4	CAST
IQGAP21	9.84E-24	0.383664672	0.407	0.216	1.96E-19	4	IQGAP2
S100A112	1.24E-23	0.293322181	0.788	0.553	2.47E-19	4	S100A11
STARD3NL	2.76E-23	0.395692567	0.319	0.155	5.51E-19	4	STARD3NL
PTMS1	2.86E-23	0.38433287	0.297	0.136	5.70E-19	4	PTMS
TPST21	5.19E-23	0.347404169	0.556	0.352	1.04E-18	4	TPST2
CLIC31	1.04E-22	0.383563569	0.424	0.236	2.08E-18	4	CLIC3
DSTN1	1.42E-22	0.341412009	0.569	0.359	2.84E-18	4	DSTN
RUNX31	2.14E-22	0.361372728	0.47	0.273	4.26E-18	4	RUNX3
TGFB11	3.49E-22	0.32199869	0.613	0.394	6.96E-18	4	TGFB1
HLA-DRA2	7.60E-22	0.41285152	0.324	0.163	1.52E-17	4	HLA-DRA
IQGAP11	2.57E-21	0.32901213	0.584	0.375	5.13E-17	4	IQGAP1
IRF11	2.63E-21	0.307725078	0.641	0.434	5.25E-17	4	IRF1
IER21	2.81E-21	0.298719447	0.68	0.47	5.60E-17	4	IER2
SPON21	3.28E-21	0.399378993	0.368	0.199	6.55E-17	4	SPON2
PLEKHF12	3.46E-21	0.337928846	0.429	0.235	6.91E-17	4	PLEKHF1
BHLHE40	7.63E-21	0.346708732	0.274	0.128	1.52E-16	4	BHLHE40
LPCAT11	1.19E-20	0.323889149	0.365	0.187	2.38E-16	4	LPCAT1
PRDM12	3.17E-20	0.338172527	0.354	0.183	6.32E-16	4	PRDM1
NFATC21	5.40E-20	0.322829165	0.466	0.273	1.08E-15	4	NFATC2
CHST121	6.29E-20	0.320398801	0.508	0.308	1.25E-15	4	CHST12
UTS21	8.28E-20	0.344863946	0.337	0.176	1.65E-15	4	UTS2
FUT11	1.79E-19	0.339359374	0.26	0.123	3.57E-15	4	FUT11
SH3BP51	2.77E-19	0.332896878	0.398	0.223	5.52E-15	4	SH3BP5
KLRG12	3.43E-19	0.322581587	0.582	0.384	6.83E-15	4	KLRG1
CAPN21	3.98E-19	0.307469105	0.576	0.375	7.95E-15	4	CAPN2
SH3BP2	6.11E-19	0.320850954	0.273	0.132	1.22E-14	4	SH3BP2
MAPK1	7.30E-19	0.345293374	0.324	0.171	1.46E-14	4	MAPK1
TFDP2	1.39E-18	0.327671837	0.28	0.138	2.78E-14	4	TFDP2
GNG21	2.59E-18	0.290976374	0.6	0.414	5.16E-14	4	GNG2
CFLAR1	3.95E-18	0.30473021	0.558	0.367	7.87E-14	4	CFLAR
PTPRA	5.24E-18	0.334296311	0.379	0.219	1.04E-13	4	PTPRA
TLN11	7.51E-18	0.312780662	0.506	0.321	1.50E-13	4	TLN1
SLAMF7	1.34E-17	0.310283002	0.282	0.141	2.68E-13	4	SLAMF7
RPS6KA11	1.42E-17	0.323583648	0.424	0.256	2.83E-13	4	RPS6KA1
IDH21	1.63E-17	0.295010473	0.503	0.322	3.25E-13	4	IDH2
SYNE22	2.31E-17	0.296109723	0.554	0.364	4.61E-13	4	SYNE2
LYAR1	3.40E-17	0.290203645	0.586	0.392	6.79E-13	4	LYAR
C5orf561	7.12E-17	0.296046687	0.438	0.261	1.42E-12	4	C5orf56
RAB29	1.27E-16	0.297340866	0.494	0.32	2.53E-12	4	RAB29
TGFBR31	1.45E-16	0.308077156	0.319	0.171	2.89E-12	4	TGFBR3
CDK2AP21	2.11E-16	0.288148619	0.565	0.381	4.22E-12	4	CDK2AP2
ACTN42	2.41E-16	0.289990957	0.403	0.234	4.81E-12	4	ACTN4
APOBEC3C1	6.04E-16	0.305427842	0.366	0.211	1.20E-11	4	APOBEC3C
GNPTAB	1.05E-15	0.298952033	0.278	0.145	2.10E-11	4	GNPTAB
SAMD31	1.86E-15	0.276891779	0.547	0.37	3.70E-11	4	SAMD3
SYTL31	3.17E-15	0.281815239	0.357	0.206	6.32E-11	4	SYTL3
GLIPR11	3.83E-15	0.285911947	0.449	0.28	7.64E-11	4	GLIPR1
SYTL21	5.14E-15	0.309941829	0.263	0.138	1.03E-10	4	SYTL2
ARHGAP25	7.39E-15	0.281193195	0.468	0.303	1.47E-10	4	ARHGAP25
RALGDS1	8.89E-15	0.290292591	0.306	0.167	1.77E-10	4	RALGDS
TXN1	1.42E-14	0.276110309	0.519	0.345	2.83E-10	4	TXN
HLA-DQA12	1.52E-14	0.309521048	0.271	0.144	3.03E-10	4	HLA-DQA1
PTPN22	1.64E-14	0.287335221	0.308	0.173	3.28E-10	4	PTPN22
ARPC5L1	2.20E-14	0.256637286	0.551	0.383	4.39E-10	4	ARPC5L
HDDC2	2.64E-14	0.280915	0.372	0.22	5.27E-10	4	HDDC2
RABGAP1L1	3.14E-14	0.28863976	0.37	0.225	6.25E-10	4	RABGAP1L
PQLC3	4.17E-14	0.295303578	0.315	0.184	8.31E-10	4	PQLC3
TCIRG1	8.51E-14	0.302574887	0.335	0.199	1.70E-09	4	TCIRG1
VPS26A	8.56E-14	0.295867785	0.254	0.138	1.71E-09	4	VPS26A
AGTRAP1	1.05E-13	0.277667549	0.328	0.191	2.10E-09	4	AGTRAP
RAB371	1.28E-13	0.2919474	0.363	0.222	2.56E-09	4	RAB37
GLTP	1.72E-13	0.273557031	0.302	0.17	3.43E-09	4	GLTP
PTPN18	4.34E-13	0.287646522	0.282	0.16	8.66E-09	4	PTPN18
ZBTB7A	7.39E-13	0.273407654	0.284	0.16	1.47E-08	4	ZBTB7A
STOM2	9.01E-13	0.263853948	0.431	0.274	1.80E-08	4	STOM
IFITM31	1.67E-12	0.281455461	0.322	0.198	3.32E-08	4	IFITM3
SLA2	2.10E-12	0.285413868	0.304	0.181	4.20E-08	4	SLA2
CALHM21	2.14E-12	0.278934958	0.271	0.156	4.27E-08	4	CALHM2
UCHL5	3.24E-12	0.267423782	0.258	0.145	6.46E-08	4	UCHL5
PLAC8	4.57E-12	0.259455563	0.453	0.313	9.12E-08	4	PLAC8
LINC001522	5.01E-12	0.267875517	0.322	0.192	9.98E-08	4	LINC00152
ABHD17A1	5.72E-12	0.267366132	0.328	0.202	1.14E-07	4	ABHD17A
SH2D2A2	6.37E-12	0.252215417	0.473	0.321	1.27E-07	4	SH2D2A
REL	8.70E-12	0.260617314	0.315	0.19	1.74E-07	4	REL
UTRN1	1.36E-11	0.262856253	0.39	0.253	2.71E-07	4	UTRN
TMEM2	2.29E-10	0.25080735	0.315	0.199	4.57E-06	4	TMEM2
TRDV2	0	2.428538283	0.965	0.004	0	5	TRDV2
TRGV9	0	1.954126782	0.934	0.061	0	5	TRGV9
TRDC	0	1.609403101	0.624	0.019	0	5	TRDC
KLRC1	0	1.599540323	0.65	0.034	0	5	KLRC1
KLRB11	1.94E-170	1.113603846	0.931	0.248	3.86E-166	5	KLRB1
TRGC1	2.90E-103	0.76887917	0.292	0.04	5.78E-99	5	TRGC1
KLRD12	2.06E-89	0.78663345	0.841	0.313	4.10E-85	5	KLRD1
DUSP22	2.82E-76	0.706218796	0.876	0.448	5.63E-72	5	DUSP2
GZMK2	2.54E-63	0.708965212	0.792	0.358	5.07E-59	5	GZMK
KLRG13	2.45E-59	0.639114972	0.792	0.38	4.89E-55	5	KLRG1
CCL43	1.24E-53	0.614523621	0.829	0.434	2.47E-49	5	CCL4
HOPX3	1.82E-52	0.618981042	0.751	0.363	3.64E-48	5	HOPX
CEBPD1	5.97E-49	0.669124351	0.298	0.077	1.19E-44	5	CEBPD
ZBTB161	1.38E-47	0.607555228	0.266	0.064	2.75E-43	5	ZBTB16
CD300A2	1.94E-47	0.678759006	0.416	0.143	3.87E-43	5	CD300A
GZMA4	6.88E-46	0.498227321	0.983	0.563	1.37E-41	5	GZMA
DUSP11	3.63E-45	0.527047923	0.812	0.514	7.24E-41	5	DUSP1
TRAC	4.91E-45	0.559357367	0.72	0.428	9.79E-41	5	TRAC
MATK3	3.77E-44	0.559110133	0.708	0.378	7.52E-40	5	MATK
CST73	1.08E-42	0.481765233	0.983	0.581	2.15E-38	5	CST7
ALOX5AP1	8.25E-42	0.5412582	0.723	0.418	1.64E-37	5	ALOX5AP
TRBC11	2.81E-39	0.521718419	0.743	0.421	5.60E-35	5	TRBC1
NKG73	1.88E-38	0.473397538	1	0.628	3.74E-34	5	NKG7
XCL11	1.08E-34	0.578926937	0.272	0.082	2.15E-30	5	XCL1
CCL54	4.07E-31	0.414744236	1	0.64	8.12E-27	5	CCL5
CD741	2.24E-30	0.270691438	0.96	0.83	4.47E-26	5	CD74
SRGN2	3.17E-27	0.310199717	0.905	0.708	6.32E-23	5	SRGN
CD247	2.31E-25	0.336626028	0.76	0.607	4.60E-21	5	CD247
CLIC13	2.03E-24	0.28541771	0.936	0.734	4.04E-20	5	CLIC1
XBP11	1.50E-23	0.366372062	0.723	0.51	3.00E-19	5	XBP1
GABARAPL1	1.70E-23	0.487164306	0.277	0.108	3.38E-19	5	GABARAPL1
CXCR61	1.45E-22	0.494628974	0.272	0.104	2.89E-18	5	CXCR6
CTSW2	3.16E-22	0.254849947	0.919	0.762	6.30E-18	5	CTSW
ANXA13	6.34E-22	0.321428515	0.835	0.601	1.27E-17	5	ANXA1
NCR32	1.24E-21	0.455253903	0.405	0.194	2.48E-17	5	NCR3
STOM3	9.36E-21	0.428382146	0.497	0.275	1.87E-16	5	STOM
PRF13	1.65E-19	0.334420359	0.821	0.551	3.29E-15	5	PRF1
ERN11	2.53E-19	0.454666706	0.376	0.186	5.04E-15	5	ERN1
SH2D2A3	5.38E-19	0.402044508	0.538	0.322	1.07E-14	5	SH2D2A
TRGC21	1.45E-18	0.431892388	0.292	0.129	2.89E-14	5	TRGC2
TRAT12	1.22E-17	0.431196129	0.387	0.211	2.43E-13	5	TRAT1
APMAP2	1.40E-17	0.367756573	0.566	0.363	2.79E-13	5	APMAP
MYBL12	2.31E-17	0.412152052	0.35	0.172	4.61E-13	5	MYBL1
FKBP111	6.62E-17	0.377681264	0.517	0.325	1.32E-12	5	FKBP11
LAG32	8.83E-17	0.424231412	0.335	0.169	1.76E-12	5	LAG3
CTSC1	1.57E-16	0.314794608	0.691	0.488	3.14E-12	5	CTSC
ADRB23	1.70E-15	0.394205817	0.358	0.187	3.40E-11	5	ADRB2
MAP3K8	8.93E-15	0.360280195	0.257	0.116	1.78E-10	5	MAP3K8
AHNAK3	1.21E-14	0.290289714	0.749	0.523	2.42E-10	5	AHNAK
FGR2	1.39E-14	0.354391678	0.341	0.171	2.78E-10	5	FGR
LYAR2	1.74E-14	0.323996962	0.592	0.396	3.48E-10	5	LYAR
APOBEC3G2	1.88E-14	0.318567996	0.604	0.405	3.75E-10	5	APOBEC3G
RHOC2	2.33E-14	0.373788774	0.28	0.133	4.65E-10	5	RHOC
CD691	9.15E-14	0.280173704	0.682	0.524	1.83E-09	5	CD69
CMC12	1.94E-13	0.314580959	0.558	0.355	3.88E-09	5	CMC1
PTMS2	2.01E-13	0.392141987	0.277	0.14	4.02E-09	5	PTMS
SYNE23	5.37E-13	0.323238177	0.54	0.368	1.07E-08	5	SYNE2
MAPK11	1.29E-12	0.369252454	0.315	0.175	2.57E-08	5	MAPK1
ARL4C1	2.73E-12	0.252577669	0.702	0.551	5.44E-08	5	ARL4C
TGFBR32	3.60E-12	0.334653161	0.321	0.174	7.19E-08	5	TGFBR3
TBX212	6.92E-12	0.316287983	0.422	0.252	1.38E-07	5	TBX21
RORA1	7.08E-12	0.335450554	0.402	0.247	1.41E-07	5	RORA
SAMD32	7.94E-12	0.306301417	0.543	0.374	1.58E-07	5	SAMD3
PLEK2	1.18E-11	0.298632672	0.549	0.341	2.36E-07	5	PLEK
ADAM82	4.39E-11	0.346562727	0.315	0.18	8.77E-07	5	ADAM8
GNG22	6.36E-11	0.275086031	0.578	0.419	1.27E-06	5	GNG2
EFHD22	8.40E-11	0.308388366	0.399	0.241	1.67E-06	5	EFHD2
SH2D1A1	2.18E-10	0.304725915	0.419	0.275	4.36E-06	5	SH2D1A
SLAMF71	4.42E-10	0.315951615	0.266	0.144	8.82E-06	5	SLAMF7
TGFB12	4.94E-10	0.264143796	0.549	0.401	9.86E-06	5	TGFB1
SYTL22	5.70E-09	0.30460894	0.251	0.141	0.0001138	5	SYTL2
NINJ11	7.10E-09	0.310195319	0.295	0.183	0.000141545	5	NINJ1
GPR651	7.32E-09	0.285566697	0.434	0.299	0.000145925	5	GPR65
S1PR53	2.93E-08	0.275371875	0.321	0.195	0.000585085	5	S1PR5
PYHIN12	3.30E-08	0.286912341	0.358	0.236	0.000657432	5	PYHIN1
PPP1R15A	3.62E-08	0.30215211	0.315	0.202	0.000722124	5	PPP1R15A
ACTN43	4.98E-08	0.276137857	0.358	0.239	0.000993107	5	ACTN4
CLIC32	7.81E-08	0.283402518	0.364	0.242	0.001557377	5	CLIC3
IL2RB2	1.41E-07	0.259670325	0.393	0.275	0.002819618	5	IL2RB
GYG11	1.85E-07	0.270486876	0.309	0.199	0.003694577	5	GYG1
SPON22	2.44E-07	0.270515274	0.318	0.204	0.004862423	5	SPON2
HLA-DRB52	3.71E-07	0.251300257	0.28	0.17	0.007405094	5	HLA-DRB5
IFNGR11	6.50E-07	0.265010243	0.263	0.164	0.012969578	5	IFNGR1
ARAP2	3.31E-06	0.256957962	0.263	0.171	0.065978223	5	ARAP2
PPBP	0	1.987296476	0.794	0.023	0	6	PPBP
NRGN	0	1.614127338	0.618	0.006	0	6	NRGN
SPARC	0	1.500083684	0.588	0.003	0	6	SPARC
PF4	0	1.479667899	0.545	0.008	0	6	PF4
CLU	0	1.460530317	0.533	0.016	0	6	CLU
TUBB1	0	1.440067149	0.497	0.002	0	6	TUBB1
GNG11	0	1.379926981	0.461	0.003	0	6	GNG11
MYL9	0	1.343366013	0.442	0.003	0	6	MYL9
SDPR	0	1.321927556	0.448	0.005	0	6	SDPR
C6orf25	0	1.127918247	0.358	0.005	0	6	C6orf25
F13A1	0	1.113698168	0.358	0.002	0	6	F13A1
MAP3K7CL	7.31E-135	1.022161829	0.327	0.021	1.46E-130	6	MAP3K7CL
HIST1H2AC	1.14E-77	0.971859147	0.418	0.061	2.27E-73	6	HIST1H2AC
PGRMC1	1.33E-37	0.760399949	0.327	0.07	2.65E-33	6	PGRMC1
NCOA4	9.70E-20	0.651587998	0.521	0.26	1.93E-15	6	NCOA4
GPX1	9.27E-19	0.589245365	0.442	0.185	1.85E-14	6	GPX1
TAGLN2	5.54E-18	0.36115671	0.927	0.701	1.11E-13	6	TAGLN2
LIMS1	1.53E-14	0.538214473	0.291	0.107	3.05E-10	6	LIMS1
CTSA1	9.79E-14	0.528229806	0.473	0.244	1.95E-09	6	CTSA
MFSD1	1.47E-08	0.368196623	0.267	0.118	0.000293954	6	MFSD1
CALM3	9.55E-08	0.2549255	0.758	0.589	0.001904104	6	CALM3
TPM41	1.18E-07	0.39832812	0.406	0.24	0.002349897	6	TPM4
NGFRAP11	1.79E-07	0.362484524	0.255	0.119	0.003571149	6	NGFRAP1
SAT1	6.86E-07	0.298993086	0.6	0.407	0.013694155	6	SAT1
LAMTOR1	1.30E-06	0.314643793	0.545	0.377	0.026000174	6	LAMTOR1
NT5C3A	6.77E-06	0.317143559	0.315	0.181	0.135142609	6	NT5C3A
GRAP2	1.28E-05	0.292195933	0.503	0.354	0.25569442	6	GRAP2
NAP1L1	2.55E-05	0.253795026	0.6	0.458	0.509147231	6	NAP1L1
RSU1	5.30E-05	0.271303041	0.406	0.27	1	6	RSU1
HACD4	7.10E-05	0.258484736	0.315	0.187	1	6	HACD4
YWHAH1	9.13E-05	0.298085337	0.358	0.235	1	6	YWHAH
TRAPPC5	0.00045967	0.252124245	0.406	0.285	1	6	TRAPPC5
TRBV3-1	0	2.437854816	0.987	0.023	0	7	TRBV3-1
TRGV7	0	1.684319345	0.791	0.055	0	7	TRGV7
TRAV24	0	1.680983653	0.791	0.031	0	7	TRAV24
TRGV5	1.82E-182	1.430690414	0.797	0.1	3.62E-178	7	TRGV5
RPS4Y11	1.70E-119	1.199642721	0.911	0.155	3.38E-115	7	RPS4Y1
LAIR2	1.87E-84	1.004275633	0.456	0.062	3.74E-80	7	LAIR2
FCGR3A2	8.56E-73	1.017315513	0.842	0.226	1.71E-68	7	FCGR3A
GZMH2	8.26E-69	0.950954375	0.994	0.361	1.65E-64	7	GZMH
GZMB2	4.57E-68	1.003252946	0.873	0.258	9.11E-64	7	GZMB
CCL4L21	3.01E-62	0.994207998	0.557	0.122	6.01E-58	7	CCL4L2
CMC13	7.38E-60	0.919144532	0.886	0.354	1.47E-55	7	CMC1
PTGDR1	2.48E-55	0.952317958	0.494	0.108	4.95E-51	7	PTGDR
LGR6	5.28E-54	0.758241068	0.272	0.035	1.05E-49	7	LGR6
ADGRG12	3.45E-48	0.859019668	0.608	0.164	6.89E-44	7	ADGRG1
FGFBP22	9.97E-48	0.857568782	0.804	0.265	1.99E-43	7	FGFBP2
CST3	1.06E-41	0.754449891	0.272	0.044	2.11E-37	7	CST3
CX3CR12	2.88E-41	0.807571155	0.652	0.208	5.75E-37	7	CX3CR1
NKG74	4.79E-39	0.558109813	1	0.635	9.55E-35	7	NKG7
KLRD13	1.07E-35	0.731188098	0.804	0.323	2.14E-31	7	KLRD1
GZMA5	3.06E-34	0.566209056	0.987	0.571	6.11E-30	7	GZMA
CST74	7.26E-34	0.550935829	1	0.589	1.45E-29	7	CST7
FCRL62	2.37E-31	0.734115439	0.551	0.189	4.72E-27	7	FCRL6
TRAV14DV4	5.00E-31	0.560130715	0.304	0.062	9.98E-27	7	TRAV14DV4
CCL44	3.74E-30	0.615212011	0.867	0.441	7.46E-26	7	CCL4
SPON23	5.55E-30	0.766428327	0.551	0.203	1.11E-25	7	SPON2
PLEK3	1.67E-28	0.644372031	0.734	0.342	3.33E-24	7	PLEK
TRG-AS1	5.25E-28	0.694723989	0.468	0.153	1.05E-23	7	TRG-AS1
KLRG14	7.86E-27	0.605613679	0.797	0.388	1.57E-22	7	KLRG1
CLIC33	1.11E-26	0.703365956	0.589	0.24	2.21E-22	7	CLIC3
PATL21	5.35E-26	0.726065131	0.443	0.152	1.07E-21	7	PATL2
KLRF11	5.75E-25	0.660496038	0.253	0.058	1.15E-20	7	KLRF1
PRF14	7.06E-25	0.503742446	0.93	0.555	1.41E-20	7	PRF1
TRBC12	2.31E-24	0.576111388	0.772	0.427	4.61E-20	7	TRBC1
ITGB22	4.57E-23	0.335031575	0.937	0.769	9.12E-19	7	ITGB2
LINC001523	4.83E-23	0.658418362	0.5	0.195	9.63E-19	7	LINC00152
TTC382	2.94E-21	0.619841041	0.392	0.132	5.86E-17	7	TTC38
CD5	1.46E-20	0.565045217	0.677	0.386	2.91E-16	7	CD5
CD6	1.66E-20	0.494917665	0.753	0.463	3.32E-16	7	CD6
ZEB22	2.51E-20	0.624755887	0.481	0.192	5.00E-16	7	ZEB2
LILRB1	4.74E-20	0.557315875	0.253	0.066	9.45E-16	7	LILRB1
CD993	6.59E-20	0.353599214	0.943	0.719	1.31E-15	7	CD99
CLIC14	9.50E-20	0.33826712	0.962	0.737	1.89E-15	7	CLIC1
CTSC2	1.04E-19	0.47292909	0.778	0.491	2.08E-15	7	CTSC
ARPC5L2	3.58E-19	0.495530669	0.677	0.387	7.14E-15	7	ARPC5L
TRBC2	3.96E-19	0.356049521	0.943	0.695	7.90E-15	7	TRBC2
FGR3	8.72E-19	0.566986212	0.449	0.173	1.74E-14	7	FGR
HLA-DRB13	9.24E-19	0.51740736	0.734	0.356	1.84E-14	7	HLA-DRB1
TTC16	9.45E-19	0.59328974	0.31	0.101	1.88E-14	7	TTC16
ITM2A1	1.87E-17	0.488014039	0.703	0.427	3.73E-13	7	ITM2A
CD8A1	2.71E-17	0.279080225	0.987	0.813	5.41E-13	7	CD8A
AC092580.42	3.51E-17	0.507451357	0.646	0.335	7.00E-13	7	AC092580.4
SAMD33	1.41E-16	0.490354721	0.652	0.375	2.82E-12	7	SAMD3
AOAH1	3.78E-16	0.56084357	0.411	0.171	7.54E-12	7	AOAH
SYNE12	5.39E-16	0.494502753	0.646	0.354	1.08E-11	7	SYNE1
S1PR54	8.15E-16	0.543651565	0.456	0.195	1.63E-11	7	S1PR5
SRGN3	9.88E-16	0.319155252	0.905	0.712	1.97E-11	7	SRGN
ABI31	1.12E-15	0.503820558	0.557	0.281	2.24E-11	7	ABI3
EFHD23	2.30E-15	0.51860424	0.506	0.242	4.60E-11	7	EFHD2
MTSS11	2.82E-14	0.515170948	0.266	0.091	5.63E-10	7	MTSS1
KLRB12	3.62E-14	0.387781138	0.633	0.266	7.21E-10	7	KLRB1
ITGAL1	4.20E-14	0.47289016	0.601	0.334	8.38E-10	7	ITGAL
CTSW3	5.13E-14	0.279757913	0.949	0.765	1.02E-09	7	CTSW
APOBEC3G3	1.36E-13	0.432346626	0.677	0.407	2.71E-09	7	APOBEC3G
PRDM13	1.98E-13	0.519593857	0.418	0.188	3.94E-09	7	PRDM1
TBX213	2.26E-13	0.483505245	0.506	0.253	4.51E-09	7	TBX21
CD81	2.95E-13	0.50250919	0.31	0.122	5.88E-09	7	CD81
C12orf752	4.71E-13	0.424200338	0.703	0.43	9.40E-09	7	C12orf75
EOMES3	6.92E-13	0.504023888	0.462	0.228	1.38E-08	7	EOMES
CTSD1	8.69E-13	0.397000555	0.665	0.439	1.73E-08	7	CTSD
PTMS3	2.52E-12	0.506925283	0.335	0.142	5.03E-08	7	PTMS
CD21	2.83E-12	0.262749519	0.867	0.733	5.65E-08	7	CD2
DUSP23	3.61E-12	0.396185626	0.741	0.459	7.21E-08	7	DUSP2
TGFBR33	3.75E-12	0.483733402	0.386	0.176	7.48E-08	7	TGFBR3
PPP2R2B	7.20E-12	0.501260756	0.278	0.11	1.44E-07	7	PPP2R2B
DOK23	1.40E-11	0.419629917	0.601	0.353	2.79E-07	7	DOK2
HLA-DPA13	1.56E-11	0.376714265	0.759	0.461	3.11E-07	7	HLA-DPA1
CCL55	1.92E-11	0.383642887	1	0.647	3.82E-07	7	CCL5
KLF63	2.06E-11	0.33774394	0.785	0.563	4.10E-07	7	KLF6
APMAP3	2.28E-11	0.41254675	0.601	0.366	4.55E-07	7	APMAP
MACF11	3.40E-11	0.44227691	0.525	0.318	6.77E-07	7	MACF1
PYHIN13	3.68E-11	0.455894719	0.456	0.237	7.34E-07	7	PYHIN1
S100A113	5.67E-11	0.330320135	0.797	0.561	1.13E-06	7	S100A11
CRIP12	1.21E-10	0.282801031	0.918	0.696	2.41E-06	7	CRIP1
GNG23	3.23E-10	0.36126619	0.627	0.421	6.45E-06	7	GNG2
AHNAK4	5.01E-10	0.329145157	0.753	0.527	9.99E-06	7	AHNAK
ANXA14	5.75E-10	0.313592282	0.861	0.605	1.15E-05	7	ANXA1
TRGC22	7.03E-10	0.482737343	0.291	0.132	1.40E-05	7	TRGC2
PTPN71	1.45E-09	0.413492827	0.43	0.235	2.90E-05	7	PTPN7
FAM129A	3.62E-09	0.441732731	0.285	0.131	7.22E-05	7	FAM129A
BTN3A2	5.98E-09	0.341157793	0.652	0.477	0.000119313	7	BTN3A2
PTRH1	7.31E-09	0.420674139	0.253	0.111	0.000145862	7	PTRH1
SLAMF61	9.55E-09	0.433430142	0.405	0.237	0.000190493	7	SLAMF6
RASAL3	1.12E-08	0.331535396	0.614	0.439	0.000223064	7	RASAL3
PLEKHF13	1.33E-08	0.398377844	0.43	0.243	0.000266059	7	PLEKHF1
PPP1R181	1.36E-08	0.276716008	0.728	0.574	0.000272244	7	PPP1R18
ANXA24	1.39E-08	0.349841428	0.589	0.363	0.000278068	7	ANXA2
TIGIT3	1.98E-08	0.415538897	0.329	0.163	0.000395858	7	TIGIT
CHST122	2.11E-08	0.364887704	0.506	0.315	0.000421473	7	CHST12
PRSS232	2.34E-08	0.392701362	0.304	0.143	0.00046592	7	PRSS23
C1orf212	2.57E-08	0.401206778	0.291	0.136	0.000512139	7	C1orf21
TUBA4A	2.90E-08	0.2767698	0.69	0.558	0.000578747	7	TUBA4A
PSTPIP1	2.98E-08	0.38464632	0.468	0.292	0.000593673	7	PSTPIP1
IQGAP12	3.33E-08	0.33935878	0.57	0.384	0.00066499	7	IQGAP1
HLA-DPB13	3.97E-08	0.283269571	0.753	0.552	0.000791341	7	HLA-DPB1
SIT11	4.53E-08	0.338184942	0.57	0.392	0.000902682	7	SIT1
PTPRE	4.67E-08	0.397875367	0.285	0.137	0.000931146	7	PTPRE
SH2D1A2	5.91E-08	0.367533305	0.462	0.277	0.001178231	7	SH2D1A
ARL4C2	7.83E-08	0.267333079	0.715	0.554	0.001561223	7	ARL4C
CASP11	1.15E-07	0.350565818	0.506	0.328	0.002295044	7	CASP1
CLEC2B	1.19E-07	0.308958218	0.62	0.457	0.002366311	7	CLEC2B
ADRB24	1.37E-07	0.39905411	0.348	0.19	0.002740706	7	ADRB2
RGS19	1.56E-07	0.343468728	0.532	0.364	0.003116447	7	RGS19
DENND2D	1.58E-07	0.268337974	0.715	0.54	0.003160884	7	DENND2D
DBI1	1.65E-07	0.254244659	0.747	0.573	0.003288199	7	DBI
SIGIRR	2.57E-07	0.273778604	0.69	0.529	0.005125404	7	SIGIRR
IKZF1	2.63E-07	0.278527359	0.658	0.508	0.00525309	7	IKZF1
PYCARD1	2.67E-07	0.358280852	0.462	0.305	0.005319145	7	PYCARD
HN11	3.13E-07	0.345156795	0.456	0.285	0.006235025	7	HN1
HOPX4	3.23E-07	0.307738647	0.614	0.372	0.006434311	7	HOPX
CAPN22	3.44E-07	0.327671837	0.557	0.383	0.006868706	7	CAPN2
FYN3	4.59E-07	0.298414952	0.627	0.453	0.009164271	7	FYN
ZYX	6.10E-07	0.250872826	0.696	0.564	0.012169805	7	ZYX
BCL2L1	6.16E-07	0.348676561	0.278	0.14	0.012286245	7	BCL2L1
TPST22	6.80E-07	0.327098654	0.519	0.361	0.013572348	7	TPST2
MYO1G2	7.26E-07	0.308864417	0.57	0.402	0.01447272	7	MYO1G
ADGRE51	8.16E-07	0.309283048	0.557	0.411	0.016274368	7	ADGRE5
GLIPR12	1.63E-06	0.334577081	0.456	0.287	0.032474845	7	GLIPR1
HIST1H1E	2.22E-06	0.362338354	0.399	0.242	0.044310478	7	HIST1H1E
SH3BP21	2.24E-06	0.35053662	0.266	0.138	0.044616006	7	SH3BP2
LGALS12	2.65E-06	0.326320258	0.494	0.307	0.052898672	7	LGALS1
RHOG	2.66E-06	0.257110781	0.627	0.485	0.052993497	7	RHOG
PLA2G161	2.70E-06	0.348421066	0.266	0.138	0.053853949	7	PLA2G16
GNAI2	3.26E-06	0.326978536	0.475	0.322	0.065064095	7	GNAI2
ARHGAP9	3.45E-06	0.291979135	0.525	0.366	0.068751567	7	ARHGAP9
IL10RA2	3.67E-06	0.282377453	0.589	0.451	0.073217338	7	IL10RA
ACTN44	3.85E-06	0.319736927	0.405	0.241	0.076836732	7	ACTN4
ADAM83	4.03E-06	0.338598621	0.323	0.182	0.080376296	7	ADAM8
PTPN181	5.80E-06	0.338103535	0.291	0.165	0.115647311	7	PTPN18
SASH31	6.07E-06	0.261999133	0.563	0.45	0.121178579	7	SASH3
RNF167	6.25E-06	0.273701844	0.601	0.452	0.124760979	7	RNF167
LYST	6.37E-06	0.357902003	0.253	0.134	0.126975494	7	LYST
DIP2A	6.78E-06	0.327425526	0.373	0.234	0.135265463	7	DIP2A
IKZF3	7.39E-06	0.315226851	0.481	0.352	0.147506337	7	IKZF3
ISG15	8.82E-06	0.324201146	0.424	0.278	0.175870943	7	ISG15
LPCAT12	9.32E-06	0.355085071	0.323	0.195	0.185819492	7	LPCAT1
RUNX32	1.14E-05	0.293049815	0.43	0.281	0.22816159	7	RUNX3
TMEM173	1.18E-05	0.305879376	0.418	0.284	0.23502342	7	TMEM173
AGTRAP2	1.34E-05	0.328848992	0.329	0.197	0.266930478	7	AGTRAP
RALGDS2	1.52E-05	0.35302937	0.291	0.173	0.303359134	7	RALGDS
ITGA41	2.00E-05	0.256115185	0.563	0.44	0.399392664	7	ITGA4
ALOX5AP2	2.41E-05	0.257659796	0.563	0.426	0.480814478	7	ALOX5AP
ACAA21	2.57E-05	0.307717075	0.399	0.27	0.513401606	7	ACAA2
RAB1B1	2.97E-05	0.260237259	0.513	0.37	0.592981916	7	RAB1B
IFI27L2	3.01E-05	0.291775012	0.418	0.282	0.601225024	7	IFI27L2
TMEM21	3.22E-05	0.334033833	0.323	0.203	0.64183738	7	TMEM2
BOLA3	3.78E-05	0.308604089	0.316	0.195	0.754957122	7	BOLA3
MGST3	4.44E-05	0.263203685	0.481	0.334	0.885173148	7	MGST3
ZBTB381	5.73E-05	0.275244807	0.437	0.298	1	7	ZBTB38
THEMIS	6.12E-05	0.271934693	0.468	0.353	1	7	THEMIS
C11orf21	6.29E-05	0.304418089	0.278	0.167	1	7	C11orf21
PRR5	6.37E-05	0.295698149	0.266	0.154	1	7	PRR5
CD632	6.63E-05	0.270599584	0.475	0.323	1	7	CD63
COMT	7.00E-05	0.30090764	0.329	0.212	1	7	COMT
ARPC4	7.09E-05	0.282129072	0.361	0.232	1	7	ARPC4
RASSF12	7.45E-05	0.264371384	0.481	0.35	1	7	RASSF1
DGKZ	9.14E-05	0.266098642	0.449	0.322	1	7	DGKZ
RAB8A	9.53E-05	0.282105164	0.367	0.248	1	7	RAB8A
SH3BP52	0.000104562	0.285220675	0.354	0.231	1	7	SH3BP5
BATF1	0.000105523	0.287499996	0.342	0.219	1	7	BATF
SH2D2A4	0.000114105	0.266447349	0.462	0.327	1	7	SH2D2A
FMNL1	0.00012086	0.257865138	0.494	0.367	1	7	FMNL1
ARAP21	0.000129599	0.300446256	0.285	0.172	1	7	ARAP2
TNFRSF1A	0.000130204	0.282877627	0.386	0.255	1	7	TNFRSF1A
TADA3	0.000138104	0.27151502	0.392	0.278	1	7	TADA3
ARHGAP251	0.000145839	0.271258974	0.437	0.31	1	7	ARHGAP25
HERPUD1	0.000152339	0.250410896	0.43	0.306	1	7	HERPUD1
SSBP41	0.000166122	0.269044913	0.392	0.266	1	7	SSBP4
TMEM109	0.000169902	0.262580473	0.424	0.308	1	7	TMEM109
TSEN541	0.00017461	0.260409176	0.43	0.316	1	7	TSEN54
PRKCQ	0.000224718	0.301086666	0.278	0.178	1	7	PRKCQ
OPTN2	0.000238698	0.255860892	0.437	0.309	1	7	OPTN
MAP4K1	0.000254934	0.271875779	0.361	0.247	1	7	MAP4K1
MAP2K3	0.000255016	0.271797551	0.278	0.174	1	7	MAP2K3
DOCK8	0.000255999	0.268215936	0.424	0.318	1	7	DOCK8
GON4L	0.000256274	0.285697009	0.304	0.197	1	7	GON4L
MYO1F3	0.000296664	0.257554746	0.424	0.305	1	7	MYO1F
STOM4	0.000311456	0.276362614	0.399	0.28	1	7	STOM
DNAJC11	0.000350344	0.2629299	0.335	0.221	1	7	DNAJC1
LAG33	0.000367951	0.297869759	0.278	0.173	1	7	LAG3
ZNF655	0.000641879	0.264945255	0.354	0.248	1	7	ZNF655
SHARPIN	0.000675816	0.259605307	0.329	0.227	1	7	SHARPIN
BLOC1S1	0.001000545	0.274489182	0.291	0.198	1	7	BLOC1S1
TXNDC17	0.001033307	0.253856275	0.285	0.191	1	7	TXNDC17
IAH1	0.001270238	0.254955859	0.304	0.208	1	7	IAH1
PKN1	0.001352121	0.258009167	0.323	0.229	1	7	PKN1
TMX41	0.001382586	0.259280859	0.329	0.231	1	7	TMX4
MIF4GD	0.002261545	0.252274838	0.297	0.213	1	7	MIF4GD
