# Supplementary material for: Surgery/anesthesia may cause monocytes to promote tumor development
Source: Mol Med. 2025 May 7;31:178. doi: 10.1186/s10020-025-01213-6 (PMC12060369; doi:10.1186/s10020-025-01213-6)
Supplement: Supplementary file 4 — Additional file 4. Table S5 [file 10020_2025_1213_MOESM4_ESM.csv]

p_val	avg_log2FC	pct.1	pct.2	p_val_adj	cluster	gene
ITGB1	0	1.507577412	0.646	0.222	0	0	ITGB1
AHNAK	0	1.143507215	0.727	0.307	0	0	AHNAK
S100A11	0	0.744214615	0.9	0.554	0	0	S100A11
COTL1	0	0.843144466	0.829	0.487	0	0	COTL1
ANXA2	0	1.406747028	0.514	0.18	0	0	ANXA2
LIMS1	0	1.44243762	0.448	0.157	0	0	LIMS1
S100A4	0	0.629944625	0.957	0.695	0	0	S100A4
CRIP1	0	0.682070131	0.943	0.683	0	0	CRIP1
TNFRSF4	0	2.135250225	0.292	0.062	0	0	TNFRSF4
KLF6	6.71E-306	0.765753595	0.797	0.464	1.34E-301	0	KLF6
LGALS1	2.68E-298	1.625838023	0.372	0.13	5.34E-294	0	LGALS1
CD82	2.23E-276	1.258917162	0.435	0.164	4.45E-272	0	CD82
ANXA5	2.20E-271	1.100945468	0.504	0.213	4.39E-267	0	ANXA5
TRADD	3.55E-269	0.991810168	0.573	0.273	7.09E-265	0	TRADD
SH3BGRL3	5.65E-248	0.266210145	0.994	0.919	1.13E-243	0	SH3BGRL3
CCR6	2.05E-246	1.755791201	0.26	0.069	4.08E-242	0	CCR6
KLRB1	8.92E-228	0.938377608	0.482	0.211	1.78E-223	0	KLRB1
S100A10	4.03E-206	0.415995943	0.932	0.735	8.03E-202	0	S100A10
CRIP2	2.82E-201	1.29670647	0.326	0.125	5.64E-197	0	CRIP2
FLNA	1.14E-199	0.73152729	0.65	0.375	2.28E-195	0	FLNA
ANXA1	2.66E-188	0.575774196	0.76	0.512	5.30E-184	0	ANXA1
OPTN	1.02E-186	0.884316163	0.499	0.243	2.04E-182	0	OPTN
PLP2	4.72E-183	0.600978036	0.741	0.485	9.42E-179	0	PLP2
CD99	1.49E-174	0.513979755	0.835	0.569	2.97E-170	0	CD99
PASK	1.39E-170	1.234718697	0.29	0.112	2.77E-166	0	PASK
CLIC1	1.67E-165	0.53557934	0.795	0.523	3.33E-161	0	CLIC1
CORO1B	3.67E-163	0.701746003	0.596	0.347	7.31E-159	0	CORO1B
TAGLN2	7.44E-162	0.442448043	0.875	0.647	1.48E-157	0	TAGLN2
ARPC1B	1.18E-157	0.364810029	0.916	0.731	2.35E-153	0	ARPC1B
DUSP1	1.48E-156	0.624276483	0.614	0.353	2.96E-152	0	DUSP1
AQP3	5.82E-154	0.552632182	0.733	0.5	1.16E-149	0	AQP3
YWHAH	3.46E-152	0.950289982	0.362	0.163	6.90E-148	0	YWHAH
IL10RA	1.89E-137	0.689516988	0.542	0.302	3.77E-133	0	IL10RA
GLIPR1	1.42E-136	0.900410471	0.368	0.18	2.84E-132	0	GLIPR1
MYO1F	4.50E-134	1.04369944	0.263	0.106	8.97E-130	0	MYO1F
EMP3	6.36E-134	0.31918262	0.935	0.77	1.27E-129	0	EMP3
RILPL2	1.15E-129	0.996928596	0.29	0.126	2.29E-125	0	RILPL2
MYO1G	1.35E-127	0.776181609	0.423	0.223	2.69E-123	0	MYO1G
GSTK1	1.97E-125	0.301863169	0.936	0.786	3.93E-121	0	GSTK1
DOK2	9.97E-125	0.73695686	0.435	0.232	1.99E-120	0	DOK2
TXN	3.40E-124	0.672473723	0.511	0.286	6.77E-120	0	TXN
TTC39C	9.26E-122	0.691854337	0.478	0.263	1.85E-117	0	TTC39C
CLDND1	4.00E-117	0.722317756	0.425	0.226	7.98E-113	0	CLDND1
PPP2R5C	6.67E-115	0.658708375	0.491	0.279	1.33E-110	0	PPP2R5C
TNFRSF1B	2.63E-111	0.892039909	0.296	0.14	5.24E-107	0	TNFRSF1B
DYNLL1	4.70E-111	0.626385039	0.517	0.303	9.38E-107	0	DYNLL1
TPM4	3.69E-109	0.851785599	0.312	0.153	7.35E-105	0	TPM4
BIRC3	7.82E-105	0.728265718	0.378	0.202	1.56E-100	0	BIRC3
LPAR6	3.71E-103	0.774890021	0.356	0.19	7.41E-99	0	LPAR6
EZR	1.04E-102	0.58765888	0.536	0.322	2.08E-98	0	EZR
C4orf48	1.19E-98	0.712663784	0.358	0.187	2.36E-94	0	C4orf48
HN1	3.53E-98	0.6710953	0.404	0.22	7.04E-94	0	HN1
ELOVL5	2.12E-92	0.605996889	0.457	0.263	4.24E-88	0	ELOVL5
SPTAN1	1.83E-90	0.586300737	0.485	0.294	3.65E-86	0	SPTAN1
GPR183	4.28E-90	0.530400252	0.558	0.361	8.54E-86	0	GPR183
LRRFIP1	1.12E-88	0.453187322	0.677	0.46	2.24E-84	0	LRRFIP1
SLC2A3	2.16E-88	0.590154648	0.446	0.263	4.30E-84	0	SLC2A3
TIMP1	3.75E-87	0.562138345	0.46	0.279	7.48E-83	0	TIMP1
PPP1R15A	6.04E-84	0.676054162	0.329	0.179	1.21E-79	0	PPP1R15A
BATF	1.04E-83	0.810147138	0.262	0.132	2.08E-79	0	BATF
LIME1	3.46E-81	0.446270185	0.668	0.454	6.91E-77	0	LIME1
PFKL	2.63E-80	0.617054165	0.381	0.217	5.24E-76	0	PFKL
VOPP1	2.83E-80	0.631286614	0.358	0.199	5.65E-76	0	VOPP1
SSBP4	2.16E-79	0.706702793	0.291	0.153	4.30E-75	0	SSBP4
CDC25B	6.24E-79	0.467879076	0.591	0.39	1.24E-74	0	CDC25B
ARID5B	1.55E-78	0.595023335	0.375	0.215	3.10E-74	0	ARID5B
CTSA	1.75E-78	0.684053127	0.322	0.179	3.49E-74	0	CTSA
SH3BP5	3.09E-75	0.599891224	0.374	0.217	6.17E-71	0	SH3BP5
GPRIN3	7.52E-75	0.646661342	0.321	0.179	1.50E-70	0	GPRIN3
PPP1CA	1.12E-74	0.379195353	0.753	0.544	2.24E-70	0	PPP1CA
CAPN2	9.63E-74	0.540118705	0.435	0.263	1.92E-69	0	CAPN2
GATA3	1.19E-73	0.533797788	0.437	0.268	2.38E-69	0	GATA3
REEP5	1.29E-73	0.570197652	0.381	0.22	2.58E-69	0	REEP5
OSTF1	2.18E-72	0.50408267	0.501	0.314	4.34E-68	0	OSTF1
CFLAR	3.77E-71	0.511059652	0.451	0.276	7.52E-67	0	CFLAR
SQRDL	5.21E-69	0.672452893	0.257	0.134	1.04E-64	0	SQRDL
CDK2AP2	6.88E-69	0.535312497	0.41	0.249	1.37E-64	0	CDK2AP2
ALOX5AP	2.06E-68	0.437615449	0.567	0.381	4.11E-64	0	ALOX5AP
CMTM6	2.27E-68	0.588909052	0.366	0.22	4.53E-64	0	CMTM6
CTSB	4.33E-68	0.539393296	0.408	0.246	8.65E-64	0	CTSB
TBCB	1.16E-65	0.462394663	0.523	0.337	2.32E-61	0	TBCB
PDIA6	2.36E-65	0.506693972	0.418	0.253	4.71E-61	0	PDIA6
PRDX1	5.46E-63	0.414549717	0.619	0.424	1.09E-58	0	PRDX1
IL6R	7.29E-62	0.55238161	0.326	0.187	1.45E-57	0	IL6R
GLIPR2	1.04E-61	0.628790783	0.266	0.149	2.08E-57	0	GLIPR2
RORA	3.49E-60	0.584766007	0.303	0.176	6.95E-56	0	RORA
SEC11C	1.73E-59	0.501571289	0.376	0.226	3.46E-55	0	SEC11C
PTGER2	1.75E-59	0.589953877	0.272	0.157	3.48E-55	0	PTGER2
ZYX	2.74E-58	0.397028255	0.606	0.424	5.46E-54	0	ZYX
NEAT1	6.54E-58	0.389613014	0.556	0.388	1.30E-53	0	NEAT1
SRGN	1.86E-57	0.347665131	0.719	0.515	3.71E-53	0	SRGN
CD28	3.13E-56	0.487838156	0.393	0.244	6.24E-52	0	CD28
TNIP1	7.09E-56	0.493730822	0.376	0.23	1.41E-51	0	TNIP1
PLEC	7.92E-56	0.565286846	0.292	0.172	1.58E-51	0	PLEC
CSTB	1.24E-55	0.349907312	0.72	0.517	2.47E-51	0	CSTB
MACF1	5.83E-55	0.486322918	0.368	0.228	1.16E-50	0	MACF1
USP10	1.64E-54	0.55180879	0.33	0.204	3.27E-50	0	USP10
EIF3A	2.01E-54	0.461190542	0.396	0.249	4.00E-50	0	EIF3A
SIT1	3.91E-53	0.404924471	0.519	0.347	7.79E-49	0	SIT1
MAP4K1	4.51E-53	0.521463461	0.294	0.172	8.99E-49	0	MAP4K1
DSTN	1.87E-52	0.438128108	0.446	0.289	3.74E-48	0	DSTN
HSPA1A	7.70E-52	0.581911233	0.25	0.143	1.54E-47	0	HSPA1A
TUBB4B	7.29E-51	0.507195306	0.319	0.194	1.45E-46	0	TUBB4B
MAN2B1	1.38E-50	0.494971766	0.311	0.187	2.75E-46	0	MAN2B1
MFSD10	4.48E-50	0.512727329	0.307	0.185	8.95E-46	0	MFSD10
PIM3	1.14E-49	0.518418388	0.285	0.169	2.27E-45	0	PIM3
CAST	2.17E-49	0.421130054	0.42	0.27	4.33E-45	0	CAST
MBP	1.18E-48	0.395567739	0.47	0.31	2.36E-44	0	MBP
SLAMF1	2.93E-48	0.511656555	0.274	0.163	5.84E-44	0	SLAMF1
CDC42EP3	3.16E-48	0.471461787	0.296	0.177	6.30E-44	0	CDC42EP3
ASNA1	5.10E-48	0.53185795	0.256	0.148	1.02E-43	0	ASNA1
EID1	5.82E-48	0.341159822	0.655	0.465	1.16E-43	0	EID1
AP1S2	7.20E-47	0.472341808	0.3	0.182	1.44E-42	0	AP1S2
ICOS	1.09E-45	0.526488452	0.261	0.155	2.18E-41	0	ICOS
FBXW5	1.15E-45	0.437317757	0.372	0.238	2.29E-41	0	FBXW5
ARPC4	4.51E-45	0.473899649	0.288	0.175	8.99E-41	0	ARPC4
ISG15	6.13E-45	0.49680197	0.299	0.186	1.22E-40	0	ISG15
GDI1	1.61E-44	0.429206901	0.385	0.248	3.21E-40	0	GDI1
WNK1	1.79E-44	0.492632873	0.285	0.174	3.56E-40	0	WNK1
CARD16	2.60E-44	0.39629037	0.445	0.295	5.19E-40	0	CARD16
EVI2B	2.94E-44	0.352011903	0.564	0.393	5.86E-40	0	EVI2B
PSTPIP1	3.14E-44	0.456457674	0.304	0.188	6.26E-40	0	PSTPIP1
SHKBP1	4.38E-44	0.429259283	0.357	0.227	8.73E-40	0	SHKBP1
TRAC	1.10E-43	0.360043899	0.511	0.355	2.19E-39	0	TRAC
ANXA6	3.86E-43	0.299282249	0.73	0.552	7.71E-39	0	ANXA6
CBLL1	1.71E-42	0.478713537	0.287	0.178	3.41E-38	0	CBLL1
TSPO	1.78E-42	0.299043162	0.722	0.544	3.55E-38	0	TSPO
PBXIP1	2.59E-42	0.334112375	0.611	0.439	5.16E-38	0	PBXIP1
ADSL	3.29E-42	0.388678771	0.426	0.283	6.57E-38	0	ADSL
SYNE2	4.13E-42	0.400007049	0.37	0.242	8.24E-38	0	SYNE2
SNX6	6.96E-42	0.361800657	0.494	0.334	1.39E-37	0	SNX6
YWHAQ	7.39E-42	0.349197219	0.531	0.363	1.47E-37	0	YWHAQ
PARP1	8.91E-42	0.389352466	0.417	0.275	1.78E-37	0	PARP1
TMEM256-PLSCR3	1.65E-41	0.34053837	0.558	0.391	3.29E-37	0	TMEM256-PLSCR3
DNPH1	1.86E-41	0.448493137	0.297	0.183	3.71E-37	0	DNPH1
MED15	1.90E-41	0.427726959	0.324	0.205	3.79E-37	0	MED15
CSK	2.06E-41	0.364979097	0.51	0.351	4.10E-37	0	CSK
CA5B	3.08E-41	0.45281909	0.297	0.187	6.15E-37	0	CA5B
RABGAP1L	4.22E-41	0.487062133	0.263	0.162	8.42E-37	0	RABGAP1L
CASP8	1.42E-40	0.422842436	0.336	0.217	2.84E-36	0	CASP8
RHOG	2.70E-40	0.334386364	0.592	0.42	5.38E-36	0	RHOG
RNF149	4.41E-40	0.35379757	0.507	0.348	8.79E-36	0	RNF149
SLC9A3R1	1.34E-39	0.307291198	0.681	0.504	2.67E-35	0	SLC9A3R1
NFATC2	2.86E-39	0.436114554	0.285	0.178	5.71E-35	0	NFATC2
TNFRSF25	3.42E-39	0.398908442	0.345	0.225	6.83E-35	0	TNFRSF25
IKZF3	3.84E-39	0.453735236	0.285	0.181	7.67E-35	0	IKZF3
STK10	5.20E-39	0.381755901	0.386	0.256	1.04E-34	0	STK10
PKM	1.01E-38	0.255979763	0.808	0.64	2.02E-34	0	PKM
IQGAP1	1.16E-38	0.381726221	0.357	0.233	2.31E-34	0	IQGAP1
LCP1	1.48E-38	0.26620844	0.774	0.596	2.95E-34	0	LCP1
RPS6KA1	2.45E-38	0.440476135	0.282	0.177	4.89E-34	0	RPS6KA1
CRTAP	1.24E-37	0.417930185	0.291	0.186	2.46E-33	0	CRTAP
CAPN1	2.18E-37	0.448258143	0.271	0.171	4.34E-33	0	CAPN1
LDHA	3.15E-37	0.285895261	0.712	0.538	6.28E-33	0	LDHA
FAM50A	7.28E-37	0.406990693	0.31	0.198	1.45E-32	0	FAM50A
CD63	1.20E-36	0.46102973	0.25	0.156	2.39E-32	0	CD63
SYTL1	1.27E-36	0.3186425	0.566	0.4	2.53E-32	0	SYTL1
TGFB1	1.56E-36	0.362765195	0.387	0.261	3.12E-32	0	TGFB1
TMBIM1	1.62E-36	0.391700855	0.32	0.205	3.23E-32	0	TMBIM1
CKLF	2.44E-36	0.366617369	0.38	0.252	4.87E-32	0	CKLF
PGAM1	3.51E-36	0.317155951	0.618	0.445	7.01E-32	0	PGAM1
FERMT3	3.93E-36	0.350706367	0.434	0.293	7.83E-32	0	FERMT3
DIAPH1	4.18E-36	0.430287764	0.268	0.17	8.33E-32	0	DIAPH1
GOLGA7	4.67E-36	0.371161492	0.392	0.263	9.32E-32	0	GOLGA7
SAT1	7.47E-36	0.329997465	0.488	0.344	1.49E-31	0	SAT1
CCDC107	9.56E-36	0.370125238	0.369	0.245	1.91E-31	0	CCDC107
SEC61B	1.26E-35	0.294336922	0.68	0.498	2.52E-31	0	SEC61B
CYLD	1.59E-35	0.333087832	0.463	0.32	3.17E-31	0	CYLD
TUBA1A	2.02E-35	0.321025281	0.519	0.366	4.02E-31	0	TUBA1A
PAG1	5.35E-35	0.376289016	0.326	0.214	1.07E-30	0	PAG1
GTF3C6	6.45E-35	0.380643316	0.314	0.202	1.29E-30	0	GTF3C6
ARF6	7.12E-35	0.330331587	0.477	0.332	1.42E-30	0	ARF6
IFI16	9.57E-35	0.393992328	0.32	0.21	1.91E-30	0	IFI16
RGS19	1.61E-34	0.334216215	0.42	0.287	3.21E-30	0	RGS19
LPXN	1.69E-34	0.349984993	0.424	0.286	3.38E-30	0	LPXN
VDAC1	6.08E-34	0.366847974	0.336	0.22	1.21E-29	0	VDAC1
SPN	7.30E-34	0.342530857	0.411	0.281	1.46E-29	0	SPN
CTSC	9.05E-34	0.329796822	0.388	0.261	1.81E-29	0	CTSC
GNAI2	2.07E-33	0.353056249	0.341	0.226	4.13E-29	0	GNAI2
MIEN1	5.28E-33	0.352969247	0.339	0.223	1.05E-28	0	MIEN1
GNB2	6.20E-33	0.28997599	0.634	0.462	1.24E-28	0	GNB2
SH3GLB1	7.22E-33	0.397202151	0.257	0.163	1.44E-28	0	SH3GLB1
IDS	7.23E-33	0.380017933	0.294	0.191	1.44E-28	0	IDS
ATP6V0B	1.15E-32	0.332877434	0.413	0.28	2.30E-28	0	ATP6V0B
NDUFA6	1.62E-32	0.32499852	0.44	0.3	3.23E-28	0	NDUFA6
PPM1G	2.75E-32	0.337104872	0.415	0.283	5.49E-28	0	PPM1G
SMAP1	1.24E-31	0.341916038	0.319	0.211	2.48E-27	0	SMAP1
ETHE1	2.68E-31	0.366851458	0.28	0.184	5.35E-27	0	ETHE1
CHMP2A	3.16E-31	0.343842442	0.351	0.235	6.30E-27	0	CHMP2A
EMB	4.24E-31	0.32086884	0.377	0.256	8.45E-27	0	EMB
ESYT1	4.35E-31	0.324843022	0.426	0.296	8.68E-27	0	ESYT1
DEK	5.00E-31	0.307471203	0.506	0.356	9.98E-27	0	DEK
MOB1A	5.94E-31	0.340967052	0.31	0.205	1.18E-26	0	MOB1A
TLN1	6.28E-31	0.339916547	0.315	0.209	1.25E-26	0	TLN1
NMRK1	6.79E-31	0.350915947	0.298	0.196	1.35E-26	0	NMRK1
ODC1	8.22E-31	0.382147626	0.251	0.161	1.64E-26	0	ODC1
SH2D2A	9.86E-31	0.369888043	0.26	0.169	1.97E-26	0	SH2D2A
ITGB1BP1	2.27E-30	0.364631536	0.257	0.165	4.53E-26	0	ITGB1BP1
PDCD5	3.34E-30	0.309553065	0.457	0.316	6.66E-26	0	PDCD5
PPP1R12A	5.83E-30	0.32190335	0.377	0.258	1.16E-25	0	PPP1R12A
DEGS1	5.84E-30	0.333536582	0.322	0.215	1.17E-25	0	DEGS1
SYNGR2	1.48E-29	0.296357577	0.473	0.33	2.95E-25	0	SYNGR2
AKAP13	1.91E-29	0.298404556	0.447	0.315	3.80E-25	0	AKAP13
TAP1	2.54E-29	0.292052224	0.512	0.367	5.06E-25	0	TAP1
SELT	7.23E-29	0.314714693	0.43	0.298	1.44E-24	0	SELT
CCND2	7.91E-29	0.355879426	0.292	0.197	1.58E-24	0	CCND2
LAMTOR2	8.94E-29	0.349492146	0.273	0.178	1.78E-24	0	LAMTOR2
ILK	1.01E-28	0.342422019	0.292	0.193	2.02E-24	0	ILK
CNPPD1	1.94E-28	0.32244862	0.318	0.213	3.86E-24	0	CNPPD1
CIB1	1.99E-28	0.264506816	0.671	0.507	3.97E-24	0	CIB1
ARHGDIA	3.33E-28	0.273191964	0.662	0.495	6.64E-24	0	ARHGDIA
SNX20	4.62E-28	0.340877418	0.29	0.194	9.21E-24	0	SNX20
RSU1	4.80E-28	0.317169926	0.306	0.204	9.58E-24	0	RSU1
FYN	5.82E-28	0.293830157	0.408	0.29	1.16E-23	0	FYN
ITGB7	6.23E-28	0.284461555	0.462	0.327	1.24E-23	0	ITGB7
PHPT1	6.37E-28	0.355882822	0.257	0.169	1.27E-23	0	PHPT1
FKBP11	8.22E-28	0.327008994	0.332	0.23	1.64E-23	0	FKBP11
MAZ	1.03E-27	0.346080436	0.254	0.166	2.06E-23	0	MAZ
PSMD8	1.29E-27	0.289513695	0.463	0.325	2.57E-23	0	PSMD8
PSMB2	1.38E-27	0.307639522	0.323	0.216	2.75E-23	0	PSMB2
ZBTB38	1.46E-27	0.348649768	0.268	0.179	2.92E-23	0	ZBTB38
ARHGAP15	1.70E-27	0.26207939	0.631	0.477	3.40E-23	0	ARHGAP15
DBI	2.51E-27	0.282306072	0.583	0.423	5.00E-23	0	DBI
ODF2L	4.23E-27	0.326824144	0.296	0.2	8.43E-23	0	ODF2L
RPN1	6.78E-27	0.293673981	0.451	0.319	1.35E-22	0	RPN1
SH3BP1	2.09E-26	0.302263179	0.334	0.229	4.18E-22	0	SH3BP1
CMTM3	2.98E-26	0.304477858	0.353	0.246	5.94E-22	0	CMTM3
DHRS7	5.68E-26	0.283981899	0.452	0.322	1.13E-21	0	DHRS7
ITGA4	6.30E-26	0.301491821	0.418	0.317	1.26E-21	0	ITGA4
SLBP	8.74E-26	0.316736799	0.29	0.195	1.74E-21	0	SLBP
PPP1R18	1.14E-25	0.258531901	0.583	0.432	2.27E-21	0	PPP1R18
GRK6	1.73E-25	0.2776578	0.419	0.294	3.44E-21	0	GRK6
INPP4B	2.34E-25	0.265480565	0.483	0.355	4.67E-21	0	INPP4B
SURF4	2.71E-25	0.317630928	0.276	0.186	5.40E-21	0	SURF4
FNBP1	3.43E-25	0.266773009	0.45	0.323	6.85E-21	0	FNBP1
TMEM50A	5.51E-25	0.267968611	0.53	0.381	1.10E-20	0	TMEM50A
ARPC5L	1.91E-24	0.287717015	0.336	0.232	3.81E-20	0	ARPC5L
HIST1H1E	2.33E-24	0.312282984	0.254	0.175	4.65E-20	0	HIST1H1E
NR3C1	2.36E-24	0.284967572	0.398	0.285	4.71E-20	0	NR3C1
CDC123	2.50E-24	0.293419363	0.272	0.182	4.99E-20	0	CDC123
TMED5	2.83E-24	0.312291615	0.258	0.173	5.65E-20	0	TMED5
DYNLRB1	3.36E-24	0.26811553	0.54	0.392	6.70E-20	0	DYNLRB1
CITED2	3.45E-24	0.262572007	0.508	0.382	6.88E-20	0	CITED2
PNP	3.65E-24	0.305468517	0.309	0.212	7.29E-20	0	PNP
TCIRG1	4.85E-24	0.294508192	0.275	0.186	9.67E-20	0	TCIRG1
GNG2	5.74E-24	0.276785251	0.369	0.259	1.14E-19	0	GNG2
HMGB2	6.09E-24	0.262794097	0.442	0.318	1.22E-19	0	HMGB2
PRNP	1.18E-23	0.317362379	0.271	0.186	2.35E-19	0	PRNP
PAK2	1.50E-23	0.272271776	0.415	0.296	2.99E-19	0	PAK2
MYADM	1.91E-23	0.324853419	0.273	0.19	3.81E-19	0	MYADM
ITGAL	2.37E-23	0.310652158	0.259	0.177	4.73E-19	0	ITGAL
YWHAE	1.71E-22	0.280006526	0.294	0.203	3.41E-18	0	YWHAE
PPP1CC	2.01E-22	0.251560931	0.538	0.394	4.01E-18	0	PPP1CC
EIF4E2	2.50E-22	0.269449081	0.263	0.178	4.99E-18	0	EIF4E2
CAPZA1	3.54E-22	0.262035657	0.452	0.328	7.07E-18	0	CAPZA1
SASH3	6.63E-22	0.26670793	0.398	0.286	1.32E-17	0	SASH3
OSBPL8	8.97E-22	0.267131386	0.34	0.24	1.79E-17	0	OSBPL8
FMNL1	1.18E-21	0.252187648	0.373	0.266	2.35E-17	0	FMNL1
RNASEH2B	2.63E-21	0.266875612	0.316	0.222	5.24E-17	0	RNASEH2B
IDH2	4.82E-21	0.273962379	0.304	0.213	9.61E-17	0	IDH2
TWF2	5.00E-21	0.252857099	0.472	0.342	9.98E-17	0	TWF2
SSR3	5.48E-21	0.250819693	0.387	0.277	1.09E-16	0	SSR3
ARHGEF3	8.95E-21	0.264059175	0.342	0.244	1.79E-16	0	ARHGEF3
TMOD3	1.02E-20	0.281941213	0.267	0.185	2.04E-16	0	TMOD3
ADRM1	1.06E-20	0.252758379	0.368	0.259	2.12E-16	0	ADRM1
MRPL14	1.07E-20	0.256138829	0.285	0.198	2.14E-16	0	MRPL14
NCKAP1L	1.13E-20	0.273312444	0.276	0.192	2.25E-16	0	NCKAP1L
HLA-DPB1	1.94E-20	0.322914959	0.256	0.185	3.87E-16	0	HLA-DPB1
GLUD1	3.82E-20	0.258839815	0.273	0.189	7.63E-16	0	GLUD1
ANP32E	4.47E-20	0.271515112	0.251	0.174	8.91E-16	0	ANP32E
TADA3	6.87E-20	0.254297458	0.318	0.224	1.37E-15	0	TADA3
SNX5	1.48E-19	0.266835733	0.254	0.176	2.96E-15	0	SNX5
C20orf24	2.48E-19	0.251313268	0.354	0.252	4.94E-15	0	C20orf24
RAB10	3.76E-19	0.260666067	0.264	0.184	7.50E-15	0	RAB10
AP3S1	5.35E-18	0.252638218	0.265	0.187	1.07E-13	0	AP3S1
CISH	7.87E-17	0.252293059	0.334	0.258	1.57E-12	0	CISH
CCR7	0	0.833960551	0.918	0.598	0	1	CCR7
LEF1	0	0.732036583	0.861	0.603	0	1	LEF1
CD7	0	0.687375238	0.904	0.681	0	1	CD7
SELL	2.26E-294	0.620201867	0.919	0.651	4.50E-290	1	SELL
AIF1	1.03E-285	1.7004222	0.348	0.108	2.06E-281	1	AIF1
TCF7	1.71E-261	0.584112532	0.848	0.662	3.41E-257	1	TCF7
RGS10	1.63E-206	0.541265713	0.792	0.624	3.25E-202	1	RGS10
ACTN1	1.90E-192	1.040144919	0.476	0.247	3.78E-188	1	ACTN1
TMIGD2	2.15E-183	1.428727006	0.306	0.118	4.28E-179	1	TMIGD2
NOSIP	8.16E-174	0.33947269	0.92	0.824	1.63E-169	1	NOSIP
LIMD2	1.12E-137	0.251109412	0.947	0.891	2.23E-133	1	LIMD2
NUCB2	1.08E-134	0.8771704	0.452	0.269	2.16E-130	1	NUCB2
LINC00861	3.39E-132	0.444475478	0.77	0.642	6.76E-128	1	LINC00861
C1orf162	6.69E-124	0.684139146	0.563	0.368	1.34E-119	1	C1orf162
ABLIM1	1.84E-119	0.768800721	0.485	0.324	3.68E-115	1	ABLIM1
PCED1B	6.45E-117	0.677892811	0.547	0.396	1.29E-112	1	PCED1B
HSP90AB1	5.06E-116	0.270477728	0.9	0.828	1.01E-111	1	HSP90AB1
CHRM3-AS2	6.74E-115	1.079864523	0.311	0.157	1.34E-110	1	CHRM3-AS2
TRABD2A	1.25E-114	0.801177689	0.444	0.275	2.49E-110	1	TRABD2A
ST13	1.83E-114	0.359457547	0.797	0.698	3.65E-110	1	ST13
PRMT2	5.84E-107	0.515543665	0.631	0.497	1.16E-102	1	PRMT2
C11orf31	4.91E-105	0.403701332	0.727	0.619	9.80E-101	1	C11orf31
AC006129.2	1.52E-100	0.589915938	0.559	0.419	3.03E-96	1	AC006129.2
FLT3LG	3.57E-99	0.387953293	0.737	0.639	7.11E-95	1	FLT3LG
SATB1	3.59E-99	0.679013515	0.477	0.314	7.15E-95	1	SATB1
EIF2S3	2.63E-93	0.346953912	0.753	0.664	5.24E-89	1	EIF2S3
STMN1	6.28E-93	0.979659475	0.301	0.162	1.25E-88	1	STMN1
CD27	2.68E-90	0.398103377	0.735	0.597	5.36E-86	1	CD27
MAL	3.26E-90	0.467158607	0.657	0.515	6.51E-86	1	MAL
LDLRAP1	2.11E-85	0.488346095	0.602	0.468	4.20E-81	1	LDLRAP1
FOXP1	5.48E-85	0.461231224	0.626	0.504	1.09E-80	1	FOXP1
CRLF3	1.03E-80	0.657861809	0.44	0.309	2.05E-76	1	CRLF3
OXNAD1	2.82E-80	0.550191261	0.526	0.391	5.63E-76	1	OXNAD1
CHMP7	5.30E-79	0.657581939	0.441	0.31	1.06E-74	1	CHMP7
ALKBH7	1.05E-78	0.514028021	0.545	0.426	2.09E-74	1	ALKBH7
GYPC	2.21E-78	0.317584007	0.758	0.664	4.42E-74	1	GYPC
EPHX2	2.56E-75	0.893786627	0.288	0.166	5.11E-71	1	EPHX2
NELL2	7.07E-73	0.795443382	0.319	0.19	1.41E-68	1	NELL2
CALM3	2.62E-72	0.323353998	0.723	0.64	5.23E-68	1	CALM3
C6orf48	7.33E-72	0.527191668	0.516	0.4	1.46E-67	1	C6orf48
PIM2	7.37E-71	0.414323827	0.639	0.537	1.47E-66	1	PIM2
CAMK4	5.69E-68	0.441669452	0.581	0.474	1.13E-63	1	CAMK4
SNHG8	1.36E-67	0.325139346	0.714	0.64	2.70E-63	1	SNHG8
RIN3	7.55E-65	0.853431331	0.274	0.162	1.51E-60	1	RIN3
LBH	2.65E-63	0.391246081	0.617	0.511	5.30E-59	1	LBH
UXT	8.07E-63	0.250793789	0.786	0.723	1.61E-58	1	UXT
LAT	9.91E-63	0.292043387	0.733	0.662	1.98E-58	1	LAT
APBB1	1.28E-61	0.765008514	0.304	0.192	2.55E-57	1	APBB1
LEPROTL1	1.66E-60	0.270265284	0.751	0.683	3.31E-56	1	LEPROTL1
MARCKSL1	7.18E-57	0.676563152	0.347	0.238	1.43E-52	1	MARCKSL1
FBL	1.03E-56	0.349692649	0.627	0.542	2.05E-52	1	FBL
TGFBR2	2.60E-56	0.554867486	0.409	0.297	5.18E-52	1	TGFBR2
LINC01550	6.99E-56	0.697115776	0.327	0.218	1.39E-51	1	LINC01550
CD55	8.90E-56	0.584803313	0.404	0.295	1.77E-51	1	CD55
IL16	1.96E-55	0.331030146	0.648	0.569	3.92E-51	1	IL16
6-Sep	1.13E-54	0.276647413	0.717	0.649	2.25E-50	1	6-Sep
MBNL1	5.41E-54	0.294528393	0.681	0.618	1.08E-49	1	MBNL1
NGFRAP1	1.05E-53	0.681789785	0.318	0.21	2.09E-49	1	NGFRAP1
FCMR	4.78E-53	0.288159244	0.728	0.648	9.53E-49	1	FCMR
DENND2D	2.47E-51	0.390913638	0.561	0.476	4.93E-47	1	DENND2D
FUS	6.32E-51	0.34046991	0.608	0.527	1.26E-46	1	FUS
ITGA6	7.49E-49	0.69818857	0.291	0.193	1.49E-44	1	ITGA6
NDUFA12	3.12E-48	0.303446276	0.623	0.552	6.23E-44	1	NDUFA12
GZMM	3.77E-47	0.407353181	0.519	0.425	7.51E-43	1	GZMM
RSL24D1	9.19E-45	0.30014329	0.621	0.555	1.83E-40	1	RSL24D1
ATM	1.91E-44	0.408188556	0.498	0.405	3.81E-40	1	ATM
RHOH	2.45E-43	0.308589821	0.609	0.542	4.89E-39	1	RHOH
CD247	3.50E-41	0.268326815	0.667	0.598	6.98E-37	1	CD247
C1orf228	1.82E-40	0.603152177	0.311	0.219	3.64E-36	1	C1orf228
STK17A	2.95E-40	0.341170702	0.549	0.477	5.88E-36	1	STK17A
PLAC8	1.97E-39	0.517013466	0.364	0.272	3.92E-35	1	PLAC8
MYC	2.39E-38	0.356646583	0.554	0.475	4.77E-34	1	MYC
RSL1D1	6.04E-38	0.267872307	0.625	0.57	1.20E-33	1	RSL1D1
APEX1	3.23E-37	0.323327586	0.539	0.47	6.44E-33	1	APEX1
IMPDH2	2.08E-36	0.439482266	0.42	0.345	4.14E-32	1	IMPDH2
NCF1	4.01E-36	0.518294021	0.345	0.262	8.01E-32	1	NCF1
SNHG7	7.08E-36	0.371240288	0.479	0.394	1.41E-31	1	SNHG7
JAK3	6.28E-35	0.435212786	0.413	0.338	1.25E-30	1	JAK3
TUBA1B	7.60E-35	0.257294099	0.646	0.594	1.52E-30	1	TUBA1B
DCXR	2.62E-34	0.361564448	0.477	0.406	5.23E-30	1	DCXR
HSPB1	8.35E-34	0.265850631	0.609	0.549	1.67E-29	1	HSPB1
TMC8	1.44E-30	0.286592123	0.545	0.488	2.88E-26	1	TMC8
LAGE3	5.05E-30	0.525884527	0.296	0.223	1.01E-25	1	LAGE3
HMGA1	1.65E-29	0.42844349	0.381	0.313	3.29E-25	1	HMGA1
BEX4	1.94E-29	0.564664641	0.256	0.183	3.86E-25	1	BEX4
CCT3	2.34E-29	0.325683962	0.479	0.423	4.67E-25	1	CCT3
BANF1	2.95E-29	0.351986823	0.445	0.387	5.88E-25	1	BANF1
SNRPN	3.67E-27	0.266357673	0.548	0.497	7.31E-23	1	SNRPN
HDAC1	5.21E-27	0.384129042	0.397	0.336	1.04E-22	1	HDAC1
HSPD1	5.72E-27	0.300167068	0.49	0.437	1.14E-22	1	HSPD1
RGCC	1.00E-26	0.31952217	0.481	0.416	2.00E-22	1	RGCC
DGKA	2.96E-26	0.252867394	0.564	0.514	5.91E-22	1	DGKA
IL6ST	3.11E-26	0.367054972	0.377	0.295	6.19E-22	1	IL6ST
HNRNPM	8.95E-25	0.289466774	0.49	0.443	1.78E-20	1	HNRNPM
MGAT4A	7.08E-24	0.266236746	0.518	0.461	1.41E-19	1	MGAT4A
IL17RA	3.65E-23	0.48218015	0.29	0.231	7.28E-19	1	IL17RA
MAD1L1	5.07E-23	0.421561705	0.337	0.277	1.01E-18	1	MAD1L1
TMEM204	9.96E-23	0.431796484	0.32	0.257	1.99E-18	1	TMEM204
PSIP1	1.17E-22	0.250829674	0.531	0.481	2.34E-18	1	PSIP1
SDR39U1	1.37E-22	0.379924348	0.355	0.294	2.72E-18	1	SDR39U1
GIMAP2	1.10E-21	0.293292695	0.464	0.409	2.20E-17	1	GIMAP2
LSM5	1.55E-21	0.327436541	0.405	0.352	3.10E-17	1	LSM5
FLOT1	3.90E-21	0.410617736	0.312	0.247	7.78E-17	1	FLOT1
BNIP3L	7.76E-21	0.420838256	0.3	0.242	1.55E-16	1	BNIP3L
EIF2A	8.64E-21	0.325616643	0.404	0.351	1.72E-16	1	EIF2A
SRSF3	1.61E-20	0.255517751	0.503	0.464	3.21E-16	1	SRSF3
ARHGAP9	1.93E-20	0.320927219	0.405	0.353	3.85E-16	1	ARHGAP9
EPB41L4A-AS1	2.30E-20	0.366887072	0.353	0.293	4.60E-16	1	EPB41L4A-AS1
SPINT2	3.08E-20	0.429557308	0.275	0.215	6.14E-16	1	SPINT2
CHD3	3.59E-19	0.440708565	0.286	0.235	7.15E-15	1	CHD3
NSMCE1	2.20E-18	0.388321373	0.311	0.259	4.39E-14	1	NSMCE1
SUSD3	1.06E-17	0.296107313	0.408	0.361	2.11E-13	1	SUSD3
SYPL1	9.59E-17	0.326788648	0.35	0.3	1.91E-12	1	SYPL1
ORMDL3	2.41E-16	0.424723426	0.25	0.2	4.81E-12	1	ORMDL3
SOCS3	5.76E-16	0.377859915	0.32	0.271	1.15E-11	1	SOCS3
LINS1	7.21E-16	0.425238004	0.263	0.216	1.44E-11	1	LINS1
UBQLN2	2.07E-15	0.393924462	0.286	0.24	4.13E-11	1	UBQLN2
DNAJA1	2.27E-15	0.288824439	0.379	0.342	4.53E-11	1	DNAJA1
ANXA2R	3.50E-15	0.359603919	0.306	0.261	6.99E-11	1	ANXA2R
RNF138	4.52E-15	0.388361946	0.262	0.214	9.02E-11	1	RNF138
TTC3	5.09E-15	0.299704235	0.362	0.316	1.02E-10	1	TTC3
SH3YL1	5.13E-15	0.267774258	0.399	0.35	1.02E-10	1	SH3YL1
BNIP3	2.10E-14	0.389513065	0.263	0.218	4.19E-10	1	BNIP3
SP110	2.11E-14	0.351370283	0.3	0.257	4.21E-10	1	SP110
CNOT7	8.88E-14	0.26078527	0.392	0.357	1.77E-09	1	CNOT7
PDE3B	2.51E-13	0.34553485	0.265	0.219	5.00E-09	1	PDE3B
CCT2	7.93E-13	0.270892656	0.356	0.321	1.58E-08	1	CCT2
LTA4H	8.26E-13	0.321119682	0.306	0.268	1.65E-08	1	LTA4H
LY9	1.09E-12	0.25362995	0.386	0.347	2.17E-08	1	LY9
ATP6V0E2	3.13E-12	0.271901191	0.353	0.317	6.25E-08	1	ATP6V0E2
ATP5G1	6.74E-12	0.261420769	0.354	0.321	1.34E-07	1	ATP5G1
RASAL3	2.61E-11	0.251645602	0.368	0.335	5.22E-07	1	RASAL3
U2AF1L4	2.64E-11	0.329582982	0.263	0.224	5.26E-07	1	U2AF1L4
PRMT1	2.98E-11	0.262459952	0.351	0.319	5.94E-07	1	PRMT1
POP5	1.31E-10	0.332403267	0.253	0.216	2.61E-06	1	POP5
BCL11B	1.57E-10	0.286323748	0.315	0.283	3.14E-06	1	BCL11B
KRAS	1.72E-10	0.310555525	0.27	0.235	3.43E-06	1	KRAS
ESD	3.34E-10	0.267539728	0.315	0.284	6.66E-06	1	ESD
MRPS33	5.68E-10	0.329284606	0.258	0.224	1.13E-05	1	MRPS33
DHPS	2.74E-09	0.260814643	0.32	0.289	5.46E-05	1	DHPS
MRPL18	2.95E-09	0.288102956	0.286	0.258	5.89E-05	1	MRPL18
SAT2	5.12E-08	0.283292338	0.262	0.232	0.001020938	1	SAT2
SSH2	1.74E-07	0.270560301	0.259	0.23	0.003478409	1	SSH2
SIRPG	1.81E-07	0.266811773	0.259	0.232	0.003611777	1	SIRPG
PTOV1	3.42E-07	0.251122789	0.276	0.251	0.006828898	1	PTOV1
TACC3	6.14E-07	0.266003184	0.253	0.228	0.012246298	1	TACC3
RPS4Y1	0	3.031920954	0.649	0.091	0	2	RPS4Y1
CCR71	0	0.820557878	0.905	0.633	0	2	CCR7
PIK3IP1	0	1.007620392	0.819	0.547	0	2	PIK3IP1
NDFIP1	0	0.845225593	0.822	0.634	0	2	NDFIP1
TXNIP	0	0.396165965	0.991	0.969	0	2	TXNIP
BTG1	0	0.367517158	0.999	0.986	0	2	BTG1
SARAF	0	0.288191702	0.998	0.988	0	2	SARAF
RPS29	0	0.253276222	1	0.996	0	2	RPS29
MT-ND3	0	0.321286931	1	0.997	0	2	MT-ND3
NPM1	9.17E-306	0.266101815	0.993	0.978	1.83E-301	2	NPM1
DDIT4	1.82E-265	1.220879823	0.608	0.33	3.62E-261	2	DDIT4
FKBP5	3.30E-265	1.139691618	0.627	0.364	6.58E-261	2	FKBP5
GLTSCR2	2.08E-261	0.303909107	0.979	0.95	4.16E-257	2	GLTSCR2
TXK	5.53E-255	1.442523552	0.492	0.223	1.10E-250	2	TXK
LEF11	4.21E-226	0.652536718	0.838	0.633	8.39E-222	2	LEF1
CCND3	4.91E-216	0.506278204	0.854	0.753	9.78E-212	2	CCND3
ANKRD55	8.15E-214	1.817770808	0.33	0.114	1.63E-209	2	ANKRD55
IL6ST1	6.07E-201	1.205959965	0.51	0.277	1.21E-196	2	IL6ST
SELL1	2.68E-200	0.564906256	0.889	0.684	5.35E-196	2	SELL
SMDT1	1.20E-195	0.662702223	0.746	0.599	2.39E-191	2	SMDT1
EIF3E	2.84E-183	0.319661162	0.936	0.891	5.66E-179	2	EIF3E
SESN1	1.63E-182	1.457675929	0.394	0.177	3.25E-178	2	SESN1
OXNAD11	3.43E-164	0.873523832	0.595	0.39	6.83E-160	2	OXNAD1
RPL36A	1.04E-161	0.275849878	0.962	0.927	2.07E-157	2	RPL36A
C12orf57	3.99E-156	0.292738683	0.946	0.912	7.97E-152	2	C12orf57
UQCRB	2.04E-153	0.256192937	0.963	0.936	4.07E-149	2	UQCRB
TSC22D3	7.46E-153	0.377022836	0.9	0.83	1.49E-148	2	TSC22D3
FBXO32	1.17E-146	1.649258935	0.276	0.106	2.34E-142	2	FBXO32
TNFSF8	8.51E-133	1.181727653	0.4	0.22	1.70E-128	2	TNFSF8
IL7R	2.45E-131	0.283387939	0.969	0.901	4.88E-127	2	IL7R
EIF4B	6.60E-127	0.325627539	0.895	0.836	1.32E-122	2	EIF4B
CELF2	2.40E-126	0.671098765	0.627	0.499	4.78E-122	2	CELF2
SRSF5	2.20E-125	0.291959605	0.901	0.861	4.39E-121	2	SRSF5
ACTN11	4.69E-125	0.959386109	0.463	0.273	9.36E-121	2	ACTN1
GYPC1	2.75E-123	0.463313833	0.772	0.67	5.48E-119	2	GYPC
FCMR1	8.01E-113	0.458907983	0.759	0.65	1.60E-108	2	FCMR
RGS101	8.46E-113	0.446475921	0.75	0.65	1.69E-108	2	RGS10
SNHG71	3.66E-111	0.752273565	0.544	0.389	7.29E-107	2	SNHG7
LDLRAP11	2.11E-109	0.620360974	0.618	0.478	4.21E-105	2	LDLRAP1
ZFAS1	3.38E-107	0.336809434	0.848	0.787	6.75E-103	2	ZFAS1
TCF71	7.69E-105	0.415824356	0.811	0.688	1.53E-100	2	TCF7
SATB11	7.85E-104	0.838047778	0.49	0.328	1.57E-99	2	SATB1
CIRBP	2.57E-101	0.286729791	0.873	0.837	5.13E-97	2	CIRBP
FHIT	2.15E-97	1.312377122	0.264	0.121	4.30E-93	2	FHIT
APBA2	1.07E-94	1.331127446	0.263	0.125	2.13E-90	2	APBA2
LINC008611	3.97E-93	0.424403057	0.751	0.659	7.92E-89	2	LINC00861
GIMAP1	3.92E-91	0.406248678	0.75	0.662	7.81E-87	2	GIMAP1
ST131	3.62E-89	0.357509045	0.774	0.713	7.21E-85	2	ST13
ANAPC16	8.30E-82	0.323852105	0.779	0.735	1.66E-77	2	ANAPC16
TSHZ2	1.10E-80	1.111929925	0.296	0.159	2.20E-76	2	TSHZ2
SNX9	6.05E-80	1.202910168	0.263	0.135	1.21E-75	2	SNX9
AIF11	6.33E-77	1.073303294	0.281	0.146	1.26E-72	2	AIF1
AC245100.1	1.74E-75	0.969451566	0.343	0.212	3.46E-71	2	AC245100.1
TGFBR21	1.92E-74	0.772759136	0.434	0.304	3.82E-70	2	TGFBR2
WASF2	5.67E-73	0.707716933	0.467	0.358	1.13E-68	2	WASF2
EPB41L4A-AS11	1.66E-71	0.782275943	0.414	0.287	3.32E-67	2	EPB41L4A-AS1
IPCEF1	1.64E-69	1.029597822	0.302	0.179	3.28E-65	2	IPCEF1
AAK1	4.22E-67	0.486307781	0.577	0.493	8.41E-63	2	AAK1
NSA2	1.17E-66	0.330418675	0.728	0.677	2.34E-62	2	NSA2
CYTIP	1.20E-66	0.364810074	0.688	0.628	2.40E-62	2	CYTIP
CAMK41	2.91E-64	0.479409494	0.581	0.485	5.81E-60	2	CAMK4
SNHG81	8.85E-60	0.35360868	0.726	0.645	1.77E-55	2	SNHG8
SF1	7.21E-59	0.292507678	0.731	0.69	1.44E-54	2	SF1
LEPROTL11	7.96E-57	0.290983498	0.73	0.694	1.59E-52	2	LEPROTL1
NFKBIA	5.26E-56	0.453306789	0.6	0.519	1.05E-51	2	NFKBIA
PDE3B1	1.55E-55	0.843981319	0.323	0.212	3.08E-51	2	PDE3B
GGNBP2	7.30E-55	0.67087704	0.411	0.319	1.46E-50	2	GGNBP2
RASGRP2	6.97E-54	0.398112196	0.604	0.539	1.39E-49	2	RASGRP2
EPHX21	4.35E-53	0.884139249	0.287	0.178	8.68E-49	2	EPHX2
SEMA4D	8.47E-51	0.568233303	0.461	0.372	1.69E-46	2	SEMA4D
SMAP2	1.89E-50	0.745491178	0.357	0.256	3.77E-46	2	SMAP2
RBMS1	4.05E-50	0.658276382	0.404	0.31	8.08E-46	2	RBMS1
TMEM243	1.48E-48	0.450160729	0.528	0.455	2.96E-44	2	TMEM243
RCSD1	2.32E-48	0.317684777	0.666	0.622	4.63E-44	2	RCSD1
HMGN3	1.67E-47	0.460421442	0.505	0.425	3.33E-43	2	HMGN3
PNISR	2.93E-47	0.277634907	0.702	0.672	5.84E-43	2	PNISR
CXCR4	4.21E-47	0.327632854	0.688	0.626	8.39E-43	2	CXCR4
SESN3	1.90E-46	0.895389811	0.262	0.162	3.79E-42	2	SESN3
ITK	5.98E-46	0.46932559	0.516	0.439	1.19E-41	2	ITK
IKZF1	1.07E-45	0.382299217	0.581	0.531	2.13E-41	2	IKZF1
TOMM20	1.22E-45	0.286240418	0.673	0.648	2.44E-41	2	TOMM20
POLR2J3	3.68E-44	0.608267557	0.4	0.314	7.34E-40	2	POLR2J3
ETS1	1.28E-43	0.362833703	0.593	0.547	2.55E-39	2	ETS1
FAM65B	8.16E-43	0.266649839	0.697	0.661	1.63E-38	2	FAM65B
LINC015501	2.80E-42	0.691099208	0.326	0.229	5.59E-38	2	LINC01550
NUCB21	3.16E-42	0.602744918	0.393	0.299	6.29E-38	2	NUCB2
SCML4	5.31E-41	0.516893996	0.44	0.359	1.06E-36	2	SCML4
SH3YL11	6.27E-41	0.523831706	0.434	0.348	1.25E-36	2	SH3YL1
ATM1	1.20E-40	0.459904527	0.487	0.416	2.40E-36	2	ATM
MAL1	1.50E-40	0.352865479	0.622	0.536	3.00E-36	2	MAL
CD551	4.63E-40	0.607659865	0.393	0.308	9.24E-36	2	CD55
PRDX6	1.04E-39	0.445216666	0.49	0.43	2.08E-35	2	PRDX6
SEC62	4.84E-39	0.309299571	0.61	0.572	9.66E-35	2	SEC62
AC241585.2	1.81E-37	0.74528605	0.279	0.191	3.62E-33	2	AC241585.2
CTD-3184A7.4	2.65E-37	0.655477893	0.338	0.254	5.28E-33	2	CTD-3184A7.4
GCC2	3.29E-37	0.488356423	0.444	0.372	6.56E-33	2	GCC2
PRMT21	2.31E-36	0.337847093	0.574	0.522	4.60E-32	2	PRMT2
PPP1R2	2.83E-36	0.276086118	0.638	0.617	5.65E-32	2	PPP1R2
RIC3	5.92E-36	0.803795491	0.251	0.166	1.18E-31	2	RIC3
MAML2	9.33E-36	0.773603599	0.266	0.181	1.86E-31	2	MAML2
NFKBIZ	1.67E-35	0.762078641	0.276	0.194	3.34E-31	2	NFKBIZ
C10orf54	2.34E-34	0.343945584	0.551	0.51	4.67E-30	2	C10orf54
TMC81	3.26E-34	0.360042729	0.542	0.494	6.51E-30	2	TMC8
CHRM3-AS21	2.43E-32	0.724293793	0.264	0.182	4.85E-28	2	CHRM3-AS2
LBH1	1.83E-31	0.325264677	0.564	0.532	3.65E-27	2	LBH
STMN11	2.69E-31	0.708505896	0.264	0.184	5.36E-27	2	STMN1
FOXP11	9.43E-31	0.301042089	0.576	0.527	1.88E-26	2	FOXP1
MRPS21	1.13E-30	0.257221642	0.605	0.584	2.26E-26	2	MRPS21
MYC1	2.83E-30	0.360329551	0.551	0.484	5.64E-26	2	MYC
TRABD2A1	1.66E-29	0.496710834	0.38	0.305	3.31E-25	2	TRABD2A
STK17A1	2.86E-29	0.326746194	0.532	0.488	5.70E-25	2	STK17A
SOCS1	6.97E-28	0.703246653	0.252	0.179	1.39E-23	2	SOCS1
RSL1D11	6.23E-27	0.254839811	0.601	0.58	1.24E-22	2	RSL1D1
RBMX	2.81E-26	0.307401488	0.528	0.498	5.61E-22	2	RBMX
TSPAN14	3.70E-25	0.462411191	0.379	0.326	7.39E-21	2	TSPAN14
TAF1D	5.11E-25	0.371710945	0.454	0.41	1.02E-20	2	TAF1D
APBB11	6.25E-24	0.611011792	0.274	0.21	1.25E-19	2	APBB1
THEM4	8.64E-24	0.362118365	0.449	0.407	1.72E-19	2	THEM4
CCNG1	1.97E-23	0.52872063	0.332	0.278	3.93E-19	2	CCNG1
GABPB1	2.84E-23	0.55497544	0.3	0.238	5.66E-19	2	GABPB1
NGFRAP11	5.86E-23	0.53795787	0.292	0.226	1.17E-18	2	NGFRAP1
AP000769.1	1.18E-22	0.513093898	0.339	0.279	2.36E-18	2	AP000769.1
CD69	1.31E-22	0.256603156	0.585	0.564	2.61E-18	2	CD69
C1orf1621	1.14E-21	0.330187884	0.478	0.404	2.27E-17	2	C1orf162
LETMD1	1.02E-19	0.514929228	0.301	0.248	2.03E-15	2	LETMD1
ABLIM11	3.28E-19	0.365610525	0.403	0.356	6.54E-15	2	ABLIM1
PABPC4	1.85E-18	0.391963753	0.373	0.331	3.68E-14	2	PABPC4
GRAMD1A	1.91E-18	0.489491866	0.307	0.261	3.81E-14	2	GRAMD1A
SNHG12	2.29E-18	0.527629859	0.282	0.23	4.56E-14	2	SNHG12
PNN	7.08E-18	0.36527702	0.395	0.363	1.41E-13	2	PNN
SERINC5	3.24E-17	0.472617197	0.307	0.262	6.46E-13	2	SERINC5
SUCLG2	4.47E-17	0.532058083	0.256	0.207	8.91E-13	2	SUCLG2
ABHD14B	5.40E-17	0.253126489	0.488	0.471	1.08E-12	2	ABHD14B
OXLD1	1.46E-16	0.469173728	0.291	0.245	2.91E-12	2	OXLD1
LUC7L3	1.58E-16	0.330137001	0.412	0.39	3.15E-12	2	LUC7L3
GIMAP21	5.32E-16	0.290864621	0.443	0.419	1.06E-11	2	GIMAP2
NELL21	5.98E-16	0.488738641	0.268	0.214	1.19E-11	2	NELL2
TMEM2041	6.46E-16	0.416504644	0.312	0.265	1.29E-11	2	TMEM204
PCED1B1	2.86E-15	0.281586013	0.46	0.429	5.70E-11	2	PCED1B
SORL1	8.74E-15	0.321657049	0.393	0.357	1.74E-10	2	SORL1
MAPKAPK5-AS1	1.95E-14	0.422034944	0.313	0.278	3.89E-10	2	MAPKAPK5-AS1
RNF1381	3.77E-14	0.470124807	0.263	0.219	7.51E-10	2	RNF138
BNIP3L1	2.70E-13	0.419040284	0.288	0.25	5.38E-09	2	BNIP3L
SRSF1	4.11E-13	0.330367753	0.365	0.343	8.20E-09	2	SRSF1
CHMP71	4.71E-13	0.316488841	0.372	0.337	9.40E-09	2	CHMP7
DARS	5.24E-13	0.396754344	0.308	0.274	1.05E-08	2	DARS
CLK1	1.18E-12	0.409771652	0.293	0.259	2.36E-08	2	CLK1
C6orf481	1.50E-12	0.255650267	0.443	0.426	2.98E-08	2	C6orf48
SYPL11	4.59E-12	0.327300474	0.337	0.308	9.15E-08	2	SYPL1
SPINT21	4.69E-12	0.40913121	0.263	0.223	9.36E-08	2	SPINT2
BTN3A2	1.29E-11	0.265814714	0.409	0.396	2.57E-07	2	BTN3A2
C1orf2281	2.01E-11	0.413631706	0.277	0.236	4.01E-07	2	C1orf228
MRPS18B	2.84E-11	0.312511806	0.342	0.316	5.66E-07	2	MRPS18B
TNFAIP3	5.67E-11	0.375630975	0.319	0.286	1.13E-06	2	TNFAIP3
LTA4H1	1.76E-10	0.369446347	0.3	0.273	3.50E-06	2	LTA4H
SDR39U11	2.80E-10	0.327685829	0.33	0.305	5.59E-06	2	SDR39U1
RASA3	4.30E-10	0.258890416	0.402	0.391	8.57E-06	2	RASA3
SAT21	4.46E-10	0.378248444	0.265	0.234	8.90E-06	2	SAT2
SRSF8	5.49E-10	0.27610088	0.373	0.36	1.09E-05	2	SRSF8
ZRANB2	8.53E-10	0.265796644	0.375	0.363	1.70E-05	2	ZRANB2
UGP2	8.69E-10	0.325304756	0.321	0.301	1.73E-05	2	UGP2
GIMAP5	1.18E-09	0.252176829	0.389	0.372	2.36E-05	2	GIMAP5
LSM51	1.30E-09	0.254243567	0.377	0.363	2.60E-05	2	LSM5
PMPCB	4.05E-08	0.305757554	0.314	0.301	0.00080753	2	PMPCB
EBPL	9.84E-08	0.338962017	0.273	0.253	0.001962177	2	EBPL
TOB1	2.01E-07	0.316269439	0.287	0.264	0.004003515	2	TOB1
POLR2C	2.16E-07	0.341285721	0.265	0.247	0.004308463	2	POLR2C
FO538757.2	2.36E-07	0.343969025	0.259	0.236	0.004709833	2	FO538757.2
FAM102A	9.05E-07	0.273962107	0.318	0.308	0.018050049	2	FAM102A
ANXA2R1	2.04E-06	0.29271654	0.286	0.27	0.040739	2	ANXA2R
SELM	4.46E-06	0.262433488	0.268	0.248	0.08900524	2	SELM
TMED4	6.22E-06	0.265541566	0.302	0.294	0.124114706	2	TMED4
THAP7	8.70E-06	0.28594365	0.263	0.248	0.173478402	2	THAP7
CHMP3	2.77E-05	0.281787501	0.267	0.257	0.552258354	2	CHMP3
RCC1	9.21E-05	0.252588417	0.283	0.277	1	2	RCC1
BLOC1S4	9.23E-05	0.259896383	0.269	0.263	1	2	BLOC1S4
ERAP2	0.000152878	0.264378265	0.271	0.267	1	2	ERAP2
RTF1	0.000487694	0.253861759	0.262	0.258	1	2	RTF1
CCL5	0	4.62115251	0.789	0.042	0	3	CCL5
GZMK	0	5.120254259	0.686	0.022	0	3	GZMK
GZMA	0	4.719695082	0.698	0.035	0	3	GZMA
CST7	0	3.760267093	0.578	0.06	0	3	CST7
LYAR	0	2.783292498	0.61	0.111	0	3	LYAR
AHNAK1	0	1.171270149	0.8	0.407	0	3	AHNAK
KLRB11	0	1.595200507	0.64	0.255	0	3	KLRB1
HOPX	0	3.311547051	0.424	0.047	0	3	HOPX
NKG7	0	5.106887227	0.392	0.017	0	3	NKG7
KLRG1	0	2.728812426	0.45	0.083	0	3	KLRG1
ANXA11	0	0.886228119	0.896	0.554	0	3	ANXA1
CXCR3	0	2.40747775	0.419	0.086	0	3	CXCR3
CTSW	0	2.212607774	0.421	0.101	0	3	CTSW
PRF1	0	2.53003628	0.411	0.092	0	3	PRF1
DUSP2	0	2.19383944	0.425	0.124	0	3	DUSP2
STOM	0	2.096311452	0.404	0.105	0	3	STOM
MYBL1	0	2.789490316	0.304	0.05	0	3	MYBL1
S100A41	0	0.74994717	0.993	0.759	0	3	S100A4
IL32	0	0.352312208	0.998	0.945	0	3	IL32
SH3BGRL31	3.10E-299	0.341317242	0.995	0.939	6.19E-295	3	SH3BGRL3
DUSP11	3.74E-292	1.165967696	0.72	0.404	7.47E-288	3	DUSP1
GBP5	9.02E-283	1.499363181	0.534	0.215	1.80E-278	3	GBP5
S100A111	7.02E-282	0.716358923	0.912	0.645	1.40E-277	3	S100A11
CLIC11	9.80E-273	0.777874344	0.868	0.583	1.95E-268	3	CLIC1
ANXA21	1.22E-268	1.295650375	0.592	0.256	2.43E-264	3	ANXA2
ERN1	2.84E-259	1.784691759	0.409	0.14	5.67E-255	3	ERN1
IL7R1	1.99E-242	0.385923349	0.973	0.902	3.97E-238	3	IL7R
SAMD3	3.83E-242	1.889259336	0.347	0.104	7.64E-238	3	SAMD3
NSG1	8.60E-238	1.864436134	0.35	0.108	1.72E-233	3	NSG1
BHLHE40	8.97E-234	2.281031324	0.25	0.056	1.79E-229	3	BHLHE40
PTGER21	5.70E-228	1.529474411	0.43	0.16	1.14E-223	3	PTGER2
MYO1F1	2.09E-220	1.713296328	0.369	0.129	4.17E-216	3	MYO1F
LGALS3	6.24E-217	1.931513962	0.286	0.076	1.25E-212	3	LGALS3
S100A101	4.96E-204	0.482049123	0.949	0.785	9.90E-200	3	S100A10
CD74	8.49E-203	0.63821175	0.869	0.682	1.69E-198	3	CD74
C9orf142	1.77E-181	0.763069203	0.745	0.504	3.52E-177	3	C9orf142
HCST	3.66E-177	0.504737412	0.892	0.736	7.30E-173	3	HCST
KLF61	1.42E-176	0.701000964	0.803	0.552	2.82E-172	3	KLF6
PRDM1	1.51E-171	1.599567196	0.322	0.115	3.02E-167	3	PRDM1
CD991	1.63E-171	0.600030617	0.861	0.636	3.26E-167	3	CD99
C12orf75	1.01E-167	1.482114206	0.358	0.142	2.02E-163	3	C12orf75
SH2D2A1	1.20E-166	1.375068426	0.396	0.169	2.39E-162	3	SH2D2A
CDC42EP31	1.90E-164	1.303228575	0.417	0.188	3.78E-160	3	CDC42EP3
SYNE21	5.53E-163	1.143529054	0.495	0.254	1.10E-158	3	SYNE2
CMC1	6.95E-161	1.74243624	0.296	0.106	1.39E-156	3	CMC1
CYBA	5.02E-152	0.393146761	0.924	0.803	1.00E-147	3	CYBA
S100A6	3.01E-140	0.293370446	0.977	0.901	6.01E-136	3	S100A6
PARP8	2.31E-138	1.12744853	0.448	0.226	4.61E-134	3	PARP8
APOBEC3G	2.55E-138	1.339815994	0.355	0.155	5.09E-134	3	APOBEC3G
SRGN1	1.96E-132	0.624034387	0.756	0.563	3.92E-128	3	SRGN
GPR65	4.58E-128	1.36269028	0.325	0.138	9.13E-124	3	GPR65
CRIP11	3.82E-124	0.418789926	0.914	0.758	7.62E-120	3	CRIP1
ALOX5AP1	5.21E-117	0.74216465	0.623	0.421	1.04E-112	3	ALOX5AP
FKBP111	1.25E-112	0.993028519	0.439	0.238	2.49E-108	3	FKBP11
YWHAQ1	4.40E-112	0.744550865	0.598	0.396	8.78E-108	3	YWHAQ
TIMP11	7.76E-111	0.865329881	0.522	0.317	1.55E-106	3	TIMP1
IL10RA1	8.99E-109	0.774016771	0.569	0.361	1.79E-104	3	IL10RA
SEC61B1	3.63E-105	0.557978261	0.723	0.539	7.25E-101	3	SEC61B
IFNGR1	2.85E-104	1.381826733	0.266	0.111	5.68E-100	3	IFNGR1
CD2	2.08E-102	0.445379247	0.822	0.672	4.15E-98	3	CD2
CAST1	7.75E-93	0.821749859	0.486	0.299	1.55E-88	3	CAST
CTSC1	7.87E-93	0.870281459	0.463	0.282	1.57E-88	3	CTSC
REEP51	8.43E-92	0.899483912	0.434	0.254	1.68E-87	3	REEP5
CASP1	4.16E-90	0.930345953	0.405	0.227	8.29E-86	3	CASP1
FLNA1	7.71E-89	0.601183234	0.643	0.45	1.54E-84	3	FLNA
EMP31	4.72E-86	0.29364708	0.921	0.817	9.43E-82	3	EMP3
XBP1	2.57E-85	0.562882505	0.666	0.491	5.13E-81	3	XBP1
SLAMF11	3.64E-84	1.027656474	0.34	0.181	7.26E-80	3	SLAMF1
ACTN4	4.05E-83	1.18766482	0.272	0.13	8.08E-79	3	ACTN4
LCP11	1.94E-82	0.423324044	0.777	0.643	3.86E-78	3	LCP1
PPIB	4.87E-81	0.326681796	0.87	0.758	9.71E-77	3	PPIB
CCDC1071	1.64E-78	0.814561736	0.435	0.267	3.26E-74	3	CCDC107
DPP4	1.29E-76	1.092280069	0.283	0.14	2.56E-72	3	DPP4
TNFAIP31	2.10E-76	0.810804827	0.435	0.266	4.19E-72	3	TNFAIP3
IL2RG	1.33E-72	0.255499785	0.921	0.842	2.65E-68	3	IL2RG
PSMB9	2.28E-72	0.406985625	0.778	0.636	4.54E-68	3	PSMB9
CD631	1.22E-70	0.998268196	0.313	0.17	2.43E-66	3	CD63
RORA1	1.36E-68	0.891663906	0.351	0.202	2.71E-64	3	RORA
EMB1	2.79E-68	0.749725049	0.434	0.279	5.57E-64	3	EMB
GZMM1	5.62E-68	0.568424038	0.585	0.425	1.12E-63	3	GZMM
ARL4C	4.00E-66	0.549392531	0.603	0.447	7.98E-62	3	ARL4C
TAGLN21	1.23E-65	0.344791563	0.847	0.713	2.46E-61	3	TAGLN2
PDCD4	2.31E-65	0.548111187	0.61	0.442	4.60E-61	3	PDCD4
GLIPR21	2.76E-63	0.936795572	0.309	0.173	5.50E-59	3	GLIPR2
ITGA41	1.10E-62	0.642625614	0.495	0.33	2.19E-58	3	ITGA4
GLIPR11	8.27E-62	0.77775198	0.377	0.229	1.65E-57	3	GLIPR1
SSR31	2.54E-61	0.680936436	0.448	0.295	5.07E-57	3	SSR3
TXN1	2.24E-60	0.607714263	0.503	0.348	4.46E-56	3	TXN
TNFRSF1B1	3.75E-60	0.891574957	0.313	0.179	7.49E-56	3	TNFRSF1B
SSR4	8.94E-60	0.281570172	0.851	0.762	1.78E-55	3	SSR4
ADAM8	1.53E-58	1.003358432	0.257	0.137	3.05E-54	3	ADAM8
P4HB	1.36E-56	0.516286284	0.578	0.432	2.72E-52	3	P4HB
GUK1	1.32E-54	0.400405144	0.681	0.555	2.64E-50	3	GUK1
ID2	1.95E-54	0.867061944	0.283	0.156	3.88E-50	3	ID2
HLA-DPA1	7.71E-53	0.921222636	0.282	0.162	1.54E-48	3	HLA-DPA1
GSTP1	3.44E-52	0.528536673	0.544	0.39	6.86E-48	3	GSTP1
ATP2B4	1.77E-50	0.958681806	0.257	0.146	3.53E-46	3	ATP2B4
HNRNPLL	8.29E-50	0.910155607	0.259	0.146	1.65E-45	3	HNRNPLL
MYO1G1	3.93E-49	0.643233239	0.414	0.278	7.83E-45	3	MYO1G
LGALS11	6.64E-49	0.687439494	0.337	0.201	1.32E-44	3	LGALS1
CXCR41	1.55E-48	0.359262427	0.735	0.619	3.10E-44	3	CXCR4
CKLF1	2.18E-48	0.639977457	0.411	0.281	4.36E-44	3	CKLF
LY6E	8.33E-46	0.34904057	0.729	0.609	1.66E-41	3	LY6E
ANXA51	8.33E-46	0.582096325	0.438	0.303	1.66E-41	3	ANXA5
CAPN21	2.35E-45	0.5919497	0.44	0.308	4.68E-41	3	CAPN2
TGFB11	1.93E-44	0.602500714	0.419	0.29	3.85E-40	3	TGFB1
YWHAH1	2.05E-43	0.710814111	0.337	0.221	4.08E-39	3	YWHAH
IER2	4.67E-43	0.512260755	0.516	0.382	9.31E-39	3	IER2
TMX4	5.93E-43	0.798605835	0.274	0.164	1.18E-38	3	TMX4
MSN	6.04E-43	0.383199178	0.648	0.534	1.21E-38	3	MSN
DHRS71	3.06E-42	0.527924503	0.482	0.352	6.10E-38	3	DHRS7
PNP1	4.00E-42	0.687120943	0.347	0.231	7.98E-38	3	PNP
HLA-F	4.79E-42	0.309043977	0.749	0.636	9.55E-38	3	HLA-F
IKZF31	5.20E-42	0.718168732	0.319	0.203	1.04E-37	3	IKZF3
HERPUD1	5.81E-41	0.690442053	0.33	0.214	1.16E-36	3	HERPUD1
ARF1	9.39E-41	0.300828054	0.739	0.643	1.87E-36	3	ARF1
TMEM109	3.82E-40	0.658392115	0.347	0.232	7.63E-36	3	TMEM109
PDIA61	1.67E-39	0.578089046	0.413	0.298	3.34E-35	3	PDIA6
PRNP1	1.43E-38	0.697681021	0.313	0.201	2.85E-34	3	PRNP
PBXIP11	1.56E-38	0.401264337	0.604	0.487	3.11E-34	3	PBXIP1
RAB29	2.78E-38	0.704086559	0.308	0.199	5.54E-34	3	RAB29
PPP1R15A1	3.02E-38	0.682668366	0.328	0.219	6.03E-34	3	PPP1R15A
ITGB11	1.48E-36	0.479540034	0.49	0.364	2.95E-32	3	ITGB1
RNF213	2.90E-36	0.380103131	0.598	0.487	5.78E-32	3	RNF213
CASP4	1.92E-34	0.533682401	0.412	0.299	3.83E-30	3	CASP4
HNRNPUL1	2.78E-34	0.413563302	0.543	0.433	5.54E-30	3	HNRNPUL1
CLDND11	4.45E-34	0.562146838	0.391	0.285	8.87E-30	3	CLDND1
TRADD1	4.73E-34	0.458594149	0.488	0.368	9.44E-30	3	TRADD
CDK2AP21	8.04E-34	0.529559093	0.402	0.294	1.60E-29	3	CDK2AP2
HSPA5	1.24E-32	0.425930165	0.507	0.389	2.48E-28	3	HSPA5
PTGER4	3.57E-32	0.664597833	0.298	0.199	7.13E-28	3	PTGER4
CFLAR1	6.72E-32	0.488617362	0.434	0.326	1.34E-27	3	CFLAR
ITGB2	1.23E-31	0.253446225	0.76	0.673	2.46E-27	3	ITGB2
IDS1	1.48E-30	0.61387094	0.311	0.216	2.96E-26	3	IDS
EZR1	1.93E-30	0.427564566	0.495	0.387	3.84E-26	3	EZR
PGAM11	2.38E-30	0.344016309	0.604	0.494	4.75E-26	3	PGAM1
OPTN1	1.23E-29	0.47444682	0.426	0.325	2.45E-25	3	OPTN
TMED10	1.33E-29	0.441924984	0.456	0.354	2.65E-25	3	TMED10
TLN11	2.74E-29	0.578999549	0.33	0.235	5.47E-25	3	TLN1
FYN1	4.17E-29	0.468500709	0.425	0.319	8.33E-25	3	FYN
KRTCAP2	5.03E-29	0.254573882	0.741	0.649	1.00E-24	3	KRTCAP2
IQGAP11	8.60E-29	0.547046623	0.36	0.266	1.72E-24	3	IQGAP1
ADGRE5	3.09E-28	0.43129313	0.443	0.337	6.17E-24	3	ADGRE5
SEC11C1	4.04E-28	0.530853009	0.36	0.269	8.06E-24	3	SEC11C
CLEC2B	6.18E-28	0.451837434	0.425	0.317	1.23E-23	3	CLEC2B
BSG	3.28E-27	0.391413933	0.5	0.398	6.53E-23	3	BSG
PSME2	5.08E-27	0.277240155	0.688	0.593	1.01E-22	3	PSME2
SEC61G	1.31E-26	0.310442135	0.613	0.52	2.62E-22	3	SEC61G
OSTF11	1.74E-26	0.406672084	0.471	0.37	3.47E-22	3	OSTF1
TAP11	1.76E-26	0.384957193	0.505	0.407	3.50E-22	3	TAP1
EHD1	2.69E-26	0.55475974	0.319	0.227	5.37E-22	3	EHD1
HLA-DPB11	8.83E-25	0.586811577	0.286	0.198	1.76E-20	3	HLA-DPB1
ODF2L1	1.09E-24	0.564559918	0.309	0.223	2.18E-20	3	ODF2L
ARHGAP151	1.36E-24	0.298135849	0.612	0.522	2.72E-20	3	ARHGAP15
ITGAL1	1.78E-24	0.587287035	0.279	0.195	3.55E-20	3	ITGAL
MYDGF	2.26E-24	0.504506654	0.347	0.258	4.51E-20	3	MYDGF
SELK	9.44E-24	0.405716191	0.421	0.326	1.88E-19	3	SELK
CANX	1.06E-23	0.43826509	0.397	0.308	2.12E-19	3	CANX
WIPF1	1.63E-23	0.342956486	0.536	0.435	3.25E-19	3	WIPF1
PDIA3	2.00E-23	0.281762924	0.625	0.536	3.99E-19	3	PDIA3
TERF2IP	4.58E-23	0.337617497	0.52	0.425	9.14E-19	3	TERF2IP
FMNL11	5.48E-23	0.437546716	0.384	0.293	1.09E-18	3	FMNL1
ZFP36	1.21E-22	0.276257337	0.666	0.587	2.41E-18	3	ZFP36
KDSR	1.81E-22	0.60748767	0.251	0.174	3.62E-18	3	KDSR
TPM41	2.19E-22	0.551120192	0.282	0.201	4.36E-18	3	TPM4
DIAPH11	2.33E-22	0.554630419	0.275	0.195	4.64E-18	3	DIAPH1
GNG21	4.30E-22	0.449615971	0.371	0.288	8.58E-18	3	GNG2
FKBP2	2.25E-21	0.513419771	0.296	0.215	4.49E-17	3	FKBP2
SPCS3	3.21E-21	0.558202647	0.268	0.191	6.40E-17	3	SPCS3
PTPN4	6.71E-21	0.565662912	0.258	0.183	1.34E-16	3	PTPN4
RAB18	8.53E-21	0.551437888	0.264	0.188	1.70E-16	3	RAB18
CD821	1.04E-20	0.45606909	0.337	0.254	2.07E-16	3	CD82
FBXW51	1.56E-20	0.438202841	0.358	0.276	3.12E-16	3	FBXW5
ZBTB381	1.57E-20	0.508690693	0.281	0.201	3.14E-16	3	ZBTB38
ZMYM6NB	3.31E-20	0.420952141	0.369	0.284	6.60E-16	3	ZMYM6NB
SYNE1	7.24E-20	0.527637186	0.277	0.2	1.44E-15	3	SYNE1
CD53	9.93E-20	0.257032584	0.629	0.546	1.98E-15	3	CD53
TMED9	1.01E-19	0.401981567	0.383	0.303	2.02E-15	3	TMED9
GBP2	1.60E-19	0.434903337	0.349	0.267	3.19E-15	3	GBP2
UFC1	2.87E-19	0.287485806	0.559	0.47	5.72E-15	3	UFC1
SURF41	2.92E-19	0.490839537	0.286	0.209	5.83E-15	3	SURF4
SND1	7.48E-19	0.468716405	0.304	0.227	1.49E-14	3	SND1
IRF1	9.55E-19	0.36841584	0.429	0.347	1.90E-14	3	IRF1
CD691	1.53E-18	0.25274464	0.637	0.555	3.04E-14	3	CD69
RPL22L1	1.72E-18	0.345036855	0.459	0.377	3.44E-14	3	RPL22L1
SPN1	1.86E-18	0.377512207	0.398	0.318	3.71E-14	3	SPN
NFKBIA1	1.89E-18	0.279067191	0.6	0.521	3.77E-14	3	NFKBIA
SH3BP51	2.15E-18	0.421861338	0.344	0.265	4.28E-14	3	SH3BP5
CMTM31	2.40E-18	0.403683573	0.356	0.275	4.78E-14	3	CMTM3
ARPC5L1	2.62E-18	0.441294324	0.334	0.261	5.23E-14	3	ARPC5L
CD40LG	2.99E-18	0.311199245	0.493	0.41	5.96E-14	3	CD40LG
SQSTM1	3.25E-18	0.28826216	0.546	0.471	6.47E-14	3	SQSTM1
TUBB4B1	3.66E-18	0.455154538	0.305	0.23	7.29E-14	3	TUBB4B
AKNA	5.89E-18	0.367199104	0.413	0.332	1.18E-13	3	AKNA
SPCS2	7.58E-18	0.316586514	0.477	0.399	1.51E-13	3	SPCS2
MGST3	9.81E-18	0.350493006	0.418	0.337	1.96E-13	3	MGST3
CD96	1.01E-17	0.384536839	0.399	0.316	2.02E-13	3	CD96
TNIP11	1.90E-17	0.420777654	0.346	0.275	3.79E-13	3	TNIP1
SEC61A1	2.27E-17	0.508780181	0.257	0.187	4.52E-13	3	SEC61A1
PHPT11	2.39E-17	0.505889652	0.26	0.192	4.77E-13	3	PHPT1
HMGB21	4.25E-17	0.347305658	0.429	0.354	8.49E-13	3	HMGB2
EML4	4.96E-17	0.349127656	0.402	0.322	9.90E-13	3	EML4
PPP1R181	8.49E-17	0.263494682	0.56	0.477	1.69E-12	3	PPP1R18
SESN11	1.64E-16	0.409889074	0.28	0.202	3.27E-12	3	SESN1
SRI	1.97E-16	0.322333271	0.429	0.35	3.93E-12	3	SRI
GABARAPL2	2.18E-16	0.256074007	0.573	0.502	4.36E-12	3	GABARAPL2
PPP2R5C1	2.30E-16	0.344905219	0.42	0.348	4.58E-12	3	PPP2R5C
SDF2L1	1.26E-15	0.453321041	0.264	0.197	2.51E-11	3	SDF2L1
DEK1	1.60E-15	0.293310074	0.479	0.401	3.20E-11	3	DEK
VPS13C	1.66E-15	0.44484127	0.28	0.212	3.32E-11	3	VPS13C
ORAI1	1.73E-15	0.402076153	0.315	0.245	3.44E-11	3	ORAI1
CRTAP1	1.74E-15	0.441100699	0.283	0.215	3.47E-11	3	CRTAP
UBE2L6	2.24E-15	0.308628376	0.448	0.37	4.47E-11	3	UBE2L6
OSTC	4.36E-15	0.299485648	0.457	0.382	8.70E-11	3	OSTC
TMEM50A1	6.45E-15	0.263259949	0.502	0.426	1.29E-10	3	TMEM50A
RPN11	8.28E-15	0.313124529	0.429	0.358	1.65E-10	3	RPN1
UTRN	8.46E-15	0.464285141	0.257	0.195	1.69E-10	3	UTRN
STAT4	1.87E-14	0.42821032	0.261	0.193	3.73E-10	3	STAT4
ARF61	2.64E-14	0.292177577	0.449	0.376	5.27E-10	3	ARF6
GATA31	2.77E-14	0.331339028	0.392	0.322	5.53E-10	3	GATA3
STAT1	4.43E-14	0.392981406	0.369	0.307	8.83E-10	3	STAT1
MFSD101	5.10E-14	0.419943432	0.285	0.221	1.02E-09	3	MFSD10
TMED2	9.53E-14	0.283552883	0.46	0.387	1.90E-09	3	TMED2
RNF1491	9.76E-14	0.27026591	0.466	0.398	1.95E-09	3	RNF149
SSBP41	1.03E-13	0.4461198	0.255	0.196	2.05E-09	3	SSBP4
HM13	1.50E-13	0.339466974	0.37	0.303	2.99E-09	3	HM13
SYTL11	1.63E-13	0.255369797	0.518	0.453	3.24E-09	3	SYTL1
DOK21	2.45E-13	0.327203393	0.368	0.299	4.88E-09	3	DOK2
PSTPIP11	5.59E-13	0.382976823	0.285	0.223	1.11E-08	3	PSTPIP1
CARD161	8.51E-13	0.294187441	0.408	0.342	1.70E-08	3	CARD16
C19orf66	8.75E-13	0.313019789	0.383	0.314	1.75E-08	3	C19orf66
STK101	1.80E-12	0.322452334	0.36	0.295	3.58E-08	3	STK10
SMAP11	1.87E-12	0.376843498	0.302	0.242	3.73E-08	3	SMAP1
LYSMD2	1.98E-12	0.366379549	0.286	0.224	3.96E-08	3	LYSMD2
SNX51	2.37E-12	0.434830329	0.253	0.197	4.73E-08	3	SNX5
ARHGAP25	5.35E-12	0.387209143	0.26	0.202	1.07E-07	3	ARHGAP25
PDLIM2	5.72E-12	0.34124002	0.319	0.258	1.14E-07	3	PDLIM2
ILK1	7.31E-12	0.390295142	0.278	0.222	1.46E-07	3	ILK
DYNC1H1	8.50E-12	0.381282436	0.269	0.21	1.70E-07	3	DYNC1H1
FAM50A1	1.39E-11	0.3657629	0.288	0.232	2.78E-07	3	FAM50A
NAA10	1.74E-11	0.309080562	0.358	0.299	3.47E-07	3	NAA10
LPXN1	1.98E-11	0.295232404	0.387	0.329	3.96E-07	3	LPXN
TNFSF10	2.79E-11	0.354249021	0.303	0.245	5.56E-07	3	TNFSF10
NFATC21	3.73E-11	0.393954126	0.265	0.211	7.44E-07	3	NFATC2
ACADVL	3.74E-11	0.338538068	0.325	0.268	7.46E-07	3	ACADVL
PTP4A2	4.63E-11	0.282923749	0.396	0.334	9.24E-07	3	PTP4A2
CTSS	5.02E-11	0.3073109	0.344	0.284	1.00E-06	3	CTSS
DYNLT1	6.02E-11	0.327453415	0.319	0.262	1.20E-06	3	DYNLT1
GPRIN31	6.92E-11	0.352743512	0.28	0.224	1.38E-06	3	GPRIN3
HMGN4	9.02E-11	0.322982817	0.341	0.284	1.80E-06	3	HMGN4
SDF4	9.61E-11	0.302301513	0.359	0.3	1.92E-06	3	SDF4
TMEM14C	1.26E-10	0.314715343	0.314	0.255	2.52E-06	3	TMEM14C
CCNDBP1	1.81E-10	0.268718507	0.399	0.339	3.61E-06	3	CCNDBP1
RGS191	2.02E-10	0.277840316	0.386	0.329	4.02E-06	3	RGS19
COX17	2.85E-10	0.2781509	0.364	0.306	5.68E-06	3	COX17
PYCARD	3.71E-10	0.338218926	0.287	0.234	7.40E-06	3	PYCARD
SELT1	3.99E-10	0.269122771	0.398	0.339	7.97E-06	3	SELT
IDH21	1.11E-09	0.331557739	0.291	0.24	2.21E-05	3	IDH2
CTSB1	1.13E-09	0.294663105	0.351	0.3	2.25E-05	3	CTSB
P2RY8	1.14E-09	0.278891452	0.373	0.317	2.27E-05	3	P2RY8
IFI27L2	3.25E-09	0.334899563	0.262	0.211	6.49E-05	3	IFI27L2
MACF11	3.60E-09	0.301784287	0.323	0.273	7.18E-05	3	MACF1
SASH31	3.74E-09	0.267752408	0.372	0.321	7.46E-05	3	SASH3
TCIRG11	3.78E-09	0.35191597	0.261	0.213	7.54E-05	3	TCIRG1
PAG11	3.90E-09	0.321057285	0.299	0.249	7.78E-05	3	PAG1
ISG151	5.04E-09	0.350296521	0.269	0.222	0.000100585	3	ISG15
MESDC2	8.84E-09	0.299624118	0.295	0.244	0.000176321	3	MESDC2
PSMB21	1.09E-08	0.311859622	0.295	0.249	0.000216963	3	PSMB2
CASP81	1.25E-08	0.285183054	0.306	0.254	0.000249785	3	CASP8
MAP4K11	1.36E-08	0.355899112	0.255	0.211	0.000270554	3	MAP4K1
RER1	2.38E-08	0.269009376	0.325	0.275	0.000475032	3	RER1
THEMIS	2.93E-08	0.315091035	0.257	0.211	0.000583834	3	THEMIS
SLC3A2	3.78E-08	0.250144858	0.351	0.3	0.000754081	3	SLC3A2
GDI11	8.53E-08	0.262109248	0.338	0.293	0.001702407	3	GDI1
CISH1	9.52E-08	0.264073447	0.329	0.28	0.001898207	3	CISH
STXBP2	1.77E-07	0.294174789	0.259	0.215	0.003537791	3	STXBP2
CTDSP1	2.10E-07	0.282867774	0.285	0.241	0.004179446	3	CTDSP1
CMTM61	2.64E-07	0.252229261	0.315	0.268	0.005260493	3	CMTM6
HERPUD2	2.98E-07	0.29651177	0.254	0.211	0.005940178	3	HERPUD2
PSMA3	3.89E-07	0.253417519	0.304	0.26	0.007760887	3	PSMA3
GSDMD	4.27E-07	0.254400467	0.297	0.253	0.00852075	3	GSDMD
MYADM1	1.21E-06	0.304598504	0.255	0.215	0.024220628	3	MYADM
TNFRSF251	1.54E-06	0.263617822	0.304	0.264	0.03080014	3	TNFRSF25
GNAI21	1.95E-06	0.251009186	0.303	0.263	0.038819569	3	GNAI2
VPS36	2.74E-06	0.268980406	0.253	0.215	0.054609778	3	VPS36
B2M	4.35E-261	0.391881422	0.998	1	8.68E-257	4	B2M
RPL11	1.22E-236	0.419602861	0.991	1	2.43E-232	4	RPL11
RPL10	3.05E-235	0.404486976	0.994	1	6.08E-231	4	RPL10
RPL30	2.31E-227	0.385320021	0.994	1	4.60E-223	4	RPL30
RPL6	8.43E-226	0.411832266	0.994	1	1.68E-221	4	RPL6
FAU	2.31E-223	0.424274716	0.991	1	4.60E-219	4	FAU
RPL12	2.96E-223	0.42524271	0.989	1	5.91E-219	4	RPL12
RPS8	1.06E-219	0.397283791	0.994	1	2.11E-215	4	RPS8
RPL8	3.15E-219	0.428579795	0.987	1	6.29E-215	4	RPL8
RPS13	9.55E-218	0.436046725	0.994	1	1.90E-213	4	RPS13
RPL19	2.02E-216	0.367633094	0.994	1	4.03E-212	4	RPL19
RPS7	8.13E-215	0.403863327	0.987	1	1.62E-210	4	RPS7
AC090498.1	6.54E-211	0.332244295	0.992	1	1.30E-206	4	AC090498.1
RPS15A	1.38E-208	0.353530234	0.994	1	2.76E-204	4	RPS15A
MT-CO1	1.55E-204	0.396829306	0.998	1	3.09E-200	4	MT-CO1
RPL18	4.32E-203	0.385013358	0.987	1	8.62E-199	4	RPL18
RPL39	3.15E-202	0.367180194	0.991	1	6.29E-198	4	RPL39
RPL28	7.27E-198	0.325210254	0.992	1	1.45E-193	4	RPL28
ACTB	1.64E-194	0.427579139	0.994	0.999	3.27E-190	4	ACTB
RPS10	1.11E-193	0.368743381	0.991	1	2.22E-189	4	RPS10
RPS4X	3.54E-191	0.368878471	0.991	1	7.05E-187	4	RPS4X
EEF1A1	1.47E-189	0.309286605	0.994	1	2.93E-185	4	EEF1A1
RPL29	7.31E-188	0.340396911	0.983	1	1.46E-183	4	RPL29
RPL32	5.41E-187	0.338590316	0.989	1	1.08E-182	4	RPL32
RPL7A	7.18E-187	0.344230098	0.981	1	1.43E-182	4	RPL7A
RPS3	9.54E-185	0.329454682	0.992	1	1.90E-180	4	RPS3
RPL5	9.74E-185	0.397208817	0.981	1	1.94E-180	4	RPL5
RPS12	3.53E-183	0.32533942	0.992	1	7.04E-179	4	RPS12
MT-CO2	8.30E-183	0.384764095	0.996	1	1.66E-178	4	MT-CO2
FTH1	1.03E-180	0.506683814	0.975	0.996	2.06E-176	4	FTH1
RPL18A	1.55E-180	0.336721178	0.994	1	3.09E-176	4	RPL18A
MALAT1	9.82E-180	0.441888253	0.992	1	1.96E-175	4	MALAT1
RPS27A	8.15E-173	0.326819772	0.989	1	1.63E-168	4	RPS27A
RPL34	3.80E-171	0.324538488	0.994	1	7.58E-167	4	RPL34
TMSB10	1.89E-170	0.337059575	0.985	1	3.76E-166	4	TMSB10
RPS14	3.25E-169	0.317538308	0.992	1	6.48E-165	4	RPS14
RPLP1	1.06E-168	0.316656545	0.992	1	2.12E-164	4	RPLP1
RPS24	2.65E-168	0.343263598	0.985	1	5.29E-164	4	RPS24
RPL35A	4.37E-168	0.340799568	0.989	1	8.71E-164	4	RPL35A
RPS28	3.52E-162	0.307014427	0.989	1	7.02E-158	4	RPS28
NACA	8.50E-162	0.377175992	0.975	1	1.70E-157	4	NACA
RPLP0	3.58E-155	0.351644336	0.987	1	7.14E-151	4	RPLP0
RPS23	1.69E-152	0.289336745	0.987	1	3.37E-148	4	RPS23
MT-CYB	1.48E-137	0.346371058	0.973	1	2.95E-133	4	MT-CYB
RPS15	6.67E-137	0.284821667	0.994	1	1.33E-132	4	RPS15
RPL22	2.18E-135	0.33861017	0.975	1	4.35E-131	4	RPL22
PTMA	4.31E-135	0.328310313	0.962	1	8.59E-131	4	PTMA
RPL14	4.98E-135	0.297643807	0.985	1	9.94E-131	4	RPL14
RPS3A	3.11E-132	0.308546153	0.991	1	6.20E-128	4	RPS3A
RPLP2	5.49E-131	0.309471415	0.991	1	1.09E-126	4	RPLP2
MT-ND4L	5.54E-126	0.308717432	0.981	1	1.11E-121	4	MT-ND4L
GNB2L1	7.03E-125	0.291014175	0.968	1	1.40E-120	4	GNB2L1
HLA-B	2.09E-124	0.253176277	0.983	1	4.16E-120	4	HLA-B
EEF1D	2.21E-118	0.367094644	0.943	0.998	4.41E-114	4	EEF1D
RPS5	4.11E-113	0.281962173	0.972	1	8.19E-109	4	RPS5
RPL24	1.55E-112	0.28891976	0.972	1	3.08E-108	4	RPL24
RPS21	2.37E-105	0.269692975	0.991	1	4.72E-101	4	RPS21
HLA-C	1.56E-97	0.25756375	0.977	0.999	3.10E-93	4	HLA-C
PABPC1	3.44E-87	0.294570487	0.941	0.998	6.87E-83	4	PABPC1
HSPA8	1.13E-86	0.349137915	0.915	0.987	2.26E-82	4	HSPA8
MYL12A	5.39E-78	0.293300786	0.894	0.988	1.08E-73	4	MYL12A
EEF1B2	1.06E-76	0.254211314	0.953	0.998	2.11E-72	4	EEF1B2
ATP5G2	1.56E-76	0.393632953	0.869	0.965	3.12E-72	4	ATP5G2
COX4I1	1.88E-76	0.326432416	0.898	0.989	3.76E-72	4	COX4I1
IFITM1	4.78E-76	0.315349259	0.917	0.984	9.53E-72	4	IFITM1
BTG11	4.75E-71	0.331219101	0.924	0.99	9.48E-67	4	BTG1
H3F3B	1.47E-70	0.381395506	0.864	0.96	2.93E-66	4	H3F3B
BTF3	2.03E-69	0.287534976	0.917	0.992	4.06E-65	4	BTF3
FTL	3.01E-69	0.297458246	0.938	0.993	6.00E-65	4	FTL
GAPDH	2.09E-68	0.383407484	0.858	0.955	4.17E-64	4	GAPDH
SERF2	2.57E-62	0.264047734	0.869	0.987	5.13E-58	4	SERF2
FXYD5	2.70E-62	0.33468388	0.879	0.973	5.38E-58	4	FXYD5
LDHB	3.68E-56	0.261328568	0.892	0.983	7.34E-52	4	LDHB
TMA7	1.33E-53	0.274764985	0.848	0.979	2.65E-49	4	TMA7
MYL6	7.31E-52	0.326016592	0.795	0.93	1.46E-47	4	MYL6
MT-ND4	8.08E-51	0.304952274	0.854	0.975	1.61E-46	4	MT-ND4
VIM	1.88E-50	0.282044787	0.862	0.963	3.75E-46	4	VIM
CCNI	4.06E-49	0.33219234	0.812	0.94	8.09E-45	4	CCNI
COMMD6	3.44E-47	0.3038327	0.818	0.957	6.86E-43	4	COMMD6
HINT1	5.27E-45	0.250781624	0.822	0.962	1.05E-40	4	HINT1
SH3BGRL32	4.59E-44	0.289146719	0.843	0.951	9.15E-40	4	SH3BGRL3
PTPRCAP	1.07E-39	0.25036181	0.814	0.956	2.13E-35	4	PTPRCAP
RPS26	6.22E-39	0.343646374	0.75	0.907	1.24E-34	4	RPS26
SLC25A6	1.12E-35	0.29837885	0.78	0.928	2.24E-31	4	SLC25A6
GIMAP7	3.81E-34	0.254500725	0.784	0.941	7.60E-30	4	GIMAP7
EIF3K	6.17E-31	0.290902975	0.752	0.916	1.23E-26	4	EIF3K
UBC	2.49E-29	0.252469341	0.765	0.928	4.97E-25	4	UBC
SRP14	6.34E-29	0.284092505	0.733	0.904	1.27E-24	4	SRP14
PCBP2	2.12E-28	0.26969683	0.735	0.903	4.23E-24	4	PCBP2
PSME1	2.67E-22	0.268728778	0.674	0.859	5.33E-18	4	PSME1
UCP2	4.33E-22	0.419329944	0.661	0.786	8.64E-18	4	UCP2
IL2RG1	1.12E-20	0.272917341	0.684	0.86	2.24E-16	4	IL2RG
SERP1	6.72E-20	0.340434464	0.655	0.81	1.34E-15	4	SERP1
ARPC1B1	1.29E-19	0.338377781	0.652	0.806	2.58E-15	4	ARPC1B
GABARAP	1.81E-17	0.318556495	0.638	0.818	3.61E-13	4	GABARAP
SELL2	1.52E-14	0.377488385	0.64	0.721	3.03E-10	4	SELL
S100A42	2.40E-14	0.319750945	0.693	0.798	4.78E-10	4	S100A4
HIGD2A	2.66E-13	0.393925611	0.583	0.732	5.31E-09	4	HIGD2A
ATP6V1G1	1.27E-12	0.267577532	0.598	0.791	2.54E-08	4	ATP6V1G1
UBB	2.56E-10	0.325930264	0.572	0.755	5.11E-06	4	UBB
S100A102	1.34E-09	0.253628334	0.633	0.816	2.67E-05	4	S100A10
NDUFB11	3.09E-06	0.332052289	0.508	0.677	0.061616697	4	NDUFB11
CCR72	4.41E-06	0.310826211	0.553	0.683	0.087985146	4	CCR7
UQCR10	1.38E-05	0.330733747	0.511	0.698	0.275368246	4	UQCR10
PSME21	0.000238641	0.332702821	0.464	0.612	1	4	PSME2
PARK7	0.00025011	0.353099196	0.458	0.606	1	4	PARK7
TPI1	0.001229556	0.280247697	0.462	0.628	1	4	TPI1
NDUFA3	0.001313818	0.399641716	0.441	0.585	1	4	NDUFA3
SEC621	0.002824554	0.337360788	0.441	0.583	1	4	SEC62
TXNL1	0.00395262	0.25714233	0.178	0.284	1	4	TXNL1
C11orf98	0.005472322	0.264939916	0.163	0.257	1	4	C11orf98
RGS102	0.009305514	0.253444074	0.483	0.673	1	4	RGS10
PPBP	0	6.143349068	0.791	0.018	0	5	PPBP
NRGN	0	7.52482098	0.697	0.004	0	5	NRGN
SPARC	0	7.808741757	0.59	0.003	0	5	SPARC
TUBB1	0	8.612536017	0.564	0.002	0	5	TUBB1
PF4	0	6.439297435	0.568	0.008	0	5	PF4
SDPR	0	7.185951712	0.56	0.004	0	5	SDPR
GNG11	0	7.324477447	0.538	0.003	0	5	GNG11
MYL9	0	8.441988488	0.517	0.002	0	5	MYL9
CLU	0	5.236343301	0.5	0.018	0	5	CLU
F13A1	0	7.500882276	0.372	0.002	0	5	F13A1
C6orf25	0	7.83891291	0.355	0.001	0	5	C6orf25
ITGA2B	0	7.871715689	0.261	0.001	0	5	ITGA2B
TREML1	0	8.424906311	0.256	0.001	0	5	TREML1
RGS18	3.77E-242	4.876227894	0.261	0.01	7.51E-238	5	RGS18
MAP3K7CL	4.33E-185	4.152207528	0.312	0.02	8.64E-181	5	MAP3K7CL
HIST1H2AC	2.47E-79	2.773609855	0.363	0.061	4.93E-75	5	HIST1H2AC
PGRMC1	7.93E-49	2.268256981	0.355	0.086	1.58E-44	5	PGRMC1
CCL51	1.89E-47	1.473833601	0.521	0.151	3.77E-43	5	CCL5
NCOA4	2.37E-40	1.529153101	0.603	0.271	4.74E-36	5	NCOA4
TAGLN22	5.63E-30	0.60566378	0.944	0.731	1.12E-25	5	TAGLN2
GPX1	7.38E-25	1.350114595	0.479	0.215	1.47E-20	5	GPX1
SAT11	2.73E-16	0.801606674	0.62	0.396	5.45E-12	5	SAT1
CTSA1	1.82E-15	1.050118762	0.436	0.23	3.64E-11	5	CTSA
CALM31	2.46E-13	0.487598384	0.825	0.658	4.90E-09	5	CALM3
TLN12	1.52E-10	0.847846254	0.427	0.247	3.03E-06	5	TLN1
MFSD1	3.10E-10	1.171330811	0.256	0.122	6.19E-06	5	MFSD1
RSU11	1.09E-09	0.825460226	0.406	0.24	2.18E-05	5	RSU1
TPM42	2.32E-09	0.97774506	0.355	0.211	4.64E-05	5	TPM4
GNAS	4.15E-09	0.595681161	0.59	0.412	8.28E-05	5	GNAS
RNF11	4.28E-09	0.99374851	0.312	0.172	8.53E-05	5	RNF11
FERMT31	2.13E-08	0.665446774	0.504	0.344	0.000425509	5	FERMT3
LIMS11	3.35E-08	0.744302022	0.419	0.265	0.000669158	5	LIMS1
ARPC1B2	6.54E-08	0.250116221	0.876	0.8	0.0013044	5	ARPC1B
PRDX61	9.46E-08	0.52481363	0.598	0.438	0.001887577	5	PRDX6
STXBP21	2.47E-07	0.738006898	0.359	0.22	0.004928643	5	STXBP2
GRAP2	5.43E-07	0.656466249	0.41	0.271	0.010830213	5	GRAP2
EIF2AK1	1.46E-06	0.784962016	0.308	0.187	0.029148362	5	EIF2AK1
RGS103	1.55E-06	0.347245089	0.799	0.665	0.030876067	5	RGS10
KIF2A	4.91E-06	0.573941379	0.457	0.321	0.09791723	5	KIF2A
ODC11	1.15E-05	0.747661203	0.303	0.194	0.229679087	5	ODC1
YWHAH2	1.53E-05	0.665650741	0.355	0.237	0.305343871	5	YWHAH
LAMTOR1	2.25E-05	0.532399173	0.466	0.342	0.449578136	5	LAMTOR1
WIPF11	3.03E-05	0.393807861	0.585	0.448	0.604954426	5	WIPF1
HACD4	3.12E-05	0.72202586	0.278	0.175	0.622279152	5	HACD4
CDKN2D	3.84E-05	0.642145065	0.286	0.176	0.765607474	5	CDKN2D
ARPC5	4.47E-05	0.35416695	0.679	0.541	0.892265472	5	ARPC5
ZYX1	6.25E-05	0.381926314	0.603	0.492	1	5	ZYX
ACTN12	6.38E-05	0.493939213	0.423	0.303	1	5	ACTN1
TIMP12	6.72E-05	0.465925218	0.466	0.346	1	5	TIMP1
C12orf751	7.97E-05	0.644579509	0.274	0.174	1	5	C12orf75
MTPN	0.000112786	0.532001985	0.363	0.257	1	5	MTPN
DYNLL11	0.000142295	0.451398038	0.491	0.383	1	5	DYNLL1
TUBA4A	0.000145888	0.307084673	0.705	0.58	1	5	TUBA4A
TPP1	0.000190265	0.653363369	0.274	0.181	1	5	TPP1
SRGN2	0.000193194	0.286249873	0.701	0.591	1	5	SRGN
ILK2	0.000207091	0.560936848	0.329	0.229	1	5	ILK
NGFRAP12	0.000289072	0.529017377	0.338	0.236	1	5	NGFRAP1
MKRN1	0.000469193	0.437578343	0.393	0.278	1	5	MKRN1
MAX	0.000519758	0.370106109	0.551	0.461	1	5	MAX
CYB5R3	0.000805149	0.583084055	0.282	0.203	1	5	CYB5R3
SNX3	0.000957019	0.329297308	0.62	0.508	1	5	SNX3
ADIPOR1	0.001371333	0.444991844	0.329	0.232	1	5	ADIPOR1
NDUFAF3	0.001546599	0.349870379	0.487	0.385	1	5	NDUFAF3
FLNA2	0.001708591	0.300046528	0.594	0.478	1	5	FLNA
CAPN11	0.001769763	0.473959387	0.295	0.208	1	5	CAPN1
YPEL5	0.001999346	0.477066814	0.333	0.24	1	5	YPEL5
WDR1	0.002098101	0.266824636	0.611	0.529	1	5	WDR1
SNAP23	0.0024536	0.491184431	0.286	0.207	1	5	SNAP23
MEAF6	0.002569718	0.347848096	0.491	0.382	1	5	MEAF6
PARP11	0.003890978	0.356373195	0.419	0.327	1	5	PARP1
PPP4C	0.003900089	0.313314314	0.479	0.391	1	5	PPP4C
TGFB12	0.004825387	0.369589422	0.397	0.308	1	5	TGFB1
DENND1C	0.004994929	0.348196273	0.368	0.277	1	5	DENND1C
NAP1L1	0.005069048	0.26440669	0.628	0.539	1	5	NAP1L1
IFI27L21	0.0055549	0.417222972	0.295	0.218	1	5	IFI27L2
R3HDM4	0.006131829	0.272159386	0.543	0.441	1	5	R3HDM4
CHRM3-AS22	0.006178141	0.473789596	0.261	0.195	1	5	CHRM3-AS2
TMEM219	0.00663261	0.294767621	0.526	0.43	1	5	TMEM219
CMTM62	0.007152902	0.357211281	0.363	0.274	1	5	CMTM6
DOK22	0.009512008	0.315878524	0.393	0.308	1	5	DOK2
LINC00657	0.009554015	0.449832643	0.265	0.199	1	5	LINC00657
PTGDR2	0	7.404532435	0.657	0.005	0	6	PTGDR2
LINC01229	0	10.0471597	0.371	0.001	0	6	LINC01229
TNFRSF19	0	12.55593161	0.286	0	0	6	TNFRSF19
HPGDS	0	8.833978827	0.286	0.001	0	6	HPGDS
LAT2	2.89E-246	6.630746559	0.429	0.005	5.76E-242	6	LAT2
KIT	4.94E-233	7.667854425	0.257	0.002	9.85E-229	6	KIT
PKIB	3.95E-225	7.224808277	0.343	0.003	7.87E-221	6	PKIB
TRDC	8.40E-104	5.730840957	0.371	0.009	1.68E-99	6	TRDC
FCER1G	5.75E-78	5.397807786	0.4	0.015	1.15E-73	6	FCER1G
ITGAM	4.51E-67	5.274500382	0.257	0.007	9.01E-63	6	ITGAM
SOX4	1.82E-58	5.112701054	0.286	0.01	3.63E-54	6	SOX4
TNFRSF18	3.74E-46	4.050837866	0.571	0.051	7.46E-42	6	TNFRSF18
TYROBP	9.88E-41	4.927993389	0.286	0.014	1.97E-36	6	TYROBP
CTSW1	5.76E-35	2.979346955	0.829	0.148	1.15E-30	6	CTSW
HPGD	3.34E-27	3.426254777	0.4	0.04	6.67E-23	6	HPGD
KLRB12	9.19E-25	2.161142222	0.943	0.312	1.83E-20	6	KLRB1
CD200R1	9.83E-24	3.052395676	0.514	0.075	1.96E-19	6	CD200R1
C10orf128	2.02E-20	3.33403507	0.343	0.04	4.03E-16	6	C10orf128
IFITM3	7.04E-20	2.680283897	0.657	0.143	1.40E-15	6	IFITM3
SCCPDH	7.95E-20	3.562203216	0.257	0.023	1.58E-15	6	SCCPDH
ARL4A	1.28E-18	2.703797015	0.543	0.104	2.55E-14	6	ARL4A
NPDC1	5.01E-17	2.776691496	0.486	0.092	1.00E-12	6	NPDC1
MATK	5.30E-17	2.919971587	0.371	0.054	1.06E-12	6	MATK
CAPG	6.62E-17	2.375563875	0.6	0.135	1.32E-12	6	CAPG
IL18R1	9.06E-16	3.207868218	0.286	0.035	1.81E-11	6	IL18R1
DUSP12	8.36E-13	1.561095046	0.857	0.451	1.67E-08	6	DUSP1
MPST	1.63E-12	3.167488219	0.257	0.036	3.24E-08	6	MPST
NFKBIA2	6.23E-12	1.360028085	0.886	0.532	1.24E-07	6	NFKBIA
BHLHE401	1.22E-11	2.466580329	0.4	0.085	2.43E-07	6	BHLHE40
DDIT41	1.58E-11	1.574605032	0.8	0.376	3.14E-07	6	DDIT4
GATA32	6.70E-11	1.598632462	0.771	0.332	1.34E-06	6	GATA3
IL2RA	7.52E-10	2.818816329	0.257	0.045	1.50E-05	6	IL2RA
FOS	2.08E-09	2.277767077	0.429	0.117	4.14E-05	6	FOS
IFITM2	2.71E-09	0.545851808	1	0.898	5.40E-05	6	IFITM2
HOTAIRM1	2.86E-09	2.375620912	0.286	0.056	5.71E-05	6	HOTAIRM1
SLC16A3	5.63E-09	2.404358565	0.286	0.058	0.000112324	6	SLC16A3
LSR	2.06E-08	2.06345472	0.371	0.095	0.000410169	6	LSR
KLRG11	3.01E-08	1.863704948	0.457	0.138	0.000600002	6	KLRG1
ERN11	4.52E-08	1.687886823	0.514	0.18	0.000901489	6	ERN1
CD632	9.27E-08	1.679474485	0.514	0.191	0.001850124	6	CD63
TIMP13	1.40E-07	1.306895472	0.714	0.347	0.002791607	6	TIMP1
RTN4	2.41E-07	1.314171804	0.657	0.302	0.004799245	6	RTN4
SSBP2	2.78E-07	1.668799743	0.429	0.131	0.005539655	6	SSBP2
FXYD1	3.17E-07	2.118942749	0.286	0.068	0.006321602	6	FXYD1
CD71	3.67E-07	0.696374997	0.914	0.737	0.007329486	6	CD7
PPIB1	7.57E-07	0.55554513	0.886	0.775	0.015092541	6	PPIB
FXYD51	8.34E-07	0.287623157	0.971	0.97	0.01663564	6	FXYD5
INF2	1.01E-06	1.929607298	0.314	0.085	0.020112601	6	INF2
TSPAN32	1.01E-06	1.965089937	0.371	0.12	0.020155442	6	TSPAN32
JMJD4	1.06E-06	2.073498633	0.257	0.06	0.021144799	6	JMJD4
MAF	1.32E-06	1.864200185	0.343	0.1	0.026303833	6	MAF
ANXA12	1.60E-06	0.801287324	0.886	0.606	0.03182316	6	ANXA1
RNF130	1.67E-06	1.99142958	0.286	0.074	0.0334056	6	RNF130
EMP32	2.09E-06	0.5213838	1	0.833	0.041599312	6	EMP3
FKBP21	2.19E-06	1.523253533	0.514	0.226	0.043610738	6	FKBP2
BST2	2.35E-06	1.077317084	0.714	0.396	0.046918959	6	BST2
GIGYF2	2.56E-06	2.018133132	0.314	0.093	0.05104911	6	GIGYF2
PTGER22	2.58E-06	1.563372811	0.486	0.2	0.051528607	6	PTGER2
C11orf21	2.86E-06	2.003088423	0.286	0.077	0.057038248	6	C11orf21
ACTN41	5.39E-06	1.672305617	0.4	0.151	0.107457638	6	ACTN4
S100A112	6.05E-06	0.684141711	0.971	0.685	0.120684776	6	S100A11
ZBTB16	7.19E-06	1.941892117	0.257	0.067	0.143372344	6	ZBTB16
TAGLN23	9.38E-06	0.613579506	0.943	0.733	0.18719345	6	TAGLN2
HOPX1	1.58E-05	1.989609788	0.314	0.104	0.315430576	6	HOPX
CEPT1	2.03E-05	1.877619289	0.286	0.087	0.404586694	6	CEPT1
CD151	2.14E-05	2.032015159	0.257	0.075	0.427524547	6	CD151
CANX1	3.39E-05	1.102397897	0.6	0.321	0.676627037	6	CANX
FXYD7	3.87E-05	2.01817585	0.257	0.078	0.771988854	6	FXYD7
CLIC12	4.30E-05	0.720036722	0.857	0.626	0.858760407	6	CLIC1
TSPO1	4.82E-05	0.651830945	0.829	0.611	0.96135945	6	TSPO
CSRNP1	5.81E-05	1.971402436	0.257	0.08	1	6	CSRNP1
NME2	6.14E-05	0.51000226	0.886	0.763	1	6	NME2
PSENEN	6.85E-05	1.443817205	0.4	0.154	1	6	PSENEN
ARF11	7.43E-05	0.610538395	0.886	0.657	1	6	ARF1
CCR61	7.70E-05	1.453387201	0.371	0.141	1	6	CCR6
G6PD	8.35E-05	1.520959722	0.343	0.126	1	6	G6PD
ARPC1B3	9.17E-05	0.437249259	0.943	0.801	1	6	ARPC1B
SMAP12	9.30E-05	1.215961397	0.514	0.251	1	6	SMAP1
SEC61A11	0.00010135	1.284849855	0.457	0.197	1	6	SEC61A1
MIF4GD	0.000107185	1.370616347	0.4	0.161	1	6	MIF4GD
PTGER41	0.000110095	1.355743938	0.457	0.214	1	6	PTGER4
S100A103	0.000110977	0.471006759	0.971	0.81	1	6	S100A10
NRROS	0.000116903	1.838215896	0.257	0.084	1	6	NRROS
CD692	0.000152171	0.702724627	0.771	0.567	1	6	CD69
HM131	0.000154869	1.035178465	0.571	0.313	1	6	HM13
MYDGF1	0.000155899	1.09679071	0.543	0.271	1	6	MYDGF
ZC3H8	0.000185559	1.573056144	0.286	0.099	1	6	ZC3H8
GLIPR22	0.000209378	1.347396265	0.429	0.193	1	6	GLIPR2
IRF11	0.00021786	0.961821334	0.6	0.359	1	6	IRF1
TM2D2	0.000235397	1.670996905	0.257	0.087	1	6	TM2D2
RELB	0.000244995	1.524068131	0.286	0.1	1	6	RELB
NPRL2	0.000251563	1.436638574	0.343	0.141	1	6	NPRL2
KLF62	0.000274849	0.708009638	0.829	0.59	1	6	KLF6
PLAC81	0.000289289	1.02622208	0.571	0.295	1	6	PLAC8
VAMP8	0.000298294	0.637371803	0.8	0.58	1	6	VAMP8
MYO1F2	0.000299411	1.345800006	0.371	0.165	1	6	MYO1F
GIMAP6	0.000306635	1.003485862	0.571	0.312	1	6	GIMAP6
RAB24	0.000320787	1.468844212	0.343	0.142	1	6	RAB24
TNFRSF252	0.000327292	1.069277815	0.514	0.27	1	6	TNFRSF25
ITGB12	0.000339052	0.864991371	0.686	0.382	1	6	ITGB1
IBTK	0.000389145	1.546832471	0.286	0.108	1	6	IBTK
PRNP2	0.000403029	1.132935903	0.457	0.218	1	6	PRNP
RPS6KA3	0.000412629	1.392495451	0.343	0.141	1	6	RPS6KA3
TUBB	0.000415239	0.584909317	0.857	0.662	1	6	TUBB
A1BG	0.000425314	1.19787077	0.4	0.175	1	6	A1BG
MSN1	0.000451157	0.692740762	0.771	0.551	1	6	MSN
SSR41	0.000458776	0.449531179	0.943	0.775	1	6	SSR4
GLUL	0.000530311	1.474871511	0.314	0.127	1	6	GLUL
C9orf16	0.000532435	0.587071351	0.771	0.6	1	6	C9orf16
CD58	0.000568224	1.693461974	0.257	0.094	1	6	CD58
BEX41	0.000649319	1.195509424	0.429	0.201	1	6	BEX4
VDAC11	0.000665374	1.073192088	0.486	0.263	1	6	VDAC1
PSME11	0.000672937	0.366827065	1	0.853	1	6	PSME1
ASNA11	0.000698936	1.231128996	0.4	0.189	1	6	ASNA1
B3GNT2	0.000710223	1.516045373	0.286	0.113	1	6	B3GNT2
SESN12	0.000734528	1.17286039	0.429	0.213	1	6	SESN1
IER21	0.000747754	0.98581883	0.543	0.402	1	6	IER2
SEC61B2	0.000750262	0.615372558	0.743	0.567	1	6	SEC61B
7-Sep	0.000779351	0.682832441	0.771	0.543	1	6	7-Sep
TNFSF101	0.000893696	1.101065398	0.457	0.253	1	6	TNFSF10
KAT6B	0.00089709	1.47862226	0.286	0.116	1	6	KAT6B
POLR2E	0.000900519	0.899341314	0.571	0.323	1	6	POLR2E
YIF1A	0.000902191	1.501792547	0.314	0.137	1	6	YIF1A
LTA4H2	0.000902845	1.136633355	0.486	0.277	1	6	LTA4H
NAA101	0.000902916	0.945140145	0.543	0.307	1	6	NAA10
RNF115	0.000924124	1.176670563	0.371	0.158	1	6	RNF115
CCDC1072	0.001052672	0.931777511	0.543	0.292	1	6	CCDC107
UCKL1	0.001080991	1.467629766	0.286	0.111	1	6	UCKL1
PTPN7	0.001088631	1.165645517	0.4	0.185	1	6	PTPN7
REEP52	0.001093353	0.96835439	0.514	0.281	1	6	REEP5
PHTF2	0.001110781	1.636860852	0.257	0.102	1	6	PHTF2
MMP25-AS1	0.001122387	1.348044034	0.286	0.11	1	6	MMP25-AS1
LAIR1	0.001164728	1.21457512	0.314	0.126	1	6	LAIR1
ZNF22	0.00117679	1.067396606	0.429	0.214	1	6	ZNF22
S100A43	0.001188818	0.454358669	1	0.794	1	6	S100A4
JUND	0.001196037	1.401480803	0.286	0.116	1	6	JUND
DNAJB11	0.001312803	1.444085108	0.257	0.098	1	6	DNAJB11
RAB11B	0.001354485	0.855024712	0.6	0.374	1	6	RAB11B
ISYNA1	0.001524706	1.622422232	0.257	0.104	1	6	ISYNA1
ID21	0.001600192	1.483681472	0.343	0.175	1	6	ID2
ILK3	0.001785884	1.065523219	0.429	0.23	1	6	ILK
GCDH	0.001908856	1.246229751	0.286	0.113	1	6	GCDH
CRTAP2	0.00198469	1.064984957	0.429	0.225	1	6	CRTAP
KLF13	0.001995705	1.447201571	0.286	0.12	1	6	KLF13
ZNF511	0.002053179	1.370327568	0.314	0.142	1	6	ZNF511
PDCD41	0.002114784	0.718458519	0.657	0.467	1	6	PDCD4
MYL61	0.002139003	0.269599513	1	0.926	1	6	MYL6
TNFRSF41	0.002271831	1.487691603	0.314	0.149	1	6	TNFRSF4
UBXN4	0.002303486	0.805533164	0.629	0.385	1	6	UBXN4
PNKP	0.002429898	1.311248781	0.314	0.143	1	6	PNKP
PHF20	0.002433946	0.986496576	0.486	0.284	1	6	PHF20
MCRS1	0.002656376	1.278615604	0.343	0.166	1	6	MCRS1
GLRX	0.002743115	0.794203444	0.6	0.359	1	6	GLRX
SLC10A3	0.002809615	1.33516276	0.314	0.151	1	6	SLC10A3
ZC3H13	0.002831031	1.185421784	0.343	0.165	1	6	ZC3H13
DCTD	0.002840069	1.370641218	0.286	0.129	1	6	DCTD
RSAD1	0.002899301	1.052580516	0.371	0.178	1	6	RSAD1
NFKB2	0.002993734	1.4397764	0.286	0.127	1	6	NFKB2
MAP1S	0.003131219	1.237957843	0.257	0.1	1	6	MAP1S
FAM63B	0.003279649	1.355670608	0.257	0.108	1	6	FAM63B
C9orf1421	0.003350944	0.583604122	0.686	0.541	1	6	C9orf142
STT3B	0.003512027	0.986379254	0.429	0.229	1	6	STT3B
TKT	0.00367111	0.785361317	0.571	0.39	1	6	TKT
TPI11	0.00367932	0.538631444	0.771	0.622	1	6	TPI1
SLC25A39	0.003684614	0.8841671	0.457	0.24	1	6	SLC25A39
WDR46	0.003957121	1.172059218	0.314	0.147	1	6	WDR46
TMEM50B	0.003963265	1.16579175	0.371	0.185	1	6	TMEM50B
SAMSN1	0.004061421	1.180614506	0.314	0.153	1	6	SAMSN1
EIF4A1	0.004088403	0.956460354	0.457	0.265	1	6	EIF4A1
PDHB	0.004109497	0.947899479	0.4	0.199	1	6	PDHB
ZFP36L1	0.004285781	0.46547219	0.829	0.663	1	6	ZFP36L1
COX19	0.004368468	1.080997888	0.343	0.165	1	6	COX19
UQCRQ	0.004463447	0.678707173	0.629	0.45	1	6	UQCRQ
NMI	0.004463704	1.158578514	0.343	0.18	1	6	NMI
NLRC3	0.0045161	0.998532053	0.371	0.186	1	6	NLRC3
VPS28	0.004547287	0.601843432	0.8	0.568	1	6	VPS28
YBX1	0.004653858	0.303361289	0.971	0.884	1	6	YBX1
CDK2AP22	0.004854337	0.862820706	0.486	0.31	1	6	CDK2AP2
NARS	0.004964441	1.088303979	0.343	0.172	1	6	NARS
CCDC69	0.005000717	1.073228367	0.4	0.216	1	6	CCDC69
YWHAQ2	0.005040291	0.689216362	0.629	0.426	1	6	YWHAQ
CDC42SE1	0.005050753	0.615291331	0.657	0.483	1	6	CDC42SE1
FAM98C	0.005093893	1.457634311	0.257	0.116	1	6	FAM98C
CDC42	0.005298827	0.492392057	0.743	0.581	1	6	CDC42
ARL14EP	0.005319177	1.159039976	0.343	0.182	1	6	ARL14EP
CRBN	0.00532383	0.733910616	0.543	0.334	1	6	CRBN
RAD50	0.00559496	1.273682707	0.257	0.113	1	6	RAD50
ZFAND6	0.005704721	1.113597066	0.343	0.178	1	6	ZFAND6
TRBC1	0.005758287	0.787891133	0.543	0.357	1	6	TRBC1
OCIAD2	0.005928397	0.604751939	0.686	0.46	1	6	OCIAD2
GGCT	0.005948132	1.049297378	0.286	0.121	1	6	GGCT
CKLF2	0.006129016	0.791779607	0.486	0.3	1	6	CKLF
MAP2K2	0.006137275	1.162358398	0.257	0.109	1	6	MAP2K2
COQ4	0.006173596	1.111860964	0.314	0.152	1	6	COQ4
KRI1	0.006401612	1.045042769	0.343	0.173	1	6	KRI1
SLAMF12	0.006634354	1.06472695	0.371	0.205	1	6	SLAMF1
UBB1	0.006666701	0.357503253	0.829	0.749	1	6	UBB
NUP107	0.00701437	1.314559875	0.286	0.143	1	6	NUP107
IFNGR11	0.007333505	1.202659251	0.286	0.134	1	6	IFNGR1
PTP4A1	0.007676485	1.156076962	0.286	0.134	1	6	PTP4A1
GPR1831	0.007778801	0.683684852	0.657	0.435	1	6	GPR183
FCHO1	0.008436233	1.325286884	0.257	0.116	1	6	FCHO1
ANAPC11	0.008723156	0.73052155	0.543	0.363	1	6	ANAPC11
RAB37	0.008766902	1.313785872	0.257	0.122	1	6	RAB37
TINF2	0.008916978	0.858654671	0.429	0.239	1	6	TINF2
ICAM3	0.009172618	0.396392773	0.8	0.693	1	6	ICAM3
FBXL5	0.009237332	1.051860859	0.371	0.224	1	6	FBXL5
YME1L1	0.009584268	0.88603725	0.429	0.256	1	6	YME1L1
ARPC3	0.009636801	0.257972695	0.886	0.842	1	6	ARPC3
TESPA1	0.009696631	0.726037173	0.514	0.343	1	6	TESPA1
P4HB1	0.009827724	0.671525666	0.629	0.454	1	6	P4HB
APOBEC3C	0.009927298	1.357285652	0.257	0.126	1	6	APOBEC3C
