# Supplementary material for: Surgery/anesthesia may cause monocytes to promote tumor development
Source: Mol Med. 2025 May 7;31:178. doi: 10.1186/s10020-025-01213-6 (PMC12060369; doi:10.1186/s10020-025-01213-6)
Supplement: Supplementary file 5 — Additional file 5. Table S6 [file 10020_2025_1213_MOESM5_ESM.csv]

p_val	avg_log2FC	pct.1	pct.2	p_val_adj	cluster	gene
CCDC175	0	4.236139887	0.944	0.421	0	0	CCDC175
RP11-253M7.4	0	2.915288231	0.989	0.487	0	0	RP11-253M7.4
NPPA-AS1	0	5.815916616	0.954	0.458	0	0	NPPA-AS1
LINC01023	0	4.435085594	0.976	0.495	0	0	LINC01023
PIWIL2	0	4.351187325	0.949	0.47	0	0	PIWIL2
FZD2	0	3.184410994	0.919	0.444	0	0	FZD2
SH2D4A	0	4.122262989	0.993	0.538	0	0	SH2D4A
RP11-1149M10.2	0	5.003684175	0.952	0.499	0	0	RP11-1149M10.2
M1AP	0	3.056177017	0.921	0.472	0	0	M1AP
EPHA2	0	4.893043693	0.935	0.498	0	0	EPHA2
SGMS2	0	7.653334865	0.888	0.456	0	0	SGMS2
SIGLEC12	0	4.95244552	0.878	0.453	0	0	SIGLEC12
MGST1	0	6.701005688	0.898	0.474	0	0	MGST1
EFNA1	0	4.055427874	0.999	0.582	0	0	EFNA1
CTC-248O19.1	0	3.614046001	0.988	0.574	0	0	CTC-248O19.1
PTPN14	0	2.847899899	0.954	0.54	0	0	PTPN14
CYBB	0	3.679657673	0.935	0.524	0	0	CYBB
TRAJ13	0	3.753089498	0.931	0.522	0	0	TRAJ13
C17orf107	0	3.515356072	0.904	0.497	0	0	C17orf107
HEY2	0	4.329604674	0.91	0.509	0	0	HEY2
WDFY4	0	5.741843049	0.86	0.46	0	0	WDFY4
HSPB3	0	3.042290637	0.85	0.452	0	0	HSPB3
RP11-879F14.3	0	3.042290637	0.85	0.452	0	0	RP11-879F14.3
CASC15	0	3.088773626	0.941	0.549	0	0	CASC15
PTPRS	0	2.721034766	0.991	0.602	0	0	PTPRS
GIPC2	0	3.556893642	0.988	0.599	0	0	GIPC2
GARNL3	0	2.488555402	0.952	0.564	0	0	GARNL3
CTD-3096M3.1	0	4.193752005	0.912	0.53	0	0	CTD-3096M3.1
CSRP2	0	2.218661176	0.99	0.608	0	0	CSRP2
STPG2	0	2.085731013	0.985	0.605	0	0	STPG2
IGHV4-28	0	4.730672213	0.817	0.437	0	0	IGHV4-28
GAL3ST1	0	3.290797581	0.901	0.525	0	0	GAL3ST1
C1orf167	0	3.390445777	0.816	0.442	0	0	C1orf167
FILIP1L	0	9.02442626	0.832	0.461	0	0	FILIP1L
PTPRK	0	2.855201037	0.922	0.554	0	0	PTPRK
RP5-1112D6.4	0	2.905922846	0.948	0.582	0	0	RP5-1112D6.4
TAB3-AS2	0	1.740579434	0.931	0.566	0	0	TAB3-AS2
CACNB4	0	2.871605047	0.862	0.5	0	0	CACNB4
WNT6	0	2.528648874	0.926	0.569	0	0	WNT6
YEATS2-AS1	0	1.88411352	0.973	0.616	0	0	YEATS2-AS1
ZNF474	0	2.381186437	0.864	0.508	0	0	ZNF474
RP11-173C1.1	0	2.585111662	0.981	0.626	0	0	RP11-173C1.1
RPL36A-HNRNPH2	0	2.87116871	0.881	0.527	0	0	RPL36A-HNRNPH2
CHRM3	0	1.56233485	0.956	0.606	0	0	CHRM3
RP11-527L4.2	0	2.361292495	0.919	0.573	0	0	RP11-527L4.2
LA16c-390E6.5	0	3.512724287	0.855	0.51	0	0	LA16c-390E6.5
CTD-3154N5.1	0	2.750107654	0.822	0.481	0	0	CTD-3154N5.1
RP5-965G21.3	0	1.925604704	0.988	0.651	0	0	RP5-965G21.3
KLHL13	0	3.051613634	0.917	0.582	0	0	KLHL13
DACT1	0	2.35565731	0.906	0.571	0	0	DACT1
GNG8	0	2.087584607	0.998	0.667	0	0	GNG8
WFDC1	0	3.541550128	0.779	0.45	0	0	WFDC1
DNMT3B	0	2.359393418	0.954	0.625	0	0	DNMT3B
RP11-276H7.2	0	4.32977031	0.843	0.516	0	0	RP11-276H7.2
PON1	0	2.716588647	0.849	0.527	0	0	PON1
MCPH1-AS1	0	2.299173094	0.931	0.611	0	0	MCPH1-AS1
ROR2	0	3.772878117	0.857	0.539	0	0	ROR2
RP11-73M18.10	0	10.66551041	0.772	0.455	0	0	RP11-73M18.10
MCMDC2	0	2.540615803	0.99	0.675	0	0	MCMDC2
SYNM	0	2.107765498	0.971	0.656	0	0	SYNM
C11orf74	0	2.91041589	1	0.687	0	0	C11orf74
PRSS22	0	4.013880629	0.853	0.54	0	0	PRSS22
GAB1	0	3.166596758	0.813	0.502	0	0	GAB1
RP11-77K12.9	0	2.508435793	0.959	0.648	0	0	RP11-77K12.9
RP11-421L21.2	0	2.099984971	0.92	0.61	0	0	RP11-421L21.2
TTC30A	0	2.540179048	0.997	0.687	0	0	TTC30A
AC092580.3	0	3.671629063	0.83	0.52	0	0	AC092580.3
TMEM232	0	2.726856525	0.847	0.537	0	0	TMEM232
NDRG4	0	2.210677263	0.911	0.605	0	0	NDRG4
PTGDR	0	2.223566509	0.954	0.649	0	0	PTGDR
COLQ	0	2.64983269	0.914	0.614	0	0	COLQ
ACTA2-AS1	0	2.655317897	0.822	0.522	0	0	ACTA2-AS1
RP11-299P2.2	0	2.160247855	0.855	0.556	0	0	RP11-299P2.2
FLJ31356	0	3.654368173	0.825	0.531	0	0	FLJ31356
RP11-373N22.3	0	2.282886207	0.964	0.67	0	0	RP11-373N22.3
RP11-535M15.1	0	1.940520423	0.959	0.666	0	0	RP11-535M15.1
SUSD2	0	1.97711519	0.97	0.677	0	0	SUSD2
RP11-162D16.2	0	4.429427676	0.767	0.475	0	0	RP11-162D16.2
SERPINE2	0	2.35238838	0.988	0.698	0	0	SERPINE2
KIR3DL1	0	2.421681599	0.86	0.571	0	0	KIR3DL1
CD160	0	5.953648804	0.794	0.506	0	0	CD160
CTD-2547L16.1	0	3.263632591	0.816	0.528	0	0	CTD-2547L16.1
LINC00937	0	1.66796282	0.988	0.701	0	0	LINC00937
CFAP73	0	1.734350104	0.931	0.644	0	0	CFAP73
RP5-1139B12.2	0	2.132121705	0.936	0.652	0	0	RP5-1139B12.2
AL023806.1	0	1.968642153	0.795	0.511	0	0	AL023806.1
DFNB31	0	2.276902236	0.9	0.62	0	0	DFNB31
AVPR1A	0	2.069170073	0.79	0.51	0	0	AVPR1A
DDC	0	1.778703226	0.936	0.658	0	0	DDC
RP11-401P9.4	0	2.466272778	0.802	0.527	0	0	RP11-401P9.4
RP13-820C6.2	0	1.422501411	0.942	0.671	0	0	RP13-820C6.2
RNF208	0	2.761528623	0.789	0.519	0	0	RNF208
MAB21L3	0	3.340440638	0.734	0.466	0	0	MAB21L3
RCAN2	0	3.619012367	0.791	0.524	0	0	RCAN2
RP11-266L9.5	0	2.326920039	0.99	0.724	0	0	RP11-266L9.5
KLKB1	0	1.410808175	0.982	0.717	0	0	KLKB1
RP11-676J12.4	0	1.642922809	0.957	0.693	0	0	RP11-676J12.4
SSC4D	0	1.223996941	0.967	0.704	0	0	SSC4D
RP11-452K12.4	0	1.295513924	0.967	0.705	0	0	RP11-452K12.4
AC100830.4	0	1.770270431	0.914	0.653	0	0	AC100830.4
IQCA1	0	1.447620342	0.965	0.705	0	0	IQCA1
TRGV5P	0	1.672322717	0.96	0.7	0	0	TRGV5P
Z83844.1	0	1.56019404	0.928	0.668	0	0	Z83844.1
CHRNA10	0	1.979096829	0.957	0.699	0	0	CHRNA10
TRGV7	0	2.345508112	0.863	0.608	0	0	TRGV7
PTCH1	0	1.586540091	0.994	0.741	0	0	PTCH1
GSDMA	0	1.815171213	0.919	0.666	0	0	GSDMA
RP11-368I7.4	0	2.252471146	0.807	0.555	0	0	RP11-368I7.4
RP11-468E2.10	0	1.51169083	0.884	0.633	0	0	RP11-468E2.10
TSSK6	0	1.511663273	0.892	0.643	0	0	TSSK6
PNMAL1	0	1.31940601	0.998	0.75	0	0	PNMAL1
TMEM176B	0	1.85278445	0.944	0.698	0	0	TMEM176B
CTC-429P9.4	0	1.351535418	0.933	0.689	0	0	CTC-429P9.4
CX3CR1	0	4.210346396	0.763	0.52	0	0	CX3CR1
MAOB	0	1.214417531	0.863	0.62	0	0	MAOB
S100B	0	1.616648698	0.987	0.746	0	0	S100B
ADIRF	0	1.570323773	0.883	0.643	0	0	ADIRF
DNTT	0	3.219563069	0.774	0.535	0	0	DNTT
CLIP2	0	1.812583833	0.935	0.697	0	0	CLIP2
TM4SF19-AS1	0	1.707615116	0.989	0.751	0	0	TM4SF19-AS1
JDP2	0	1.933561168	0.864	0.629	0	0	JDP2
CDRT1	0	0.818578005	0.94	0.705	0	0	CDRT1
AATK	0	1.513242282	0.893	0.659	0	0	AATK
SLC22A15	0	1.356115647	0.973	0.74	0	0	SLC22A15
GCSAML	0	1.713328631	0.887	0.656	0	0	GCSAML
DBN1	0	2.380709873	0.821	0.59	0	0	DBN1
MAGI2	0	0.880823104	0.994	0.767	0	0	MAGI2
CD244	0	2.235272259	0.876	0.65	0	0	CD244
TRBV11-1	0	1.611874315	0.979	0.757	0	0	TRBV11-1
CALCRL	0	1.604063184	0.97	0.749	0	0	CALCRL
RAD21-AS1	0	1.509203214	0.961	0.74	0	0	RAD21-AS1
ZMYND12	0	1.555794774	0.916	0.696	0	0	ZMYND12
CXCL10	0	1.991816932	0.829	0.609	0	0	CXCL10
FLJ33360	0	1.364560392	0.867	0.65	0	0	FLJ33360
PLSCR2	0	1.505305716	0.956	0.741	0	0	PLSCR2
RP11-53I6.3	0	1.72294233	0.901	0.686	0	0	RP11-53I6.3
KATNAL2	0	1.849938959	0.995	0.78	0	0	KATNAL2
LPIN3	0	0.728940458	0.925	0.711	0	0	LPIN3
CTD-2410N18.3	0	1.686473566	0.914	0.701	0	0	CTD-2410N18.3
P2RY14	0	1.703103427	0.904	0.694	0	0	P2RY14
CTD-2503O16.4	0	2.568609635	0.783	0.575	0	0	CTD-2503O16.4
RP11-73M14.1	0	1.068616676	0.879	0.671	0	0	RP11-73M14.1
RP11-425A23.1	0	1.303787256	0.982	0.78	0	0	RP11-425A23.1
CSF2RB	0	1.310836799	0.87	0.671	0	0	CSF2RB
LEXM	0	1.298517728	0.904	0.706	0	0	LEXM
NOTCH4	0	1.209691441	0.963	0.765	0	0	NOTCH4
RP11-634H22.1	0	1.678773221	0.981	0.786	0	0	RP11-634H22.1
RARRES1	0	1.181572563	0.896	0.704	0	0	RARRES1
SAMD13	0	1.202693039	0.996	0.804	0	0	SAMD13
MANSC1	0	1.390135801	0.994	0.802	0	0	MANSC1
RP11-686G8.2	0	1.444838961	0.866	0.677	0	0	RP11-686G8.2
DNAH6	0	1.592552684	0.998	0.811	0	0	DNAH6
BACE2	0	1.338555225	0.925	0.739	0	0	BACE2
CFAP45	0	1.009739749	0.944	0.759	0	0	CFAP45
ZNF135	0	1.533282524	0.986	0.802	0	0	ZNF135
MAPK12	0	1.752065558	0.997	0.814	0	0	MAPK12
ZDHHC19	0	1.405308373	0.944	0.768	0	0	ZDHHC19
RP11-219D15.3	0	0.939361901	0.98	0.804	0	0	RP11-219D15.3
MIR99AHG	0	1.24082473	0.897	0.722	0	0	MIR99AHG
FCGR3A	0	1.618404883	0.841	0.669	0	0	FCGR3A
FSTL1	0	1.549013744	0.866	0.696	0	0	FSTL1
RP1-28H20.3	0	0.794908919	0.875	0.705	0	0	RP1-28H20.3
SCD5	0	1.730816062	0.866	0.698	0	0	SCD5
RP11-44F14.8	0	0.953101685	0.959	0.791	0	0	RP11-44F14.8
LYSMD1	0	1.114399695	0.892	0.725	0	0	LYSMD1
C17orf97	0	1.572277953	0.998	0.831	0	0	C17orf97
TRGC1	0	1.275593748	0.95	0.784	0	0	TRGC1
RAVER2	0	1.539731652	0.989	0.824	0	0	RAVER2
DNAJC6	0	0.885863529	0.989	0.824	0	0	DNAJC6
TCF7L2	0	1.090448967	0.996	0.833	0	0	TCF7L2
NPHP1	0	1.423268519	0.953	0.791	0	0	NPHP1
CTC-523E23.1	0	0.831798604	0.976	0.815	0	0	CTC-523E23.1
FXYD2	0	1.215664936	0.943	0.783	0	0	FXYD2
SPRY1	0	1.651350901	0.998	0.842	0	0	SPRY1
CRTAM	0	1.536080675	0.927	0.771	0	0	CRTAM
CACNA2D2	0	1.711755428	0.838	0.682	0	0	CACNA2D2
RP11-57A19.2	0	0.929932603	0.995	0.841	0	0	RP11-57A19.2
HEPACAM2	0	0.751183518	0.915	0.761	0	0	HEPACAM2
SOX13	0	1.223187831	0.979	0.828	0	0	SOX13
DEPDC4	0	1.367278214	0.989	0.842	0	0	DEPDC4
AP001626.1	0	0.909241349	0.97	0.827	0	0	AP001626.1
RP13-616I3.1	0	0.804385373	0.957	0.815	0	0	RP13-616I3.1
ADD2	0	1.101955009	0.998	0.858	0	0	ADD2
SPON1	0	1.266899456	0.996	0.856	0	0	SPON1
CFAP53	0	0.996518232	0.956	0.816	0	0	CFAP53
TPBGL	0	1.283698776	0.947	0.807	0	0	TPBGL
ABCB6	0	0.767540065	0.988	0.85	0	0	ABCB6
LINC00334	0	1.125854472	0.989	0.857	0	0	LINC00334
ANKRD33B	0	1.127039993	0.974	0.845	0	0	ANKRD33B
ZGLP1	0	1.179051491	0.987	0.862	0	0	ZGLP1
ZNF683	0	1.014402378	0.907	0.783	0	0	ZNF683
POPDC2	0	1.205113182	0.982	0.859	0	0	POPDC2
PCDHGB5	0	0.745887505	0.979	0.856	0	0	PCDHGB5
AC016700.5	0	1.145301711	0.972	0.85	0	0	AC016700.5
RHOBTB3	0	1.403508706	0.999	0.877	0	0	RHOBTB3
RP5-1024G6.5	0	1.040515769	0.999	0.878	0	0	RP5-1024G6.5
ITGA1	0	1.012001055	0.98	0.859	0	0	ITGA1
RP11-603J24.14	0	1.283105308	0.991	0.871	0	0	RP11-603J24.14
FCGR2A	0	1.008099045	0.988	0.87	0	0	FCGR2A
CAPN5	0	1.322978414	0.991	0.873	0	0	CAPN5
GCOM1	0	1.03496808	0.967	0.85	0	0	GCOM1
RP4-742C19.13	0	1.226841699	0.999	0.882	0	0	RP4-742C19.13
RP11-542M13.3	0	1.327438938	0.987	0.871	0	0	RP11-542M13.3
AC116366.6	0	0.805766866	0.946	0.833	0	0	AC116366.6
TRDC	0	0.971079783	0.938	0.826	0	0	TRDC
TREML2	0	0.873316719	0.99	0.879	0	0	TREML2
ZNF252P-AS1	0	1.240425283	0.997	0.889	0	0	ZNF252P-AS1
CDKN1C	0	1.14886997	0.983	0.875	0	0	CDKN1C
PRSS53	0	1.221828668	0.994	0.886	0	0	PRSS53
DEPDC7	0	0.994635868	0.987	0.884	0	0	DEPDC7
ARRDC4	0	0.937136545	0.981	0.879	0	0	ARRDC4
TRBJ1-5	0	0.966024572	0.979	0.878	0	0	TRBJ1-5
CTIF	0	0.842035557	0.963	0.863	0	0	CTIF
CTD-3105H18.14	0	1.131525615	0.992	0.892	0	0	CTD-3105H18.14
CEBPA	0	0.957057087	0.916	0.817	0	0	CEBPA
CNNM4	0	1.519283948	0.999	0.9	0	0	CNNM4
BBS5	0	0.889086213	0.974	0.876	0	0	BBS5
ADGRA3	0	0.957597061	0.996	0.898	0	0	ADGRA3
LCNL1	0	1.130545598	0.894	0.796	0	0	LCNL1
HBG1	0	0.860926307	0.938	0.84	0	0	HBG1
F2R	0	1.113087543	0.911	0.814	0	0	F2R
TRBJ1-2	0	1.00416052	0.982	0.886	0	0	TRBJ1-2
PKN3	0	1.030851785	0.996	0.9	0	0	PKN3
CDC45	0	0.77098461	0.973	0.877	0	0	CDC45
RP11-245J9.4	0	1.256520541	1	0.907	0	0	RP11-245J9.4
ADAMTS4	0	1.053694221	0.987	0.896	0	0	ADAMTS4
RASAL1	0	1.152725751	0.992	0.903	0	0	RASAL1
RP4-583P15.15	0	0.673211162	0.959	0.87	0	0	RP4-583P15.15
RP11-89H19.2	0	0.765853378	0.965	0.878	0	0	RP11-89H19.2
ZNF415	0	1.129745259	0.992	0.905	0	0	ZNF415
AC104653.1	0	0.947698108	0.986	0.901	0	0	AC104653.1
GDF10	0	1.030773732	0.987	0.903	0	0	GDF10
GINS1	0	0.978136418	0.984	0.902	0	0	GINS1
BNIPL	0	0.607394811	0.983	0.902	0	0	BNIPL
IL15	0	1.28015193	1	0.921	0	0	IL15
HCG27	0	0.880716208	0.996	0.917	0	0	HCG27
NREP	0	0.982501055	0.94	0.863	0	0	NREP
MYO15A	0	0.735427405	0.949	0.872	0	0	MYO15A
TRGC2	0	0.96859524	0.952	0.876	0	0	TRGC2
SLC9A3R2	0	0.935960568	0.999	0.923	0	0	SLC9A3R2
RP11-646I6.5	0	1.276960949	0.994	0.92	0	0	RP11-646I6.5
FAM66A	0	0.933286816	0.985	0.913	0	0	FAM66A
RP11-44F14.2	0	0.620035122	0.989	0.917	0	0	RP11-44F14.2
RP11-539G18.3	0	0.671434169	0.996	0.925	0	0	RP11-539G18.3
FGFR2	0	0.674782804	0.978	0.907	0	0	FGFR2
PTK2	0	1.317405554	1	0.933	0	0	PTK2
GAS2	0	0.979759706	0.997	0.93	0	0	GAS2
KCNQ5	0	1.152110054	0.999	0.933	0	0	KCNQ5
ZNF711	0	1.190423685	0.998	0.932	0	0	ZNF711
GNAS-AS1	0	0.699700328	0.994	0.928	0	0	GNAS-AS1
DUSP8	0	0.841612181	0.991	0.93	0	0	DUSP8
EGR3	0	0.552748627	0.973	0.916	0	0	EGR3
KRTAP5-AS1	0	0.804498555	0.965	0.909	0	0	KRTAP5-AS1
RP5-1086K13.1	0	0.519967393	0.997	0.942	0	0	RP5-1086K13.1
CTD-2353F22.1	0	1.068487935	0.999	0.944	0	0	CTD-2353F22.1
MRAS	0	0.683930998	0.98	0.925	0	0	MRAS
CD38	0	0.960498158	0.916	0.862	0	0	CD38
RP11-670E13.6	0	1.166929876	0.999	0.946	0	0	RP11-670E13.6
AOAH	0	0.883816815	0.962	0.909	0	0	AOAH
RP11-513M16.8	0	0.635481066	0.99	0.937	0	0	RP11-513M16.8
GFI1	0	0.923203386	0.966	0.914	0	0	GFI1
SLC35F3	0	0.695447069	0.99	0.94	0	0	SLC35F3
PCSK5	0	1.2338287	1	0.952	0	0	PCSK5
SPX	0	0.879967463	0.997	0.949	0	0	SPX
IFI27	0	0.599779034	0.99	0.942	0	0	IFI27
CPAMD8	0	0.965315822	0.988	0.94	0	0	CPAMD8
MORC2-AS1	0	0.929264052	0.999	0.951	0	0	MORC2-AS1
ADAP2	0	1.165362231	1	0.953	0	0	ADAP2
ADRBK2	0	0.77551157	0.998	0.952	0	0	ADRBK2
ARG2	0	0.635119865	0.972	0.926	0	0	ARG2
SNHG22	0	0.917852382	1	0.955	0	0	SNHG22
SDC4	0	0.632529243	0.99	0.945	0	0	SDC4
GUCY1B3	0	0.907776646	1	0.956	0	0	GUCY1B3
BCL3	0	0.578397721	0.996	0.952	0	0	BCL3
CLDN12	0	0.67383566	0.981	0.937	0	0	CLDN12
KLHDC8B	0	0.635723189	0.998	0.955	0	0	KLHDC8B
SAP30L-AS1	0	1.026846515	0.998	0.955	0	0	SAP30L-AS1
CD9	0	0.634551687	0.999	0.956	0	0	CD9
PPP2R2B	0	0.862439117	0.998	0.957	0	0	PPP2R2B
ZBTB12	0	0.844690735	0.998	0.957	0	0	ZBTB12
COL18A1	0	0.824789057	0.999	0.958	0	0	COL18A1
ARHGAP26	0	0.780391859	0.939	0.898	0	0	ARHGAP26
RP11-31F15.2	0	1.004736299	0.999	0.959	0	0	RP11-31F15.2
CITED4	0	0.870652771	0.996	0.958	0	0	CITED4
BEND3	0	0.722240985	0.999	0.962	0	0	BEND3
RP11-486G15.2	0	0.91984264	0.998	0.962	0	0	RP11-486G15.2
AC008063.2	0	0.91581234	0.998	0.962	0	0	AC008063.2
AKR1C3	0	1.213937494	1	0.964	0	0	AKR1C3
DPPA4	0	0.818429248	0.997	0.962	0	0	DPPA4
MORF4L2-AS1	0	0.630191772	0.989	0.954	0	0	MORF4L2-AS1
C1orf145	0	0.871432862	0.998	0.964	0	0	C1orf145
TPM1	0	0.948247742	0.999	0.966	0	0	TPM1
BCDIN3D-AS1	0	0.557287508	0.986	0.954	0	0	BCDIN3D-AS1
RP11-156K23.3	0	0.741209659	0.994	0.962	0	0	RP11-156K23.3
PGLYRP2	0	0.707852016	0.992	0.96	0	0	PGLYRP2
DHRS3	0	1.143356669	1	0.969	0	0	DHRS3
CD81-AS1	0	0.808239207	0.987	0.956	0	0	CD81-AS1
MAP3K8	0	0.673374678	0.984	0.953	0	0	MAP3K8
KIF9-AS1	0	0.795260474	0.998	0.969	0	0	KIF9-AS1
FOSB	0	0.964007973	1	0.971	0	0	FOSB
RP5-1065J22.8	0	0.743733689	0.998	0.97	0	0	RP5-1065J22.8
C4BPB	0	0.532918451	0.993	0.965	0	0	C4BPB
ZDHHC15	0	0.716199299	0.984	0.957	0	0	ZDHHC15
NBEA	0	0.697817429	0.998	0.971	0	0	NBEA
GINS3	0	1.106178715	1	0.973	0	0	GINS3
YJEFN3	0	0.494778932	0.988	0.962	0	0	YJEFN3
SKIDA1	0	0.556356353	0.995	0.97	0	0	SKIDA1
RP11-20B24.4	0	1.064131755	1	0.975	0	0	RP11-20B24.4
ERVH48-1	0	1.027991797	1	0.975	0	0	ERVH48-1
PLS1	0	0.880763915	0.999	0.976	0	0	PLS1
ATP10D	0	0.692510098	0.996	0.973	0	0	ATP10D
AC010547.9	0	0.701645178	0.999	0.976	0	0	AC010547.9
DNMBP	0	0.629347518	1	0.978	0	0	DNMBP
KLHL23	0	0.744944034	0.998	0.977	0	0	KLHL23
GRID2IP	0	0.562661281	0.989	0.968	0	0	GRID2IP
RP11-61O1.1	0	0.664809999	1	0.979	0	0	RP11-61O1.1
GNAI1	0	0.600559614	0.998	0.978	0	0	GNAI1
AC022182.3	0	0.803613087	0.998	0.979	0	0	AC022182.3
MIR9-3HG	0	0.585650184	0.998	0.979	0	0	MIR9-3HG
ADAMTS6	0	0.571124215	0.999	0.981	0	0	ADAMTS6
TRBV25-1	0	0.551207798	0.997	0.979	0	0	TRBV25-1
TRBV29-1	0	0.501091728	0.993	0.975	0	0	TRBV29-1
TSPAN4	0	1.074520421	1	0.982	0	0	TSPAN4
IFT140	0	0.814328466	1	0.982	0	0	IFT140
CD248	0	0.746808755	0.996	0.979	0	0	CD248
ZNF221	0	0.833672834	1	0.983	0	0	ZNF221
LMTK3	0	0.696964186	1	0.983	0	0	LMTK3
SERHL2	0	0.691641819	0.999	0.982	0	0	SERHL2
MCC	0	0.541468421	0.989	0.973	0	0	MCC
NT5E	0	0.590275009	0.984	0.969	0	0	NT5E
TRBV27	0	0.846839536	1	0.985	0	0	TRBV27
PECAM1	0	0.732379349	0.999	0.984	0	0	PECAM1
RNF19B	0	0.934094924	0.999	0.985	0	0	RNF19B
SOX4	0	0.558226087	0.975	0.961	0	0	SOX4
RP11-567M16.6	0	0.460568083	0.999	0.985	0	0	RP11-567M16.6
RP1-202O8.3	0	0.477807934	1	0.987	0	0	RP1-202O8.3
FNDC3B	0	0.66145696	0.997	0.984	0	0	FNDC3B
FAM160A1	0	0.674468847	1	0.987	0	0	FAM160A1
TRGV5	0	0.714271743	0.998	0.985	0	0	TRGV5
LL09NC01-251B2.3	0	0.729834246	1	0.987	0	0	LL09NC01-251B2.3
RP11-348N5.9	0	0.822202352	1	0.987	0	0	RP11-348N5.9
DDX11-AS1	0	0.447316968	1	0.987	0	0	DDX11-AS1
ALOX15	0	0.940214573	1	0.987	0	0	ALOX15
VAV3	0	0.526074078	0.999	0.987	0	0	VAV3
UBE2E2	0	0.598309305	1	0.988	0	0	UBE2E2
FRMD6-AS1	0	0.829054822	0.999	0.987	0	0	FRMD6-AS1
RP11-108M9.4	0	0.509983852	0.999	0.988	0	0	RP11-108M9.4
GPRASP2	0	0.372218608	1	0.989	0	0	GPRASP2
ACER3	0	0.624130322	0.997	0.986	0	0	ACER3
ACVR1B	0	0.714568685	0.996	0.985	0	0	ACVR1B
DHDH	0	0.628141604	1	0.989	0	0	DHDH
TPTEP1	0	0.557518724	0.996	0.985	0	0	TPTEP1
HMGN3-AS1	0	0.540368857	0.999	0.989	0	0	HMGN3-AS1
PTPN12	0	0.600125796	0.999	0.989	0	0	PTPN12
BHLHB9	0	0.73817813	0.999	0.989	0	0	BHLHB9
TRAV24	0	0.721805475	1	0.99	0	0	TRAV24
SYP	0	0.862492699	1	0.991	0	0	SYP
RP5-997D24.3	0	0.40848629	1	0.992	0	0	RP5-997D24.3
POMC	0	0.916508985	1	0.992	0	0	POMC
PHLDB2	0	0.431050494	1	0.992	0	0	PHLDB2
FAM184A	0	0.674287847	1	0.992	0	0	FAM184A
TRBV7-3	0	0.431071784	1	0.992	0	0	TRBV7-3
FAM213A	0	0.690261713	1	0.992	0	0	FAM213A
RP11-57H12.3	0	0.48131761	0.967	0.974	0	0	RP11-57H12.3
PDZD4	0	0.684388426	0.999	0.992	0	0	PDZD4
STK3	0	0.431966897	1	0.993	0	0	STK3
TSC22D1	0	0.493270209	1	0.993	0	0	TSC22D1
CCDC134	0	0.715170107	1	0.993	0	0	CCDC134
PDE9A	0	0.781292869	1	0.993	0	0	PDE9A
RHOC	0	0.572697422	0.999	0.993	0	0	RHOC
HOPX	0	0.441896319	0.997	0.991	0	0	HOPX
ZNF300	0	0.828352763	1	0.994	0	0	ZNF300
CPA5	0	0.703848986	0.999	0.993	0	0	CPA5
TRBV13	0	0.505786063	0.998	0.992	0	0	TRBV13
TCEAL2	0	0.441212973	0.992	0.998	0	0	TCEAL2
C10orf128	0	0.37608671	1	0.994	0	0	C10orf128
TRAV38-1	0	0.459557333	0.998	0.992	0	0	TRAV38-1
TGFB3	0	0.420175941	0.997	0.991	0	0	TGFB3
FAM89A	0	0.422494349	1	0.995	0	0	FAM89A
IGFBP3	0	0.821718006	0.999	0.994	0	0	IGFBP3
NUDT11	0	0.421793775	0.996	0.991	0	0	NUDT11
LRRC34	0	0.417929566	1	0.996	0	0	LRRC34
ACCS	0	0.729893329	1	0.996	0	0	ACCS
RP11-1017G21.5	0	0.80335996	1	0.996	0	0	RP11-1017G21.5
COL6A2	0	0.436448626	1	0.996	0	0	COL6A2
CFH	0	0.388652245	0.993	0.996	0	0	CFH
ZNF502	0	0.444228912	1	0.997	0	0	ZNF502
PPT2	0	0.45130797	1	0.997	0	0	PPT2
CCDC146	0	0.768819104	1	0.997	0	0	CCDC146
TRBV15	0	0.634566336	1	0.997	0	0	TRBV15
PSAT1	0	0.539359109	1	0.997	0	0	PSAT1
RP1-239B22.5	0	0.399720374	0.999	0.996	0	0	RP1-239B22.5
SFMBT2	0	0.400751746	1	0.997	0	0	SFMBT2
AMIGO2	0	0.757043331	0.998	0.995	0	0	AMIGO2
PPFIA3	0	0.344326713	1	0.997	0	0	PPFIA3
DLGAP3	0	0.306202867	1	0.998	0	0	DLGAP3
GBP4	0	0.67131548	1	0.998	0	0	GBP4
RSAD2	0	0.355044625	1	0.998	0	0	RSAD2
RHOB	0	0.515937694	0.995	0.997	0	0	RHOB
MAPRE3	0	0.66462792	1	0.998	0	0	MAPRE3
PDK1	0	0.623826716	1	0.998	0	0	PDK1
PER2	0	0.433125939	1	0.998	0	0	PER2
CTD-2587M2.1	0	0.469791941	0.977	0.975	0	0	CTD-2587M2.1
BACH2	0	0.545657158	0.999	0.997	0	0	BACH2
FAM229B	0	0.572863808	1	0.998	0	0	FAM229B
TPD52L1	0	0.530983215	0.992	0.994	0	0	TPD52L1
KIAA0895	0	0.308395904	0.999	0.997	0	0	KIAA0895
PON2	0	0.502062653	0.996	0.994	0	0	PON2
NOXA1	0	0.36960213	0.999	0.997	0	0	NOXA1
TRAV35	0	0.569341002	1	0.998	0	0	TRAV35
TRAV38-2DV8	0	0.637342167	1	0.998	0	0	TRAV38-2DV8
CERS3	0	0.429376436	0.998	0.996	0	0	CERS3
MPP2	0	0.334808222	1	0.998	0	0	MPP2
MAPT	0	0.346727236	0.992	0.99	0	0	MAPT
EBF4	0	0.255660538	1	0.998	0	0	EBF4
SMTN	0	0.46296428	1	0.998	0	0	SMTN
FBXO2	0	0.491543217	1	0.999	0	0	FBXO2
GBP5	0	0.56520232	1	0.999	0	0	GBP5
DARS-AS1	0	0.300903466	1	0.999	0	0	DARS-AS1
BHLHE40	0	0.519317205	0.999	1	0	0	BHLHE40
IER3	0	0.814228558	1	0.999	0	0	IER3
PRRT1	0	0.421486146	1	0.999	0	0	PRRT1
GSTA4	0	0.306941284	1	0.999	0	0	GSTA4
TRBV4-2	0	0.601687854	1	0.999	0	0	TRBV4-2
TRBV14	0	0.324657959	0.999	0.998	0	0	TRBV14
RP11-309M23.1	0	0.426406747	1	0.999	0	0	RP11-309M23.1
XIST	0	0.726093363	1	0.999	0	0	XIST
TSPAN6	0	0.347568846	1	0.999	0	0	TSPAN6
STOM	0	0.667237172	1	0.999	0	0	STOM
IGSF22	0	0.50985688	1	0.999	0	0	IGSF22
TUBA1A	0	0.295743084	1	0.999	0	0	TUBA1A
EEA1	0	0.431995894	1	0.999	0	0	EEA1
TRAV2	0	0.286316225	1	0.999	0	0	TRAV2
AARS	0	0.365523057	1	0.999	0	0	AARS
CRB3	0	0.391832362	0.997	0.998	0	0	CRB3
ZNF763	0	0.622281188	1	0.999	0	0	ZNF763
RELB	0	0.537269343	1	0.999	0	0	RELB
XXbac-B476C20.9	0	0.359736753	1	0.999	0	0	XXbac-B476C20.9
MMP11	0	0.368614042	0.998	0.999	0	0	MMP11
PIK3CD	0	0.454044926	1	1	0	0	PIK3CD
PQLC2	0	0.343109991	1	1	0	0	PQLC2
LUZP1	0	0.46137742	1	1	0	0	LUZP1
TCEA3	0	0.40452541	1	1	0	0	TCEA3
NIPAL3	0	0.502083355	1	1	0	0	NIPAL3
MARCKSL1	0	0.309473236	1	1	0	0	MARCKSL1
SFPQ	0	0.492608202	1	1	0	0	SFPQ
CDKN2C	0	0.320066637	1	1	0	0	CDKN2C
ZFYVE9	0	0.396418924	1	1	0	0	ZFYVE9
HOOK1	0	0.541293534	1	1	0	0	HOOK1
ITGB3BP	0	0.362700369	1	1	0	0	ITGB3BP
PDE4B	0	0.582747669	1	1	0	0	PDE4B
CTH	0	0.380419342	1	1	0	0	CTH
GBP2	0	0.353268863	1	1	0	0	GBP2
AGL	0	0.341177327	1	1	0	0	AGL
CSF1	0	0.508936716	1	1	0	0	CSF1
PYHIN1	0	0.42216698	1	1	0	0	PYHIN1
KIAA0040	0	0.419005822	1	1	0	0	KIAA0040
RALGPS2	0	0.388888113	1	1	0	0	RALGPS2
DHX9	0	0.33980748	1	1	0	0	DHX9
MDM4	0	0.250369273	1	1	0	0	MDM4
NUAK2	0	0.375870092	1	1	0	0	NUAK2
MFSD4	0	0.397755516	1	1	0	0	MFSD4
RP11-61J19.5	0	0.425250284	1	1	0	0	RP11-61J19.5
RRP15	0	0.310815436	1	1	0	0	RRP15
EPHX1	0	0.278622846	1	1	0	0	EPHX1
ERO1B	0	0.280582744	1	1	0	0	ERO1B
CHRM3-AS2	0	0.365309308	1	1	0	0	CHRM3-AS2
HNRNPU	0	0.265339774	1	1	0	0	HNRNPU
ZNF496	0	0.258872016	1	1	0	0	ZNF496
MTA3	0	0.45068191	1	1	0	0	MTA3
SOCS5	0	0.579130752	1	1	0	0	SOCS5
SPTBN1	0	0.364672371	1	1	0	0	SPTBN1
ANKRD36B	0	0.491463364	1	1	0	0	ANKRD36B
TMEM182	0	0.631121405	1	1	0	0	TMEM182
GCC2-AS1	0	0.480041803	1	1	0	0	GCC2-AS1
MBD5	0	0.418872997	1	1	0	0	MBD5
NR4A2	0	0.398107759	1	1	0	0	NR4A2
GCA	0	0.399678999	1	1	0	0	GCA
ITGA6	0	0.299649936	1	1	0	0	ITGA6
ITGA4	0	0.336409225	1	1	0	0	ITGA4
STAT1	0	0.304512654	1	1	0	0	STAT1
AC013264.2	0	0.288230887	1	1	0	0	AC013264.2
ACSL3	0	0.34026665	1	1	0	0	ACSL3
DOCK10	0	0.3817606	1	1	0	0	DOCK10
ITM2C	0	0.289309835	1	1	0	0	ITM2C
CAPN10-AS1	0	0.264709988	1	1	0	0	CAPN10-AS1
FARP2	0	0.358070897	1	1	0	0	FARP2
STT3B	0	0.317020051	1	1	0	0	STT3B
SNRK	0	0.348524172	1	1	0	0	SNRK
RP11-708J19.1	0	0.71037066	1	1	0	0	RP11-708J19.1
TRAIP	0	0.334410887	1	1	0	0	TRAIP
ARHGEF3	0	0.302660243	1	1	0	0	ARHGEF3
CMSS1	0	0.325676409	1	1	0	0	CMSS1
TRAT1	0	0.293367334	1	1	0	0	TRAT1
FAIM	0	0.270304384	1	1	0	0	FAIM
GYG1	0	0.31722338	1	1	0	0	GYG1
EIF4G1	0	0.324346846	1	1	0	0	EIF4G1
RHOH	0	0.255607965	1	1	0	0	RHOH
GPRIN3	0	0.310167589	1	1	0	0	GPRIN3
SYNPO2	0	0.303847507	1	1	0	0	SYNPO2
TRIM61	0	0.338458135	1	1	0	0	TRIM61
SLC25A4	0	0.453878698	1	1	0	0	SLC25A4
SSBP2	0	0.414213547	1	1	0	0	SSBP2
IRF1	0	0.360327895	1	1	0	0	IRF1
JADE2	0	0.395443173	1	1	0	0	JADE2
BRD8	0	0.333335623	1	1	0	0	BRD8
SPDL1	0	0.457352199	1	1	0	0	SPDL1
FAM193B	0	0.297110267	1	1	0	0	FAM193B
RNF130	0	0.294337335	1	1	0	0	RNF130
SERPINB6	0	0.344145289	1	1	0	0	SERPINB6
LY86	0	0.263346638	1	1	0	0	LY86
HIVEP1	0	0.4546039	1	1	0	0	HIVEP1
HIST1H4C	0	0.327819328	1	1	0	0	HIST1H4C
HIST1H2BN	0	0.553672944	1	1	0	0	HIST1H2BN
AIF1	0	0.338909765	1	1	0	0	AIF1
HSPA1A	0	0.255723936	1	1	0	0	HSPA1A
TAPBP	0	0.289354386	1	1	0	0	TAPBP
CENPQ	0	0.418624062	1	1	0	0	CENPQ
ICK	0	0.420566587	1	1	0	0	ICK
ANKRD6	0	0.504977674	1	1	0	0	ANKRD6
TSPYL1	0	0.329300075	1	1	0	0	TSPYL1
DCBLD1	0	0.376080653	1	1	0	0	DCBLD1
SERAC1	0	0.379379032	1	1	0	0	SERAC1
SKAP2	0	0.290878491	1	1	0	0	SKAP2
TRGV3	0	0.485883103	1	1	0	0	TRGV3
TYW1B	0	0.59317944	1	1	0	0	TYW1B
NCF1	0	0.263780761	1	1	0	0	NCF1
GATSL2	0	0.404340971	1	1	0	0	GATSL2
ADAM22	0	0.35825953	1	1	0	0	ADAM22
SAMD9L	0	0.383379107	1	1	0	0	SAMD9L
PNPLA8	0	0.281612637	1	1	0	0	PNPLA8
TES	0	0.336070885	1	1	0	0	TES
RP11-775D22.2	0	0.301782139	1	1	0	0	RP11-775D22.2
LINC-PINT	0	0.271121547	1	1	0	0	LINC-PINT
TRBV4-1	0	0.284244984	1	1	0	0	TRBV4-1
TRBV7-2	0	0.27153675	1	1	0	0	TRBV7-2
TRBV9	0	0.320121426	1	1	0	0	TRBV9
TRBV6-5	0	0.340546396	1	1	0	0	TRBV6-5
TRBV7-9	0	0.524057665	1	1	0	0	TRBV7-9
TRBC1	0	0.283271831	1	1	0	0	TRBC1
ZNF467	0	0.820381183	1	1	0	0	ZNF467
GIMAP8	0	0.438299927	1	1	0	0	GIMAP8
MSL3	0	0.311947486	1	1	0	0	MSL3
MID1IP1	0	0.322526417	1	1	0	0	MID1IP1
KDM6A	0	0.294829025	1	1	0	0	KDM6A
RP11-1148L6.9	0	0.683969802	1	1	0	0	RP11-1148L6.9
MAGED2	0	0.271626896	1	1	0	0	MAGED2
UBQLN2	0	0.406639775	1	1	0	0	UBQLN2
WBP5	0	0.458219102	0.999	0.999	0	0	WBP5
6-Sep	0	0.26654282	1	1	0	0	6-Sep
SH2D1A	0	0.337790233	1	1	0	0	SH2D1A
SGK3	0	0.329135543	1	1	0	0	SGK3
LINC00861	0	0.288976274	1	1	0	0	LINC00861
MLLT3	0	0.373342211	1	1	0	0	MLLT3
FBP1	0	0.419174247	1	1	0	0	FBP1
C5	0	0.26942916	1	1	0	0	C5
HSPA5	0	0.374417069	1	1	0	0	HSPA5
PHPT1	0	0.318553288	1	1	0	0	PHPT1
PNPLA7	0	0.651994902	1	1	0	0	PNPLA7
IFITM3	0	0.563087971	1	1	0	0	IFITM3
SBF2	0	0.394385731	1	1	0	0	SBF2
ZBED5	0	0.278961294	1	1	0	0	ZBED5
NUCB2	0	0.40586828	1	1	0	0	NUCB2
SVIP	0	0.25897979	1	1	0	0	SVIP
TRIM44	0	0.487715592	1	1	0	0	TRIM44
FKBP2	0	0.265933137	1	1	0	0	FKBP2
AP003068.23	0	0.32054639	0.999	0.999	0	0	AP003068.23
PLEKHB1	0	0.42464465	1	1	0	0	PLEKHB1
XRRA1	0	0.38400973	1	1	0	0	XRRA1
PAK1	0	0.407170589	1	1	0	0	PAK1
RAB30	0	0.590459069	1	1	0	0	RAB30
CASP1	0	0.4092139	1	1	0	0	CASP1
ROBO3	0	0.725735811	1	1	0	0	ROBO3
APLP2	0	0.322371919	1	1	0	0	APLP2
NET1	0	0.33118739	1	1	0	0	NET1
IFIT2	0	0.34512588	1	1	0	0	IFIT2
MORN4	0	0.338060368	1	1	0	0	MORN4
NFKB2	0	0.443386326	1	1	0	0	NFKB2
ABLIM1	0	0.293846603	1	1	0	0	ABLIM1
CHD4	0	0.287001191	1	1	0	0	CHD4
CLEC2D	0	0.274273515	1	1	0	0	CLEC2D
CLEC2B	0	0.601046585	1	1	0	0	CLEC2B
ITPR2	0	0.328349955	1	1	0	0	ITPR2
KIF21A	0	0.613231663	1	1	0	0	KIF21A
TUBA1B	0	0.273770239	1	1	0	0	TUBA1B
CD63	0	0.266980103	1	1	0	0	CD63
IKZF4	0	0.644329616	0.998	0.998	0	0	IKZF4
HSP90B1	0	0.279641719	1	1	0	0	HSP90B1
TCP11L2	0	0.312476117	1	1	0	0	TCP11L2
BTBD11	0	0.396149268	1	1	0	0	BTBD11
IFT81	0	0.368656071	1	1	0	0	IFT81
OAS3	0	0.3936873	1	1	0	0	OAS3
SPG20	0	0.395805358	1	1	0	0	SPG20
SPRYD7	0	0.325126804	1	1	0	0	SPRYD7
TRAV8-1	0	0.374648574	1	1	0	0	TRAV8-1
TRAV12-2	0	0.395139268	1	1	0	0	TRAV12-2
TRAV13-2	0	0.470390593	1	1	0	0	TRAV13-2
TRAV22	0	0.60696031	1	1	0	0	TRAV22
TRAV23DV6	0	0.302263828	1	1	0	0	TRAV23DV6
TRDV1	0	0.463738513	1	1	0	0	TRDV1
TRAV40	0	0.332265296	1	1	0	0	TRAV40
PSME2	0	0.268205619	1	1	0	0	PSME2
FBXO34	0	0.277892793	1	1	0	0	FBXO34
LGMN	0	0.340369939	1	1	0	0	LGMN
RP11-61O1.2	0	0.415823728	1	1	0	0	RP11-61O1.2
HSP90AA1	0	0.290621517	1	1	0	0	HSP90AA1
OTUD7A	0	0.451039735	1	1	0	0	OTUD7A
SCAPER	0	0.364291416	1	1	0	0	SCAPER
NME4	0	0.545673185	1	1	0	0	NME4
FAM173A	0	0.356136645	1	1	0	0	FAM173A
PKD1	0	0.372293108	1	1	0	0	PKD1
LINC01569	0	0.351069279	1	1	0	0	LINC01569
RP11-486I11.2	0	0.35232673	0.999	0.999	0	0	RP11-486I11.2
ZKSCAN2	0	0.326319798	1	1	0	0	ZKSCAN2
IL4R	0	0.344729363	1	1	0	0	IL4R
CYLD	0	0.400189905	1	1	0	0	CYLD
CTRL	0	0.404793988	1	1	0	0	CTRL
DBNDD1	0	0.58470491	1	1	0	0	DBNDD1
GAS8	0	0.286590812	1	1	0	0	GAS8
ZNF594	0	0.405283501	1	1	0	0	ZNF594
KDM6B	0	0.525037668	1	1	0	0	KDM6B
CHD3	0	0.301430352	1	1	0	0	CHD3
EPN2	0	0.458815449	1	1	0	0	EPN2
PLXDC1	0	0.310947547	1	1	0	0	PLXDC1
ORMDL3	0	0.494022511	1	1	0	0	ORMDL3
THRA	0	0.570522444	1	1	0	0	THRA
P3H4	0	0.5750841	1	1	0	0	P3H4
ATP6V0A1	0	0.338261922	1	1	0	0	ATP6V0A1
UBTF	0	0.394873222	1	1	0	0	UBTF
MMD	0	0.438837137	1	1	0	0	MMD
CYB561	0	0.389979208	1	1	0	0	CYB561
PITPNC1	0	0.426854545	1	1	0	0	PITPNC1
UBALD2	0	0.485211816	1	1	0	0	UBALD2
LGALS3BP	0	0.386936446	1	1	0	0	LGALS3BP
DCXR	0	0.375486331	1	1	0	0	DCXR
CD7	0	0.5130169	1	1	0	0	CD7
TGIF1	0	0.333941408	1	1	0	0	TGIF1
RALGAPA2	0	0.322676711	1	1	0	0	RALGAPA2
ACSS2	0	0.398342109	1	1	0	0	ACSS2
NFATC2	0	0.273254333	1	1	0	0	NFATC2
TMIGD2	0	0.420535479	1	1	0	0	TMIGD2
EVI5L	0	0.277379725	1	1	0	0	EVI5L
ADAMTS10	0	0.561573984	1	1	0	0	ADAMTS10
KRI1	0	0.459326942	1	1	0	0	KRI1
CDKN2D	0	0.294713335	1	1	0	0	CDKN2D
SMARCA4	0	0.261809609	1	1	0	0	SMARCA4
ZNF491	0	0.616321191	1	1	0	0	ZNF491
HOOK2	0	0.516542951	1	1	0	0	HOOK2
ADGRE5	0	0.301920296	1	1	0	0	ADGRE5
FAM129C	0	0.297669997	1	1	0	0	FAM129C
ISYNA1	0	0.418861677	0.999	0.999	0	0	ISYNA1
ZNF101	0	0.342134738	1	1	0	0	ZNF101
ZNF90	0	0.25212946	1	1	0	0	ZNF90
HCST	0	0.347306434	1	1	0	0	HCST
AC006129.2	0	0.44857777	1	1	0	0	AC006129.2
FLT3LG	0	0.467888558	1	1	0	0	FLT3LG
RCN3	0	0.278356036	1	1	0	0	RCN3
ZNF614	0	0.520858168	1	1	0	0	ZNF614
LAIR1	0	0.312721131	1	1	0	0	LAIR1
ZFP28	0	0.317035078	0.999	0.999	0	0	ZFP28
ZNF772	0	0.427296578	1	1	0	0	ZNF772
XBP1	0	0.33425633	1	1	0	0	XBP1
RP5-821D11.7	0	0.253278661	1	1	0	0	RP5-821D11.7
CTA-29F11.1	0	0.497202363	1	1	0	0	CTA-29F11.1
RBM11	0	0.473738042	1	1	0	0	RBM11
NRIP1	0	0.426402051	1	1	0	0	NRIP1
TMEM50B	0	0.298683493	1	1	0	0	TMEM50B
SLC5A3	0	0.373776071	1	1	0	0	SLC5A3
LINC01547	0	0.351803475	1	1	0	0	LINC01547
KCNQ4	9.71E-308	0.483295938	0.986	0.944	4.82E-304	0	KCNQ4
STARD8	3.70E-307	2.9834201	0.767	0.525	1.84E-303	0	STARD8
PBX1	1.21E-306	0.72433328	0.965	0.858	6.00E-303	0	PBX1
RUNDC3A-AS1	7.32E-304	0.620969423	0.968	0.863	3.63E-300	0	RUNDC3A-AS1
AC007405.6	3.49E-303	3.246298081	0.759	0.524	1.73E-299	0	AC007405.6
IL2RB	3.84E-303	0.329893077	1	1	1.91E-299	0	IL2RB
SMARCA1	9.42E-303	0.372174713	0.998	0.997	4.67E-299	0	SMARCA1
RP11-490O6.2	1.25E-302	0.344609722	0.998	0.992	6.22E-299	0	RP11-490O6.2
SLAMF7	4.57E-302	6.891349512	0.742	0.503	2.27E-298	0	SLAMF7
CXCR2	3.19E-301	2.272986549	0.792	0.573	1.58E-297	0	CXCR2
TMIGD3	6.18E-300	2.865867056	0.763	0.523	3.07E-296	0	TMIGD3
RAD54L	5.50E-299	0.701540622	0.948	0.886	2.73E-295	0	RAD54L
TPRG1	6.12E-297	0.639651307	0.964	0.897	3.03E-293	0	TPRG1
VEGFA	1.56E-296	0.753926772	0.924	0.852	7.75E-293	0	VEGFA
VIPR2	2.30E-296	4.566757684	0.737	0.512	1.14E-292	0	VIPR2
ARRDC5	7.70E-296	0.31373246	1	0.998	3.82E-292	0	ARRDC5
ZHX1-C8orf76	5.01E-295	0.902805265	0.902	0.823	2.49E-291	0	ZHX1-C8orf76
TRGV10	4.17E-293	0.291447439	1	1	2.07E-289	0	TRGV10
RP11-413H22.3	1.36E-289	0.9926605	0.922	0.716	6.77E-286	0	RP11-413H22.3
RP11-66B24.2	3.79E-289	1.788135231	0.811	0.614	1.88E-285	0	RP11-66B24.2
RP3-329E20.2	1.23E-288	1.915827976	0.837	0.541	6.12E-285	0	RP3-329E20.2
XXbac-BPG157A10.21	4.01E-287	2.549438409	0.76	0.563	1.99E-283	0	XXbac-BPG157A10.21
AC104820.2	1.64E-286	0.250751181	1	1	8.16E-283	0	AC104820.2
SLC2A12	2.16E-286	2.011430672	0.757	0.527	1.07E-282	0	SLC2A12
RGS2	3.12E-286	0.318574871	0.999	0.999	1.55E-282	0	RGS2
TP53I11	1.04E-285	0.632705983	0.965	0.915	5.16E-282	0	TP53I11
CTB-113I20.2	7.89E-285	0.38792124	0.985	0.98	3.91E-281	0	CTB-113I20.2
A2M-AS1	8.10E-285	0.827029918	0.924	0.854	4.02E-281	0	A2M-AS1
LINC00672	6.46E-282	0.31604554	1	0.995	3.21E-278	0	LINC00672
AEBP1	5.53E-279	0.263755759	1	1	2.74E-275	0	AEBP1
SUGCT	5.39E-278	0.290002345	1	0.999	2.67E-274	0	SUGCT
XXbac-BPG308K3.5	2.45E-277	1.39170373	0.848	0.625	1.22E-273	0	XXbac-BPG308K3.5
RP11-573D15.2	1.62E-276	1.993879918	0.795	0.515	8.03E-273	0	RP11-573D15.2
ADCY9	2.11E-276	0.52363327	0.979	0.943	1.05E-272	0	ADCY9
SELP	6.43E-275	0.271363329	1	0.998	3.19E-271	0	SELP
RP11-393I2.4	1.85E-273	0.408061933	0.999	0.972	9.17E-270	0	RP11-393I2.4
CNN3	2.34E-273	0.320304195	1	0.995	1.16E-269	0	CNN3
NEGR1	1.41E-272	1.501891881	0.796	0.544	6.99E-269	0	NEGR1
FCRL6	1.67E-272	2.116884368	0.8	0.563	8.27E-269	0	FCRL6
MPP1	6.09E-272	0.270957229	1	1	3.02E-268	0	MPP1
AC144652.1	2.00E-269	0.39636699	0.996	0.983	9.92E-266	0	AC144652.1
ANKRD29	1.39E-267	0.793550752	0.94	0.823	6.89E-264	0	ANKRD29
CTD-2537I9.18	3.06E-267	1.501139456	0.792	0.549	1.52E-263	0	CTD-2537I9.18
LINC01560	1.00E-266	1.297665566	0.877	0.647	4.97E-263	0	LINC01560
SPTSSB	1.71E-266	0.448181178	0.988	0.976	8.47E-263	0	SPTSSB
OR2A7	1.94E-266	4.599053999	0.709	0.457	9.64E-263	0	OR2A7
CCND1	2.00E-266	0.574275348	0.972	0.902	9.90E-263	0	CCND1
EXPH5	6.45E-266	0.416919278	0.993	0.972	3.20E-262	0	EXPH5
LYN	1.01E-265	1.563704588	0.81	0.675	5.01E-262	0	LYN
CLIC3	1.28E-265	0.552382092	0.966	0.958	6.36E-262	0	CLIC3
ZNF670-ZNF695	7.60E-264	0.618233935	0.953	0.891	3.77E-260	0	ZNF670-ZNF695
FGF11	1.65E-263	1.245677461	0.843	0.678	8.18E-260	0	FGF11
EFHD2	3.28E-263	0.387363904	0.996	0.991	1.63E-259	0	EFHD2
TRGV8	4.90E-260	2.146122521	0.779	0.603	2.43E-256	0	TRGV8
SRPX	5.13E-260	1.453400138	0.787	0.556	2.55E-256	0	SRPX
CCR5	7.16E-258	1.306499545	0.828	0.73	3.55E-254	0	CCR5
RP11-81A22.5	7.88E-258	0.313033968	0.999	0.995	3.91E-254	0	RP11-81A22.5
DLK2	3.51E-257	0.309177287	1	0.996	1.74E-253	0	DLK2
ARVCF	4.43E-257	0.764504568	0.926	0.82	2.20E-253	0	ARVCF
XCL1	1.57E-256	1.451026805	0.817	0.66	7.77E-253	0	XCL1
CCL25	2.46E-256	1.142837022	0.855	0.667	1.22E-252	0	CCL25
IGKC	1.90E-255	0.830539494	0.912	0.776	9.41E-252	0	IGKC
BCL11A	2.25E-255	1.875649528	0.784	0.601	1.12E-251	0	BCL11A
RP11-417F21.1	3.39E-255	3.702616506	0.731	0.472	1.68E-251	0	RP11-417F21.1
E2F3	3.43E-255	0.297393627	0.999	1	1.70E-251	0	E2F3
TIMD4	8.35E-254	2.024983589	0.77	0.597	4.14E-250	0	TIMD4
OPLAH	2.35E-253	0.67533882	0.941	0.883	1.17E-249	0	OPLAH
RP11-216L13.17	2.69E-253	0.334070598	1	0.987	1.33E-249	0	RP11-216L13.17
CCDC154	3.07E-253	0.278466958	1	0.998	1.52E-249	0	CCDC154
LAG3	1.55E-250	0.575393336	0.958	0.943	7.71E-247	0	LAG3
GZMB	5.03E-248	1.703603249	0.813	0.626	2.50E-244	0	GZMB
TCF4	5.16E-248	0.483952161	0.994	0.928	2.56E-244	0	TCF4
PARD3	1.56E-247	1.497308727	0.842	0.593	7.72E-244	0	PARD3
RP11-707G14.1	5.30E-246	1.759244427	0.785	0.583	2.63E-242	0	RP11-707G14.1
HIST1H2BB	1.17E-245	0.73267416	0.926	0.822	5.79E-242	0	HIST1H2BB
RP11-352G18.2	1.90E-245	2.405464399	0.733	0.505	9.41E-242	0	RP11-352G18.2
MVB12B	2.73E-245	0.320045841	0.999	0.999	1.35E-241	0	MVB12B
USP6NL	2.73E-244	0.252333513	0.998	1	1.35E-240	0	USP6NL
C1orf204	1.14E-243	0.278666794	1	0.998	5.66E-240	0	C1orf204
KIF5A	6.82E-243	0.462768807	0.975	0.932	3.38E-239	0	KIF5A
CHIT1	1.54E-242	0.39256095	0.934	0.839	7.62E-239	0	CHIT1
C1orf21	1.87E-242	3.394766598	0.725	0.534	9.27E-239	0	C1orf21
CDC42EP4	6.84E-241	1.0879801	0.867	0.697	3.39E-237	0	CDC42EP4
C15orf65	3.39E-240	0.789413044	0.922	0.784	1.68E-236	0	C15orf65
TRO	4.97E-240	0.432715484	0.979	0.973	2.47E-236	0	TRO
ALCAM	3.65E-239	0.273756465	1	1	1.81E-235	0	ALCAM
IL5RA	6.34E-238	0.914406731	0.876	0.772	3.15E-234	0	IL5RA
MPP3	2.33E-237	1.352771782	0.819	0.611	1.15E-233	0	MPP3
SP2-AS1	6.67E-237	0.700715239	0.931	0.831	3.31E-233	0	SP2-AS1
RP11-138C9.1	7.42E-237	1.395010304	0.777	0.561	3.68E-233	0	RP11-138C9.1
RP11-259K5.1	1.66E-236	0.942631598	0.885	0.639	8.22E-233	0	RP11-259K5.1
NPTXR	4.16E-234	0.376227731	0.997	0.985	2.07E-230	0	NPTXR
AKAP12	4.24E-234	1.513571273	0.799	0.622	2.10E-230	0	AKAP12
INSR	1.95E-233	1.525802785	0.817	0.626	9.69E-230	0	INSR
HDAC9	8.96E-230	0.753652009	0.931	0.83	4.45E-226	0	HDAC9
SYNGR1	1.88E-229	3.556922359	0.727	0.535	9.32E-226	0	SYNGR1
RP11-70D24.2	3.88E-229	2.415668579	0.745	0.543	1.92E-225	0	RP11-70D24.2
CTD-3065J16.9	1.01E-228	0.408124985	0.997	0.953	4.99E-225	0	CTD-3065J16.9
RP11-982M15.6	1.30E-228	1.335733236	0.832	0.64	6.44E-225	0	RP11-982M15.6
TRAJ30	3.00E-228	1.486521235	0.824	0.603	1.49E-224	0	TRAJ30
AC110781.3	1.83E-227	3.323654547	0.746	0.493	9.07E-224	0	AC110781.3
PBK	6.47E-227	7.976186553	0.697	0.45	3.21E-223	0	PBK
RP11-142C4.6	1.29E-226	0.823314809	0.867	0.742	6.38E-223	0	RP11-142C4.6
CCDC173	6.52E-226	0.602416415	0.959	0.857	3.24E-222	0	CCDC173
TRGV2	2.21E-224	1.394381427	0.808	0.692	1.10E-220	0	TRGV2
KCNJ2	9.80E-224	0.591529184	0.936	0.796	4.86E-220	0	KCNJ2
ZFP2	3.69E-222	0.394308	0.978	0.967	1.83E-218	0	ZFP2
TRAJ39	9.77E-222	0.34975806	0.996	0.978	4.85E-218	0	TRAJ39
AC012074.2	4.01E-221	1.49837928	0.798	0.626	1.99E-217	0	AC012074.2
TXNDC5	3.74E-220	0.318963984	0.998	0.991	1.86E-216	0	TXNDC5
MT1G	2.85E-219	1.120268413	0.836	0.707	1.41E-215	0	MT1G
AP001189.4	3.77E-219	0.41483792	0.986	0.969	1.87E-215	0	AP001189.4
AC005523.3	2.67E-217	0.863870692	0.911	0.679	1.32E-213	0	AC005523.3
BLK	2.93E-217	0.877536906	0.896	0.793	1.45E-213	0	BLK
CTRC	4.37E-217	1.523149904	0.765	0.549	2.17E-213	0	CTRC
AC015849.2	4.55E-217	0.802838469	0.886	0.823	2.26E-213	0	AC015849.2
PCDHGB3	1.14E-216	1.178913945	0.779	0.609	5.68E-213	0	PCDHGB3
RP11-982M15.8	1.08E-213	4.199321383	0.689	0.458	5.33E-210	0	RP11-982M15.8
LINC00299	2.63E-211	0.829874376	0.916	0.786	1.30E-207	0	LINC00299
IGHD	7.42E-209	0.407041884	0.978	0.962	3.68E-205	0	IGHD
RP11-147L13.8	3.78E-207	0.540012182	0.972	0.868	1.87E-203	0	RP11-147L13.8
DISP2	7.97E-207	4.585314997	0.71	0.487	3.96E-203	0	DISP2
ZDHHC14	3.85E-206	0.638005584	0.925	0.9	1.91E-202	0	ZDHHC14
DAB2	5.63E-206	0.473454005	0.976	0.947	2.79E-202	0	DAB2
IL4	6.70E-204	0.679318377	0.922	0.803	3.33E-200	0	IL4
TRAV1-2	6.12E-203	0.599961692	0.942	0.918	3.04E-199	0	TRAV1-2
PIK3AP1	2.81E-202	1.698120221	0.774	0.634	1.39E-198	0	PIK3AP1
RP11-190I17.2	3.59E-202	1.310603393	0.839	0.62	1.78E-198	0	RP11-190I17.2
RP11-160E2.11	8.91E-201	1.504185049	0.78	0.581	4.42E-197	0	RP11-160E2.11
SLC25A37	1.61E-199	0.263464508	1	0.998	8.00E-196	0	SLC25A37
NLGN3	8.52E-199	0.337557744	0.998	0.993	4.23E-195	0	NLGN3
RIPK4	1.46E-198	2.326484214	0.709	0.498	7.23E-195	0	RIPK4
MAGED4B	1.19E-197	1.190447409	0.82	0.655	5.89E-194	0	MAGED4B
ACER2	1.56E-197	0.652022684	0.949	0.796	7.75E-194	0	ACER2
RP11-16N11.2	2.19E-196	0.289887858	0.999	0.993	1.09E-192	0	RP11-16N11.2
GLI1	6.79E-196	5.881429554	0.732	0.488	3.37E-192	0	GLI1
CRYM-AS1	1.46E-195	0.808930384	0.875	0.754	7.26E-192	0	CRYM-AS1
KIAA1671	2.27E-195	0.403998802	0.99	0.944	1.13E-191	0	KIAA1671
CTD-2574D22.2	8.64E-195	1.39663987	0.774	0.525	4.28E-191	0	CTD-2574D22.2
DDX43	3.57E-194	0.293141261	0.992	0.996	1.77E-190	0	DDX43
TYROBP	4.78E-194	1.25422822	0.83	0.672	2.37E-190	0	TYROBP
PSCA	7.35E-191	3.919097476	0.691	0.458	3.64E-187	0	PSCA
C11orf45	8.36E-191	0.276575139	1	0.987	4.15E-187	0	C11orf45
GFRA2	8.23E-190	1.830712521	0.772	0.564	4.08E-186	0	GFRA2
SPATA6	3.34E-189	0.357166977	0.966	0.977	1.66E-185	0	SPATA6
RP11-493L12.5	7.82E-189	0.686232395	0.916	0.797	3.88E-185	0	RP11-493L12.5
LYG1	1.84E-187	0.54314798	0.958	0.843	9.12E-184	0	LYG1
GS1-279B7.2	2.31E-187	1.282407255	0.809	0.624	1.15E-183	0	GS1-279B7.2
RP11-333I13.1	1.90E-186	2.331403053	0.719	0.535	9.43E-183	0	RP11-333I13.1
EPAS1	2.24E-186	1.225530552	0.825	0.639	1.11E-182	0	EPAS1
RP11-678G14.3	1.29E-183	0.397166955	0.975	0.939	6.41E-180	0	RP11-678G14.3
CMB9-55A18.1	3.26E-183	0.836886505	0.892	0.689	1.62E-179	0	CMB9-55A18.1
OSM	4.12E-182	0.391362763	0.957	0.972	2.04E-178	0	OSM
PILRB	9.89E-182	0.287341169	0.999	0.999	4.91E-178	0	PILRB
HIST1H1B	1.61E-180	0.261597477	0.999	0.999	7.98E-177	0	HIST1H1B
WNT1	2.25E-180	0.3229424	0.995	0.992	1.12E-176	0	WNT1
CTD-2547H18.1	1.26E-179	0.308513884	0.91	0.871	6.27E-176	0	CTD-2547H18.1
ITGA10	6.02E-179	0.272461803	0.998	0.995	2.99E-175	0	ITGA10
TDRD9	1.87E-178	0.582831085	0.942	0.853	9.26E-175	0	TDRD9
HMGA1P4	1.96E-178	0.431683767	0.978	0.942	9.71E-175	0	HMGA1P4
DNAJC9-AS1	2.27E-178	0.692468622	0.877	0.808	1.12E-174	0	DNAJC9-AS1
RP11-360L9.7	4.93E-178	1.620641719	0.745	0.505	2.44E-174	0	RP11-360L9.7
RP11-93B14.10	5.14E-178	0.303318951	0.994	0.982	2.55E-174	0	RP11-93B14.10
AC074212.6	3.21E-176	1.144771493	0.802	0.652	1.59E-172	0	AC074212.6
FITM1	2.71E-175	0.787783209	0.881	0.762	1.35E-171	0	FITM1
RAD9B	3.25E-174	0.434305802	0.962	0.933	1.61E-170	0	RAD9B
CTD-3113P16.11	2.16E-173	0.473056465	0.958	0.909	1.07E-169	0	CTD-3113P16.11
AC093642.3	5.15E-173	0.39548124	0.981	0.942	2.55E-169	0	AC093642.3
RP13-131K19.1	3.44E-171	0.572777172	0.884	0.772	1.71E-167	0	RP13-131K19.1
ACSM1	2.18E-170	0.377967977	0.97	0.952	1.08E-166	0	ACSM1
FGFBP2	2.37E-169	1.388264051	0.782	0.644	1.17E-165	0	FGFBP2
RP11-108M9.6	5.89E-169	0.286508959	0.995	0.991	2.92E-165	0	RP11-108M9.6
CTD-2555A7.2	1.44E-167	0.607910838	0.909	0.846	7.12E-164	0	CTD-2555A7.2
MZB1	2.78E-167	0.988508258	0.815	0.755	1.38E-163	0	MZB1
FAM49A	4.37E-162	1.638484907	0.751	0.618	2.17E-158	0	FAM49A
RP11-75L1.1	7.29E-162	0.850543198	0.834	0.732	3.62E-158	0	RP11-75L1.1
GP6	8.17E-161	1.313998651	0.795	0.587	4.05E-157	0	GP6
GAS7	1.40E-159	0.690740596	0.921	0.737	6.97E-156	0	GAS7
CPXM1	3.17E-159	1.618437047	0.75	0.525	1.57E-155	0	CPXM1
ABCB9	2.65E-158	0.311598614	0.99	0.978	1.32E-154	0	ABCB9
PDLIM7	9.22E-158	0.308197219	0.995	0.985	4.57E-154	0	PDLIM7
DTHD1	1.72E-154	1.608766877	0.738	0.633	8.55E-151	0	DTHD1
NEXN	1.89E-154	0.328479791	0.989	0.973	9.40E-151	0	NEXN
WNT11	2.12E-153	1.014065778	0.835	0.672	1.05E-149	0	WNT11
TRBV24-1	5.31E-153	0.321173905	0.988	0.98	2.64E-149	0	TRBV24-1
RP11-51J9.6	5.55E-151	5.991409441	0.658	0.472	2.75E-147	0	RP11-51J9.6
KLHL29	1.31E-148	0.316476929	0.997	0.963	6.52E-145	0	KLHL29
RP11-458J1.1	2.76E-148	0.352178545	0.984	0.965	1.37E-144	0	RP11-458J1.1
CXADR	3.64E-148	0.432891377	0.968	0.906	1.80E-144	0	CXADR
AC009501.4	5.85E-148	0.763329864	0.874	0.721	2.90E-144	0	AC009501.4
CTBP2	7.00E-147	1.036919155	0.832	0.606	3.47E-143	0	CTBP2
PRSS23	8.45E-147	1.39389773	0.752	0.649	4.19E-143	0	PRSS23
RP11-1070N10.5	3.04E-146	0.439792878	0.954	0.904	1.51E-142	0	RP11-1070N10.5
DTL	3.55E-146	0.436604485	0.945	0.856	1.76E-142	0	DTL
IGFBP6	7.73E-146	0.359611083	0.967	0.946	3.84E-142	0	IGFBP6
RP11-973H7.1	7.99E-146	0.31490156	0.989	0.976	3.96E-142	0	RP11-973H7.1
SLC12A5	2.07E-145	0.921201595	0.818	0.723	1.03E-141	0	SLC12A5
FCRL3	4.00E-145	0.55427027	0.922	0.873	1.99E-141	0	FCRL3
KREMEN1	1.39E-144	1.215363928	0.734	0.525	6.88E-141	0	KREMEN1
TRBV12-2	1.42E-144	0.307559682	0.982	0.972	7.05E-141	0	TRBV12-2
RP11-879F14.1	5.61E-143	0.824063386	0.776	0.678	2.78E-139	0	RP11-879F14.1
VNN3	6.09E-142	0.591252689	0.866	0.731	3.02E-138	0	VNN3
PLA2G16	1.34E-141	0.289185966	0.998	0.995	6.64E-138	0	PLA2G16
RBP7	4.51E-141	0.766191628	0.861	0.728	2.24E-137	0	RBP7
MIR181A2HG	5.06E-140	0.31873524	0.988	0.966	2.51E-136	0	MIR181A2HG
MEIG1	1.57E-139	0.359500359	0.977	0.944	7.79E-136	0	MEIG1
STX3	1.61E-138	0.273617897	0.994	0.983	7.97E-135	0	STX3
TRBV12-1	1.92E-136	0.55112902	0.9	0.796	9.54E-133	0	TRBV12-1
RP1-50J22.4	9.26E-135	2.830649854	0.665	0.493	4.59E-131	0	RP1-50J22.4
GJA3	1.57E-134	3.826774633	0.66	0.454	7.81E-131	0	GJA3
RP11-549L6.3	2.78E-134	1.388183862	0.735	0.532	1.38E-130	0	RP11-549L6.3
CFAP157	1.86E-133	1.617690135	0.714	0.564	9.24E-130	0	CFAP157
C20orf144	6.53E-133	1.209334814	0.736	0.546	3.24E-129	0	C20orf144
CHRNA2	1.34E-132	1.355910312	0.72	0.555	6.64E-129	0	CHRNA2
AC007163.6	3.72E-132	1.238070844	0.752	0.612	1.85E-128	0	AC007163.6
PODXL	1.75E-131	0.25972891	0.993	0.983	8.71E-128	0	PODXL
TBX21	2.35E-131	0.596726168	0.893	0.877	1.17E-127	0	TBX21
RP11-211G3.3	1.48E-127	1.892544251	0.678	0.517	7.36E-124	0	RP11-211G3.3
RP11-73O6.3	4.26E-127	0.437433342	0.949	0.912	2.11E-123	0	RP11-73O6.3
LTBR	9.55E-127	0.698042014	0.871	0.729	4.74E-123	0	LTBR
CTD-2007L18.5	6.39E-126	0.626125752	0.892	0.748	3.17E-122	0	CTD-2007L18.5
DIXDC1	8.49E-126	0.252071777	0.998	0.977	4.22E-122	0	DIXDC1
ROM1	1.95E-125	0.550764427	0.927	0.774	9.70E-122	0	ROM1
FADS1	4.83E-124	0.276913453	0.99	0.979	2.40E-120	0	FADS1
RP11-45A17.4	4.59E-123	4.148448246	0.649	0.479	2.28E-119	0	RP11-45A17.4
CENPJ	3.04E-122	0.258644404	0.997	0.986	1.51E-118	0	CENPJ
CBFA2T3	1.07E-120	0.870912997	0.809	0.659	5.33E-117	0	CBFA2T3
ZNF404	2.05E-120	0.312097712	0.99	0.967	1.02E-116	0	ZNF404
NXF3	1.04E-119	0.487373523	0.906	0.866	5.16E-116	0	NXF3
DNAH12	4.15E-119	3.31574173	0.662	0.483	2.06E-115	0	DNAH12
TMPRSS6	7.47E-118	0.689171452	0.785	0.664	3.70E-114	0	TMPRSS6
GAS5-AS1	9.87E-118	0.559120199	0.869	0.864	4.90E-114	0	GAS5-AS1
LEFTY1	1.87E-117	1.168271407	0.72	0.578	9.26E-114	0	LEFTY1
LAMP3	8.12E-116	0.329233235	0.982	0.951	4.03E-112	0	LAMP3
ITPK1-AS1	3.26E-115	0.845869523	0.808	0.686	1.62E-111	0	ITPK1-AS1
FGR	2.09E-114	1.714835024	0.714	0.585	1.03E-110	0	FGR
PILRA	2.09E-114	0.86769213	0.81	0.664	1.04E-110	0	PILRA
MYLPF	2.37E-114	0.300652236	0.974	0.968	1.18E-110	0	MYLPF
CCR9	2.97E-114	0.440862857	0.97	0.862	1.47E-110	0	CCR9
IGHV3-21	1.23E-112	0.780350406	0.83	0.687	6.09E-109	0	IGHV3-21
RP11-932O9.8	2.61E-112	0.984972338	0.752	0.579	1.29E-108	0	RP11-932O9.8
FRRS1	4.14E-112	0.550031198	0.876	0.799	2.06E-108	0	FRRS1
RP1-20C7.6	6.20E-112	0.542656449	0.815	0.71	3.08E-108	0	RP1-20C7.6
ST14	1.38E-111	3.005235435	0.664	0.508	6.85E-108	0	ST14
AP001437.1	1.69E-111	0.648412733	0.841	0.716	8.40E-108	0	AP001437.1
AC092580.4	1.98E-111	0.261142012	0.993	0.989	9.85E-108	0	AC092580.4
COL25A1	5.45E-110	1.227937369	0.748	0.568	2.70E-106	0	COL25A1
PDE5A	1.59E-109	0.285447949	0.977	0.967	7.87E-106	0	PDE5A
RP11-266N13.2	1.72E-109	0.356515539	0.945	0.914	8.54E-106	0	RP11-266N13.2
FAM78B	3.42E-109	0.670892324	0.826	0.667	1.70E-105	0	FAM78B
LL22NC03-75H12.2	5.54E-109	0.517783345	0.895	0.863	2.75E-105	0	LL22NC03-75H12.2
SLC1A2	5.92E-109	1.033689603	0.727	0.567	2.94E-105	0	SLC1A2
ANTXRL	1.10E-108	1.509799831	0.714	0.549	5.46E-105	0	ANTXRL
COL5A1	1.96E-108	0.844369398	0.794	0.729	9.72E-105	0	COL5A1
CTD-2377O17.1	1.31E-107	0.803915564	0.808	0.713	6.51E-104	0	CTD-2377O17.1
SPRY3	4.25E-107	0.478224675	0.922	0.798	2.11E-103	0	SPRY3
RP11-442N24--B.1	1.55E-106	0.319791454	0.961	0.949	7.67E-103	0	RP11-442N24--B.1
HK3	1.71E-106	1.045361201	0.787	0.613	8.49E-103	0	HK3
SCGB3A1	1.39E-105	0.551647991	0.852	0.803	6.89E-102	0	SCGB3A1
NYAP1	2.10E-105	0.561110477	0.883	0.757	1.04E-101	0	NYAP1
LGALSL	3.49E-105	0.800519243	0.813	0.733	1.73E-101	0	LGALSL
GPBAR1	4.61E-105	0.264337597	0.982	0.952	2.29E-101	0	GPBAR1
HES4	8.44E-105	0.424735651	0.95	0.881	4.19E-101	0	HES4
RP11-291B21.2	1.29E-104	0.379479216	0.961	0.935	6.39E-101	0	RP11-291B21.2
TOR4A	1.63E-104	0.306815037	0.971	0.981	8.07E-101	0	TOR4A
PACSIN1	5.93E-104	1.172270014	0.749	0.665	2.94E-100	0	PACSIN1
MIA	9.43E-104	0.332857224	0.941	0.928	4.68E-100	0	MIA
RP5-892K4.1	1.05E-103	0.261590127	0.979	0.965	5.19E-100	0	RP5-892K4.1
RP11-1057B6.1	1.77E-103	0.324955857	0.951	0.913	8.77E-100	0	RP11-1057B6.1
RP11-154D17.1	6.25E-102	0.498561682	0.897	0.851	3.10E-98	0	RP11-154D17.1
PAPLN	9.94E-102	2.134851603	0.663	0.537	4.93E-98	0	PAPLN
SMAD5	1.61E-100	0.262237372	0.962	0.975	7.99E-97	0	SMAD5
PLPP7	1.63E-99	0.598547792	0.841	0.723	8.08E-96	0	PLPP7
RP11-370I10.10	8.57E-99	1.163958062	0.698	0.544	4.25E-95	0	RP11-370I10.10
RP4-621B10.8	3.41E-97	0.255578918	0.918	0.887	1.69E-93	0	RP4-621B10.8
TIGD4	1.38E-95	1.089038877	0.759	0.609	6.85E-92	0	TIGD4
MS4A1	2.24E-95	0.357681297	0.944	0.894	1.11E-91	0	MS4A1
PLXNA4	3.73E-95	0.745605775	0.791	0.707	1.85E-91	0	PLXNA4
BMF	5.05E-95	0.277204009	0.976	0.982	2.51E-91	0	BMF
CRIM1	8.01E-94	0.347276674	0.947	0.932	3.98E-90	0	CRIM1
PIP5K1B	7.31E-92	0.551584665	0.849	0.819	3.63E-88	0	PIP5K1B
MOCS1	2.08E-87	0.411479508	0.929	0.788	1.03E-83	0	MOCS1
AC133644.2	1.27E-86	0.308122614	0.959	0.946	6.32E-83	0	AC133644.2
ANGPTL1	8.69E-86	1.663539851	0.662	0.514	4.31E-82	0	ANGPTL1
IGFBP4	3.18E-85	0.260890353	0.98	0.985	1.58E-81	0	IGFBP4
CTAGE6	1.14E-84	1.213013427	0.694	0.578	5.67E-81	0	CTAGE6
GGH	1.33E-84	0.282494145	0.956	0.942	6.62E-81	0	GGH
MFSD2B	1.83E-84	1.474339186	0.703	0.564	9.07E-81	0	MFSD2B
RP11-388M20.1	5.05E-83	1.206249803	0.708	0.591	2.51E-79	0	RP11-388M20.1
CCDC110	3.05E-82	0.377666262	0.94	0.843	1.51E-78	0	CCDC110
HIST1H2BL	4.65E-82	0.55342321	0.838	0.769	2.31E-78	0	HIST1H2BL
EVI5	5.29E-82	0.296667908	0.95	0.943	2.62E-78	0	EVI5
MYO1A	3.30E-81	0.381580347	0.926	0.798	1.64E-77	0	MYO1A
NCAM1	7.96E-81	1.35814124	0.694	0.621	3.95E-77	0	NCAM1
CHST15	1.40E-80	0.996176834	0.715	0.648	6.96E-77	0	CHST15
FAM65C	6.41E-80	3.155160629	0.616	0.471	3.18E-76	0	FAM65C
LRRC6	3.35E-79	0.310389492	0.94	0.926	1.66E-75	0	LRRC6
RIMBP3C	1.08E-77	0.816256489	0.721	0.588	5.38E-74	0	RIMBP3C
TUBA8	1.31E-77	0.327656089	0.928	0.944	6.48E-74	0	TUBA8
RP11-53O19.1	2.66E-77	1.07396132	0.706	0.618	1.32E-73	0	RP11-53O19.1
FOLR3	3.25E-77	0.624895733	0.818	0.725	1.61E-73	0	FOLR3
CTD-2006C1.10	4.75E-76	1.62256685	0.664	0.512	2.36E-72	0	CTD-2006C1.10
ZBED9	1.88E-75	0.601166137	0.819	0.72	9.34E-72	0	ZBED9
TSPAN33	4.23E-75	0.40434858	0.893	0.845	2.10E-71	0	TSPAN33
CTD-2044J15.1	4.53E-75	0.2642613	0.907	0.881	2.25E-71	0	CTD-2044J15.1
MYZAP	1.36E-74	0.315015416	0.826	0.754	6.76E-71	0	MYZAP
ZNF860	3.18E-74	1.258853253	0.669	0.558	1.58E-70	0	ZNF860
RP11-90C4.1	3.36E-74	0.338946091	0.774	0.727	1.66E-70	0	RP11-90C4.1
C10orf10	2.71E-73	1.875017566	0.675	0.526	1.34E-69	0	C10orf10
APOL4	6.89E-73	4.018934751	0.633	0.487	3.42E-69	0	APOL4
EPCAM	6.89E-73	3.14490294	0.633	0.487	3.42E-69	0	EPCAM
PRSS38	6.89E-73	3.14490294	0.633	0.487	3.42E-69	0	PRSS38
RAB9B	1.58E-71	0.600701262	0.83	0.717	7.82E-68	0	RAB9B
MACC1	1.62E-71	1.605919175	0.673	0.562	8.06E-68	0	MACC1
TRAJ38	2.62E-71	0.659726955	0.813	0.676	1.30E-67	0	TRAJ38
ZNRF3	4.91E-69	0.578941227	0.825	0.719	2.43E-65	0	ZNRF3
EPHB1	2.57E-68	0.898890037	0.679	0.566	1.27E-64	0	EPHB1
YPEL1	3.36E-67	0.308886498	0.963	0.952	1.67E-63	0	YPEL1
CD36	2.11E-65	0.26184229	0.953	0.936	1.05E-61	0	CD36
RP3-510D11.2	7.54E-65	0.575325341	0.786	0.731	3.74E-61	0	RP3-510D11.2
RP11-688G15.3	4.12E-64	0.980971071	0.691	0.581	2.04E-60	0	RP11-688G15.3
CDH24	1.74E-63	0.387670035	0.895	0.845	8.65E-60	0	CDH24
RP11-218F10.3	5.79E-62	0.33247431	0.919	0.889	2.87E-58	0	RP11-218F10.3
RP11-545P6.2	1.19E-61	1.811033073	0.65	0.559	5.92E-58	0	RP11-545P6.2
PPIAL4C	4.22E-61	0.580914206	0.783	0.706	2.09E-57	0	PPIAL4C
DCTN1-AS1	4.63E-61	3.63475802	0.589	0.467	2.30E-57	0	DCTN1-AS1
RP11-175K6.1	2.82E-60	0.616578224	0.727	0.605	1.40E-56	0	RP11-175K6.1
PTAFR	8.37E-60	0.562298089	0.804	0.637	4.15E-56	0	PTAFR
RP11-1072C15.4	7.99E-58	0.67027246	0.723	0.69	3.96E-54	0	RP11-1072C15.4
MEF2C	1.01E-57	0.590614678	0.801	0.65	5.00E-54	0	MEF2C
PKMYT1	1.18E-57	0.867638601	0.719	0.586	5.85E-54	0	PKMYT1
FBLN2	8.56E-57	1.314894975	0.672	0.564	4.25E-53	0	FBLN2
SESTD1	1.64E-56	0.388242174	0.89	0.869	8.14E-53	0	SESTD1
SDK2	8.09E-56	0.258469709	0.936	0.916	4.02E-52	0	SDK2
DOCK6	3.57E-55	0.713612425	0.738	0.688	1.77E-51	0	DOCK6
TRAJ40	4.08E-55	0.489364591	0.849	0.724	2.02E-51	0	TRAJ40
TLE1	9.79E-55	1.030915399	0.706	0.646	4.86E-51	0	TLE1
RP11-131L12.4	2.50E-54	0.309198634	0.799	0.714	1.24E-50	0	RP11-131L12.4
TEX14	8.14E-54	0.37331157	0.86	0.794	4.04E-50	0	TEX14
RP11-266A24.1	2.32E-53	2.746389221	0.608	0.504	1.15E-49	0	RP11-266A24.1
TAS2R31	1.65E-52	2.075345213	0.626	0.514	8.21E-49	0	TAS2R31
SDK1	2.45E-52	1.271082323	0.653	0.537	1.22E-48	0	SDK1
PRKCG	3.08E-52	1.614525927	0.621	0.514	1.53E-48	0	PRKCG
LGALS12	1.57E-51	0.941311354	0.692	0.58	7.80E-48	0	LGALS12
RAI2	7.85E-51	0.27621425	0.931	0.87	3.90E-47	0	RAI2
RP11-710F7.3	2.71E-50	0.657339804	0.678	0.588	1.35E-46	0	RP11-710F7.3
HOXA9	4.53E-50	0.655029018	0.744	0.721	2.25E-46	0	HOXA9
SLC16A14	6.52E-50	0.277703484	0.929	0.853	3.24E-46	0	SLC16A14
RP11-166O4.6	1.58E-49	0.849899499	0.719	0.633	7.85E-46	0	RP11-166O4.6
MPPED2	2.39E-49	0.300890419	0.906	0.914	1.19E-45	0	MPPED2
CTB-61M7.2	1.13E-48	0.801543267	0.675	0.569	5.59E-45	0	CTB-61M7.2
MILR1	1.77E-48	0.328406657	0.762	0.68	8.76E-45	0	MILR1
AC005329.7	1.70E-47	0.309827128	0.875	0.852	8.41E-44	0	AC005329.7
KCNMB3	1.52E-46	0.380260709	0.853	0.793	7.55E-43	0	KCNMB3
CDCA3	4.02E-46	0.27749226	0.897	0.873	1.99E-42	0	CDCA3
IGHV1-17	4.40E-46	0.494265298	0.775	0.69	2.18E-42	0	IGHV1-17
AC083843.1	1.92E-45	0.410296647	0.846	0.792	9.51E-42	0	AC083843.1
ADORA2B	1.20E-44	0.458446234	0.795	0.736	5.95E-41	0	ADORA2B
VNN1	2.45E-44	0.714983695	0.697	0.559	1.21E-40	0	VNN1
FGF17	7.76E-44	1.098160762	0.626	0.532	3.85E-40	0	FGF17
AC004754.3	1.20E-42	0.76173833	0.668	0.548	5.96E-39	0	AC004754.3
EFHB	9.69E-42	0.375468611	0.805	0.704	4.81E-38	0	EFHB
RP11-768F21.1	1.51E-41	0.250590872	0.823	0.691	7.50E-38	0	RP11-768F21.1
FCRL5	1.19E-40	0.912318754	0.643	0.512	5.90E-37	0	FCRL5
LAMA2	2.13E-40	0.4215006	0.836	0.774	1.06E-36	0	LAMA2
TRAJ16	1.76E-39	0.884010899	0.65	0.553	8.73E-36	0	TRAJ16
RP11-255C15.3	2.61E-39	0.346181594	0.84	0.834	1.30E-35	0	RP11-255C15.3
GJB6	9.06E-37	0.273185732	0.901	0.933	4.49E-33	0	GJB6
ALPL	1.24E-36	0.530736252	0.71	0.579	6.14E-33	0	ALPL
PRICKLE1	1.95E-36	0.834790162	0.677	0.622	9.66E-33	0	PRICKLE1
SCGB2B2	2.98E-36	2.905533661	0.558	0.475	1.48E-32	0	SCGB2B2
RP11-717F1.2	9.61E-35	0.266447765	0.904	0.84	4.77E-31	0	RP11-717F1.2
SRRM5	1.15E-30	0.276302852	0.85	0.847	5.71E-27	0	SRRM5
KLRK1	6.07E-30	0.559821399	0.757	0.735	3.01E-26	0	KLRK1
S100A5	1.09E-29	0.270537768	0.855	0.837	5.42E-26	0	S100A5
SIGLEC7	1.96E-29	0.963267704	0.652	0.61	9.72E-26	0	SIGLEC7
KCNK17	3.32E-27	0.472304174	0.736	0.643	1.65E-23	0	KCNK17
CTC-436P18.1	4.49E-27	0.4215524	0.678	0.61	2.23E-23	0	CTC-436P18.1
STAB1	1.01E-26	0.301796605	0.8	0.744	5.03E-23	0	STAB1
HDC	2.48E-26	0.464575572	0.736	0.622	1.23E-22	0	HDC
RNASE1	3.12E-26	0.772229364	0.624	0.523	1.55E-22	0	RNASE1
CTD-2036P10.5	1.40E-25	0.67421544	0.636	0.585	6.96E-22	0	CTD-2036P10.5
RP6-159A1.3	4.75E-25	2.184990793	0.573	0.505	2.36E-21	0	RP6-159A1.3
HIST2H2AA3	5.07E-25	0.298322698	0.811	0.819	2.51E-21	0	HIST2H2AA3
RTN4RL1	1.74E-24	0.270777124	0.803	0.707	8.63E-21	0	RTN4RL1
RP11-428K3.1	4.28E-23	0.296943173	0.815	0.735	2.12E-19	0	RP11-428K3.1
TAL2	9.95E-22	0.336902904	0.745	0.685	4.94E-18	0	TAL2
IGHV3-72	2.77E-21	0.99335144	0.6	0.53	1.37E-17	0	IGHV3-72
RP11-1007O24.2	1.65E-20	0.300862935	0.763	0.749	8.20E-17	0	RP11-1007O24.2
RP11-528I4.2	1.83E-19	0.3687018	0.709	0.638	9.10E-16	0	RP11-528I4.2
ELFN1-AS1	2.21E-19	0.264941785	0.778	0.713	1.10E-15	0	ELFN1-AS1
IGKV1-17	3.47E-19	0.25460012	0.753	0.722	1.72E-15	0	IGKV1-17
PRDM13	4.51E-19	0.58617948	0.628	0.591	2.24E-15	0	PRDM13
KCNE1	5.00E-19	0.304359058	0.74	0.683	2.48E-15	0	KCNE1
LINC00211	1.15E-16	0.327021453	0.683	0.629	5.69E-13	0	LINC00211
PPP1R9A	3.00E-16	0.333504753	0.653	0.614	1.49E-12	0	PPP1R9A
TGM2	3.00E-16	0.333504753	0.653	0.614	1.49E-12	0	TGM2
FAM47E	3.42E-16	0.27500544	0.753	0.696	1.70E-12	0	FAM47E
ASCL2	4.29E-16	0.449533426	0.731	0.761	2.13E-12	0	ASCL2
CCL3L3	6.42E-15	0.433359588	0.719	0.749	3.19E-11	0	CCL3L3
TRBV6-4	4.67E-14	0.252584594	0.863	0.87	2.32E-10	0	TRBV6-4
AC002454.1	6.97E-13	0.280611431	0.636	0.591	3.46E-09	0	AC002454.1
VSTM4	1.03E-12	0.270159294	0.766	0.806	5.09E-09	0	VSTM4
TMEM255A	1.52E-11	0.37039995	0.706	0.715	7.56E-08	0	TMEM255A
RP1-90J20.8	6.41E-11	0.339785124	0.696	0.665	3.18E-07	0	RP1-90J20.8
HOXC5	1.02E-10	0.666051753	0.561	0.508	5.05E-07	0	HOXC5
AC104655.3	5.61E-10	0.31227767	0.667	0.652	2.78E-06	0	AC104655.3
STK33	3.03E-09	0.355652924	0.676	0.679	1.50E-05	0	STK33
NRP1	1.28E-06	0.376908742	0.622	0.602	0.006370179	0	NRP1
CHRNA7	3.42E-06	5.84687466	0.502	0.47	0.016950223	0	CHRNA7
PDGFD	1.23E-05	0.365327631	0.66	0.686	0.061210745	0	PDGFD
AC007228.5	6.20E-05	0.330566199	0.644	0.643	0.30755466	0	AC007228.5
GAS1RR	0	8.031385823	0.999	0.466	0	1	GAS1RR
RP11-265O12.1	0	6.056333813	0.994	0.483	0	1	RP11-265O12.1
AC018890.6	0	5.943040883	0.997	0.488	0	1	AC018890.6
AL022578.1	0	10.28806428	0.999	0.497	0	1	AL022578.1
ATP5L2	0	5.956911243	0.992	0.494	0	1	ATP5L2
DGKG	0	5.754296992	0.999	0.504	0	1	DGKG
PCDHGA3	0	5.21611425	0.983	0.493	0	1	PCDHGA3
RP11-1252I4.2	0	4.570493897	0.99	0.501	0	1	RP11-1252I4.2
BMP6	0	6.891917096	0.959	0.474	0	1	BMP6
CTB-50L17.7	0	4.586550235	0.99	0.511	0	1	CTB-50L17.7
LRRC4	0	5.021928978	0.992	0.516	0	1	LRRC4
IQGAP3	0	4.810582808	0.985	0.514	0	1	IQGAP3
RP11-615I2.6	0	5.048552168	0.961	0.496	0	1	RP11-615I2.6
PEBP4	0	3.911544345	0.994	0.535	0	1	PEBP4
B4GALT6	0	3.854526078	0.996	0.537	0	1	B4GALT6
RP11-897M7.1	0	4.441158115	0.999	0.54	0	1	RP11-897M7.1
LINC00885	0	3.967158613	0.985	0.526	0	1	LINC00885
DIO1	0	4.127574294	1	0.542	0	1	DIO1
IGLV4-60	0	4.324214064	0.997	0.54	0	1	IGLV4-60
IGKV2D-29	0	4.195083242	0.984	0.531	0	1	IGKV2D-29
HHIPL1	0	4.981113655	0.967	0.514	0	1	HHIPL1
RP11-571L19.7	0	4.078296904	0.967	0.514	0	1	RP11-571L19.7
RP11-365H22.2	0	3.971305183	0.99	0.538	0	1	RP11-365H22.2
CHRNA9	0	3.971305183	0.99	0.538	0	1	CHRNA9
RP11-266J6.2	0	4.019124981	0.996	0.551	0	1	RP11-266J6.2
RP11-180M15.6	0	3.830435432	0.993	0.548	0	1	RP11-180M15.6
ANKRD53	0	4.416244903	0.975	0.532	0	1	ANKRD53
KB-173C10.1	0	3.662260577	0.999	0.563	0	1	KB-173C10.1
CLLU1	0	3.735324907	0.998	0.565	0	1	CLLU1
PAX9	0	5.126397761	0.955	0.523	0	1	PAX9
SP7	0	3.688771996	0.967	0.536	0	1	SP7
AHSP	0	3.678472469	0.952	0.529	0	1	AHSP
RP11-363J17.1	0	3.190445008	0.993	0.571	0	1	RP11-363J17.1
ACTN1-AS1	0	3.292378963	0.969	0.549	0	1	ACTN1-AS1
RP11-81K2.1	0	3.127684269	0.994	0.577	0	1	RP11-81K2.1
CTD-2033D15.3	0	3.458220332	0.955	0.538	0	1	CTD-2033D15.3
C11orf94	0	4.83908827	0.912	0.498	0	1	C11orf94
CTB-31O20.9	0	3.477524952	0.968	0.554	0	1	CTB-31O20.9
RP11-331F9.3	0	3.216946483	0.954	0.542	0	1	RP11-331F9.3
ELOVL3	0	3.346321537	0.944	0.534	0	1	ELOVL3
SYCE1	0	2.877572798	0.976	0.572	0	1	SYCE1
CLEC4E	0	3.588460316	0.935	0.532	0	1	CLEC4E
MMP17	0	3.469905854	1	0.597	0	1	MMP17
RP11-293M10.6	0	3.540715517	0.959	0.557	0	1	RP11-293M10.6
ZCCHC12	0	3.813466981	0.977	0.576	0	1	ZCCHC12
IGLC3	0	2.996876811	0.988	0.592	0	1	IGLC3
CD1D	0	3.103079632	0.939	0.543	0	1	CD1D
RP11-377D9.3	0	5.521274857	0.902	0.508	0	1	RP11-377D9.3
DCST1	0	2.870422921	0.958	0.565	0	1	DCST1
CASC9	0	3.254022446	0.985	0.592	0	1	CASC9
RP11-219B4.7	0	2.795349959	0.964	0.572	0	1	RP11-219B4.7
RP3-525N10.2	0	3.773406322	0.925	0.534	0	1	RP3-525N10.2
PMCH	0	3.028031698	0.951	0.56	0	1	PMCH
LINC00266-1	0	3.106956676	0.935	0.552	0	1	LINC00266-1
RP1-224A6.9	0	3.327894244	0.98	0.598	0	1	RP1-224A6.9
RP11-455O6.8	0	2.916815449	0.957	0.575	0	1	RP11-455O6.8
ADGRG3	0	4.157088014	0.886	0.505	0	1	ADGRG3
CTC-308K20.1	0	2.789099919	0.985	0.606	0	1	CTC-308K20.1
IGHV3-73	0	3.11993294	0.965	0.586	0	1	IGHV3-73
CYTL1	0	2.846011527	0.98	0.603	0	1	CYTL1
HP	0	2.847707409	0.982	0.605	0	1	HP
MDH1B	0	2.830063961	0.973	0.596	0	1	MDH1B
RP1-45N11.1	0	3.385822202	0.948	0.572	0	1	RP1-45N11.1
MS4A6E	0	2.75303381	0.97	0.596	0	1	MS4A6E
DNAJB5-AS1	0	4.022498626	0.889	0.516	0	1	DNAJB5-AS1
NOSTRIN	0	2.873520355	0.931	0.56	0	1	NOSTRIN
FCGR3B	0	2.673082015	0.976	0.606	0	1	FCGR3B
RP4-597N16.4	0	3.242244286	0.982	0.614	0	1	RP4-597N16.4
ZYG11A	0	3.460897746	0.857	0.49	0	1	ZYG11A
PDLIM4	0	2.599380559	0.995	0.628	0	1	PDLIM4
GTSF1L	0	2.599380559	0.995	0.628	0	1	GTSF1L
RP11-91P24.5	0	3.618362183	0.885	0.519	0	1	RP11-91P24.5
RP11-20I23.6	0	2.607234696	0.929	0.564	0	1	RP11-20I23.6
PDE6H	0	2.763155849	0.956	0.591	0	1	PDE6H
RIN2	0	2.736147808	0.952	0.587	0	1	RIN2
ARHGAP20	0	2.609138534	0.946	0.583	0	1	ARHGAP20
IGLV6-57	0	2.557271353	0.97	0.608	0	1	IGLV6-57
FAM20A	0	4.652921501	0.836	0.477	0	1	FAM20A
RP4-669P10.20	0	2.746046925	0.985	0.626	0	1	RP4-669P10.20
SLC8A1	0	2.93388506	0.931	0.573	0	1	SLC8A1
RAB3C	0	3.113026894	0.935	0.58	0	1	RAB3C
CD1E	0	5.310961085	0.841	0.488	0	1	CD1E
RP4-635E18.9	0	2.553972235	0.979	0.626	0	1	RP4-635E18.9
LINC00470	0	2.667419952	0.987	0.634	0	1	LINC00470
CYP1B1	0	3.734211278	0.883	0.531	0	1	CYP1B1
ANKRD65	0	2.505177478	0.963	0.611	0	1	ANKRD65
CDO1	0	2.682692029	0.995	0.644	0	1	CDO1
IL13RA1	0	3.256026932	0.896	0.546	0	1	IL13RA1
TBC1D30	0	3.214133759	0.898	0.549	0	1	TBC1D30
TLR7	0	2.738888972	0.938	0.59	0	1	TLR7
IGHV1-24	0	2.775623253	0.98	0.632	0	1	IGHV1-24
CTD-2336O2.3	0	2.356232298	0.969	0.621	0	1	CTD-2336O2.3
RP11-265N7.2	0	2.916697534	0.897	0.55	0	1	RP11-265N7.2
TTTY14	0	2.703194089	0.968	0.621	0	1	TTTY14
RP11-1060J15.4	0	2.660555018	0.997	0.651	0	1	RP11-1060J15.4
AC100830.3	0	2.651491893	0.991	0.646	0	1	AC100830.3
HLX	0	2.723846946	0.932	0.588	0	1	HLX
CTC-338M12.2	0	2.905206747	0.91	0.566	0	1	CTC-338M12.2
RP11-8L8.2	0	2.493559382	0.973	0.629	0	1	RP11-8L8.2
CXCL8	0	2.79154765	0.923	0.58	0	1	CXCL8
PDGFRB	0	2.472886584	0.977	0.634	0	1	PDGFRB
CA1	0	2.643439786	0.964	0.621	0	1	CA1
BCAS1	0	3.046267776	0.902	0.559	0	1	BCAS1
CTD-2587H24.10	0	3.83309926	0.878	0.535	0	1	CTD-2587H24.10
GAP43	0	3.282555029	0.909	0.567	0	1	GAP43
RP11-290L1.2	0	2.862453948	0.988	0.646	0	1	RP11-290L1.2
IGHV1-45	0	2.754952729	0.973	0.631	0	1	IGHV1-45
AC079630.4	0	3.011246334	0.889	0.549	0	1	AC079630.4
PTGES2-AS1	0	3.01019099	0.91	0.571	0	1	PTGES2-AS1
RAB39A	0	2.26472878	0.961	0.622	0	1	RAB39A
RP11-320N21.1	0	3.315539124	0.881	0.543	0	1	RP11-320N21.1
LRRK1	0	2.428323938	0.897	0.56	0	1	LRRK1
GH1	0	2.768244135	0.967	0.63	0	1	GH1
ZNF385C	0	2.322946784	0.962	0.626	0	1	ZNF385C
BMS1P14	0	2.952679513	0.998	0.663	0	1	BMS1P14
SLFNL1-AS1	0	4.148380938	0.841	0.507	0	1	SLFNL1-AS1
VASN	0	3.054635882	0.907	0.574	0	1	VASN
DNER	0	2.257612888	0.96	0.627	0	1	DNER
IGHA1	0	2.43665787	0.986	0.655	0	1	IGHA1
FZD7	0	2.555818397	1	0.67	0	1	FZD7
CH507-24F1.1	0	2.577136039	0.944	0.615	0	1	CH507-24F1.1
TRAJ23	0	2.7176578	0.992	0.664	0	1	TRAJ23
LAMC3	0	2.712712544	1	0.673	0	1	LAMC3
RP11-1020A11.2	0	2.53366667	0.928	0.602	0	1	RP11-1020A11.2
IGLV3-25	0	2.510783965	0.999	0.673	0	1	IGLV3-25
TRBJ1-3	0	2.324663765	0.936	0.611	0	1	TRBJ1-3
NPB	0	2.405767144	0.966	0.643	0	1	NPB
IGLV3-1	0	2.799979533	0.996	0.674	0	1	IGLV3-1
HBM	0	2.076942879	0.95	0.629	0	1	HBM
CPT1C	0	2.511056595	0.958	0.638	0	1	CPT1C
IGHV7-81	0	2.236389942	0.976	0.657	0	1	IGHV7-81
TNFRSF19	0	2.420688458	0.946	0.628	0	1	TNFRSF19
MSR1	0	2.579631985	0.877	0.56	0	1	MSR1
RP11-394J1.2	0	2.700118546	0.981	0.664	0	1	RP11-394J1.2
PLXDC2	0	2.065320938	0.962	0.649	0	1	PLXDC2
RP11-611O2.1	0	2.301989631	0.956	0.643	0	1	RP11-611O2.1
GLIPR1L1	0	3.615069458	0.838	0.525	0	1	GLIPR1L1
LINC00278	0	2.243415143	0.994	0.682	0	1	LINC00278
RP11-644L4.1	0	3.665873815	0.843	0.532	0	1	RP11-644L4.1
TRIM6	0	1.97101937	0.962	0.654	0	1	TRIM6
NRG1	0	2.662756674	0.878	0.571	0	1	NRG1
RP11-406H21.2	0	2.161671707	0.92	0.613	0	1	RP11-406H21.2
GHRL	0	2.237205143	0.984	0.677	0	1	GHRL
SCN2A	0	2.420183102	0.867	0.56	0	1	SCN2A
NOS2	0	2.408909852	0.877	0.571	0	1	NOS2
NR5A2	0	2.152888415	0.925	0.625	0	1	NR5A2
CTD-2589H19.6	0	3.307609035	0.827	0.527	0	1	CTD-2589H19.6
CLIC2	0	2.391086851	0.927	0.628	0	1	CLIC2
NR6A1	0	2.137850616	0.984	0.685	0	1	NR6A1
RP13-554M15.8	0	1.875901365	0.917	0.619	0	1	RP13-554M15.8
SLC12A8	0	1.864199028	0.943	0.645	0	1	SLC12A8
RP11-91A18.4	0	2.155129704	0.983	0.685	0	1	RP11-91A18.4
FAM212B-AS1	0	2.24830922	0.929	0.633	0	1	FAM212B-AS1
SIRPD	0	2.065270409	0.93	0.634	0	1	SIRPD
PROM2	0	2.045334376	0.949	0.653	0	1	PROM2
RP11-394O4.3	0	1.829041157	0.951	0.655	0	1	RP11-394O4.3
RP5-1142A6.9	0	2.094517808	0.983	0.688	0	1	RP5-1142A6.9
MED12L	0	2.206809344	0.989	0.695	0	1	MED12L
CYP17A1	0	2.305492219	0.884	0.59	0	1	CYP17A1
UTY	0	2.220241353	0.992	0.698	0	1	UTY
SLC47A1	0	2.754680101	0.834	0.54	0	1	SLC47A1
CTA-384D8.34	0	2.791501214	0.862	0.569	0	1	CTA-384D8.34
MS4A4E	0	3.02962117	0.836	0.543	0	1	MS4A4E
EFCAB12	0	2.014977661	0.996	0.704	0	1	EFCAB12
SLC22A3	0	2.081913332	0.891	0.599	0	1	SLC22A3
TCN1	0	1.579870738	0.97	0.678	0	1	TCN1
RP11-305L7.3	0	1.987098987	0.966	0.675	0	1	RP11-305L7.3
PNMT	0	2.442813008	0.955	0.664	0	1	PNMT
LY6G6F	0	2.451022708	0.999	0.709	0	1	LY6G6F
CDCA2	0	1.978476695	0.921	0.631	0	1	CDCA2
RNASE2	0	3.471504826	0.809	0.519	0	1	RNASE2
ANKRD20A3	0	1.997492977	0.921	0.631	0	1	ANKRD20A3
IGHV1-46	0	1.988471109	0.912	0.623	0	1	IGHV1-46
RNF212B	0	2.020205253	0.891	0.602	0	1	RNF212B
CTD-2515O10.5	0	1.888371549	0.937	0.648	0	1	CTD-2515O10.5
RP11-434D9.2	0	2.287883588	0.995	0.706	0	1	RP11-434D9.2
VLDLR-AS1	0	3.575412941	0.788	0.5	0	1	VLDLR-AS1
RP11-944C7.1	0	2.585187909	1	0.712	0	1	RP11-944C7.1
CTC-537E7.3	0	1.65810495	0.946	0.658	0	1	CTC-537E7.3
RP11-294C11.5	0	2.460298731	0.867	0.58	0	1	RP11-294C11.5
AP000344.3	0	2.309300584	0.863	0.576	0	1	AP000344.3
ZFY-AS1	0	1.918104624	0.972	0.685	0	1	ZFY-AS1
LINC01473	0	2.031980854	0.982	0.697	0	1	LINC01473
SV2B	0	2.223185482	0.918	0.633	0	1	SV2B
TTTY15	0	2.161674907	0.997	0.712	0	1	TTTY15
AC079807.4	0	2.14023626	0.956	0.671	0	1	AC079807.4
LEFTY2	0	2.437725236	0.996	0.713	0	1	LEFTY2
TREM1	0	2.265138461	0.868	0.586	0	1	TREM1
SERPINC1	0	2.078122901	0.872	0.59	0	1	SERPINC1
CIDEC	0	2.078122901	0.872	0.59	0	1	CIDEC
FAIM2	0	1.882650492	0.904	0.623	0	1	FAIM2
PRPH	0	2.251626101	0.867	0.586	0	1	PRPH
ANKRD34B	0	5.65048183	0.773	0.493	0	1	ANKRD34B
KRT1	0	2.614545391	0.919	0.639	0	1	KRT1
RGMA	0	5.65048183	0.773	0.493	0	1	RGMA
LINC00482	0	5.65048183	0.773	0.493	0	1	LINC00482
APOBEC3A	0	5.65048183	0.773	0.493	0	1	APOBEC3A
LRRN1	0	2.045702669	0.876	0.596	0	1	LRRN1
C19orf81	0	2.334520938	1	0.721	0	1	C19orf81
CYGB	0	1.976013745	0.986	0.708	0	1	CYGB
RP11-256L6.2	0	2.050806543	0.922	0.644	0	1	RP11-256L6.2
RP11-482M8.1	0	2.402032549	0.986	0.708	0	1	RP11-482M8.1
ZFY	0	2.06885617	0.986	0.708	0	1	ZFY
HBA1	0	1.753573411	0.979	0.702	0	1	HBA1
SLC24A3	0	2.057666487	0.921	0.646	0	1	SLC24A3
GRB14	0	1.796354625	0.931	0.656	0	1	GRB14
CTD-2047H16.5	0	1.723233085	0.981	0.707	0	1	CTD-2047H16.5
RP3-473L9.4	0	2.822870726	0.815	0.541	0	1	RP3-473L9.4
RP11-449P15.2	0	1.678114905	0.94	0.667	0	1	RP11-449P15.2
RP11-94I2.4	0	1.925930404	0.91	0.638	0	1	RP11-94I2.4
ABCC6	0	3.040814417	0.817	0.545	0	1	ABCC6
ZNF385D	0	2.107146668	0.92	0.649	0	1	ZNF385D
RP11-21M24.2	0	2.094717674	0.982	0.711	0	1	RP11-21M24.2
RP11-517I3.1	0	2.496771714	0.858	0.588	0	1	RP11-517I3.1
RP11-410E4.1	0	2.242125411	1	0.731	0	1	RP11-410E4.1
AZU1	0	2.617077406	0.833	0.564	0	1	AZU1
LIPN	0	2.230948628	0.997	0.729	0	1	LIPN
IGLV3-10	0	2.074513464	0.862	0.595	0	1	IGLV3-10
VPS37D	0	1.816711682	0.916	0.649	0	1	VPS37D
ZNF30-AS1	0	2.369750633	0.868	0.601	0	1	ZNF30-AS1
RP4-657D16.3	0	2.015165289	0.939	0.672	0	1	RP4-657D16.3
AC004069.2	0	1.997084216	0.966	0.701	0	1	AC004069.2
CD163	0	1.824794268	0.969	0.704	0	1	CD163
IGKV1-16	0	1.720626197	0.941	0.678	0	1	IGKV1-16
IGSF10	0	1.469508966	0.928	0.666	0	1	IGSF10
IL17RB	0	1.989043989	0.998	0.737	0	1	IL17RB
RP11-584P21.2	0	2.268327364	1	0.739	0	1	RP11-584P21.2
MATN4	0	2.390233737	0.835	0.574	0	1	MATN4
KDM5D	0	2.04789953	0.997	0.736	0	1	KDM5D
TRAJ5	0	1.712113613	0.964	0.704	0	1	TRAJ5
CTD-2583P5.1	0	1.657355645	0.973	0.713	0	1	CTD-2583P5.1
LDHC	0	1.998743279	0.982	0.722	0	1	LDHC
CXCL5	0	2.008245667	0.898	0.639	0	1	CXCL5
GATM	0	1.733186277	0.989	0.73	0	1	GATM
RP11-446J8.1	0	2.648865994	0.852	0.593	0	1	RP11-446J8.1
CH25H	0	1.912911152	0.992	0.734	0	1	CH25H
IGLV5-52	0	1.730643188	0.953	0.695	0	1	IGLV5-52
IGKV2-30	0	2.37997569	1	0.743	0	1	IGKV2-30
AC007249.3	0	1.708617775	0.995	0.738	0	1	AC007249.3
ARHGAP24	0	1.926554825	0.911	0.655	0	1	ARHGAP24
RP11-339B21.13	0	2.026320698	0.87	0.614	0	1	RP11-339B21.13
MRVI1	0	1.750233387	0.922	0.667	0	1	MRVI1
RPRM	0	2.036949512	0.996	0.742	0	1	RPRM
RP4-613B23.1	0	1.702513506	0.974	0.72	0	1	RP4-613B23.1
TLR4	0	1.846083494	0.918	0.664	0	1	TLR4
LHFP	0	1.846378441	0.977	0.723	0	1	LHFP
IGHV4-31	0	1.729766341	0.96	0.707	0	1	IGHV4-31
HNMT	0	1.830503766	0.89	0.638	0	1	HNMT
SLC16A8	0	2.422888058	0.839	0.588	0	1	SLC16A8
AP000320.6	0	2.210370296	0.927	0.676	0	1	AP000320.6
HPGDS	0	2.208350529	0.976	0.726	0	1	HPGDS
CYP2S1	0	1.91800043	0.914	0.664	0	1	CYP2S1
GTF2IRD1	0	1.67148958	0.882	0.633	0	1	GTF2IRD1
IL26	0	1.626600242	0.993	0.746	0	1	IL26
CH507-528H12.1	0	1.573890009	0.894	0.647	0	1	CH507-528H12.1
TNFRSF9	0	1.183785523	0.925	0.679	0	1	TNFRSF9
MND1	0	2.342437393	0.998	0.752	0	1	MND1
AC008746.12	0	1.981192836	0.885	0.64	0	1	AC008746.12
FAM171A2	0	1.58215199	0.967	0.723	0	1	FAM171A2
FFAR2	0	2.675437137	0.799	0.555	0	1	FFAR2
SPERT	0	2.056632405	1	0.756	0	1	SPERT
SORT1	0	2.593700016	0.792	0.55	0	1	SORT1
IFITM10	0	1.627859256	0.952	0.711	0	1	IFITM10
CEACAM4	0	1.657959292	0.992	0.751	0	1	CEACAM4
TRBV6-8	0	1.2693523	0.918	0.677	0	1	TRBV6-8
CILP2	0	1.969284974	0.935	0.695	0	1	CILP2
HTRA4	0	2.195301368	0.828	0.588	0	1	HTRA4
BIRC5	0	1.393258297	0.908	0.669	0	1	BIRC5
RP4-583P15.16	0	1.999020231	0.847	0.609	0	1	RP4-583P15.16
ZRSR1	0	2.223958599	0.819	0.582	0	1	ZRSR1
TMSB4Y	0	1.915900365	0.988	0.752	0	1	TMSB4Y
LINC00491	0	1.711244568	0.924	0.689	0	1	LINC00491
RP3-522J7.6	0	1.607192062	0.904	0.669	0	1	RP3-522J7.6
CA8	0	1.730464328	0.967	0.733	0	1	CA8
CCDC151	0	1.49821914	0.934	0.701	0	1	CCDC151
RP1-125I3.2	0	1.578661721	0.985	0.752	0	1	RP1-125I3.2
RP11-154H23.3	0	1.225015015	0.933	0.701	0	1	RP11-154H23.3
TLR8	0	1.753953983	0.991	0.759	0	1	TLR8
MYO1H	0	1.591532376	0.894	0.662	0	1	MYO1H
AQP9	0	1.665395227	0.897	0.666	0	1	AQP9
AC010746.3	0	1.343049263	0.942	0.711	0	1	AC010746.3
MPRIP-AS1	0	1.982679419	0.879	0.648	0	1	MPRIP-AS1
C16orf96	0	2.143814221	0.961	0.731	0	1	C16orf96
RP11-46H11.3	0	1.479886918	0.987	0.758	0	1	RP11-46H11.3
RP11-362F19.1	0	1.648227925	0.972	0.745	0	1	RP11-362F19.1
IGFL2	0	1.570506999	0.99	0.763	0	1	IGFL2
RP11-723O4.9	0	1.674057916	0.969	0.743	0	1	RP11-723O4.9
TNNI2	0	1.314793165	0.889	0.663	0	1	TNNI2
IGHJ6	0	2.759710987	0.782	0.556	0	1	IGHJ6
BLNK	0	1.660640514	0.963	0.738	0	1	BLNK
RP11-277P12.20	0	2.199899167	0.853	0.628	0	1	RP11-277P12.20
IGLV2-14	0	1.686271716	0.973	0.748	0	1	IGLV2-14
MN1	0	1.705456755	0.9	0.676	0	1	MN1
RP11-758P17.3	0	1.490258283	0.989	0.766	0	1	RP11-758P17.3
AK7	0	1.800647424	0.987	0.766	0	1	AK7
TMPRSS5	0	1.33002695	0.965	0.746	0	1	TMPRSS5
WDR49	0	1.358103791	0.982	0.764	0	1	WDR49
ZP1	0	1.565671543	0.993	0.775	0	1	ZP1
LINC01229	0	1.339623774	0.959	0.741	0	1	LINC01229
PLXNB2	0	1.600539753	0.938	0.72	0	1	PLXNB2
CTD-3035K23.7	0	1.320514285	0.963	0.745	0	1	CTD-3035K23.7
IL9R	0	1.673822387	0.99	0.774	0	1	IL9R
C10orf105	0	1.623712427	0.972	0.756	0	1	C10orf105
C4orf22	0	1.612068585	0.976	0.76	0	1	C4orf22
CDK14	0	1.781675003	1	0.785	0	1	CDK14
CHRNE	0	1.087974575	0.976	0.761	0	1	CHRNE
AL133245.2	0	1.765628611	0.999	0.785	0	1	AL133245.2
SLITRK5	0	1.337512539	0.93	0.717	0	1	SLITRK5
LILRA5	0	1.498833311	0.921	0.708	0	1	LILRA5
DNAJC12	0	1.774164574	0.838	0.625	0	1	DNAJC12
LILRB2	0	1.503407968	0.99	0.777	0	1	LILRB2
XKRX	0	2.165026727	0.998	0.788	0	1	XKRX
TNFSF11	0	2.100004794	1	0.79	0	1	TNFSF11
IRAK3	0	1.587458929	0.983	0.774	0	1	IRAK3
CCR8	0	1.419375659	0.967	0.759	0	1	CCR8
PKHD1L1	0	1.424442434	0.995	0.788	0	1	PKHD1L1
BASP1	0	1.348343314	0.963	0.757	0	1	BASP1
ADAMTSL2	0	1.534069904	0.901	0.696	0	1	ADAMTSL2
HOXA10	0	0.976341514	0.953	0.748	0	1	HOXA10
SEPP1	0	1.663705069	0.998	0.794	0	1	SEPP1
RP11-757F18.5	0	1.84418162	0.997	0.793	0	1	RP11-757F18.5
RP11-384K6.8	0	1.925117384	0.998	0.795	0	1	RP11-384K6.8
RP11-723O4.6	0	1.642433795	0.842	0.639	0	1	RP11-723O4.6
RP11-809N8.4	0	1.470981252	0.988	0.786	0	1	RP11-809N8.4
CTB-33G10.11	0	1.652644565	0.988	0.786	0	1	CTB-33G10.11
RP11-539I5.1	0	1.351132936	0.945	0.744	0	1	RP11-539I5.1
RUSC2	0	1.307761696	0.984	0.784	0	1	RUSC2
ABCA6	0	1.481977938	0.995	0.795	0	1	ABCA6
OSCAR	0	1.527282991	0.966	0.766	0	1	OSCAR
RND2	0	1.233284042	0.991	0.791	0	1	RND2
FADS2	0	1.234413795	0.979	0.78	0	1	FADS2
AC005618.6	0	1.56083068	0.986	0.787	0	1	AC005618.6
DAPK2	0	2.07726641	1	0.803	0	1	DAPK2
RP11-474O21.5	0	1.049720696	0.977	0.78	0	1	RP11-474O21.5
TNFRSF11A	0	1.351948521	0.996	0.8	0	1	TNFRSF11A
MIR34AHG	0	1.386884586	0.956	0.761	0	1	MIR34AHG
HBA2	0	1.574726821	0.999	0.804	0	1	HBA2
TNFRSF13B	0	0.958614574	0.951	0.756	0	1	TNFRSF13B
TMPRSS11E	0	1.258876987	0.908	0.717	0	1	TMPRSS11E
IL24	0	1.409177325	0.995	0.805	0	1	IL24
TPO	0	1.167627899	0.985	0.795	0	1	TPO
SLC13A4	0	1.419694332	0.963	0.774	0	1	SLC13A4
KIAA0226L	0	1.51646312	0.952	0.763	0	1	KIAA0226L
TANC1	0	1.472963097	0.982	0.794	0	1	TANC1
RP11-129K12.1	0	1.06935447	0.958	0.77	0	1	RP11-129K12.1
RP11-294N21.3	0	1.673226596	0.835	0.647	0	1	RP11-294N21.3
KCNQ2	0	1.7865748	0.998	0.81	0	1	KCNQ2
JCHAIN	0	1.256303959	0.974	0.788	0	1	JCHAIN
ASPRV1	0	1.793308676	0.999	0.816	0	1	ASPRV1
GLIS3	0	1.889014563	1	0.818	0	1	GLIS3
TESC-AS1	0	1.274237855	0.983	0.801	0	1	TESC-AS1
NAP1L6	0	1.4449868	0.997	0.816	0	1	NAP1L6
MYO1B	0	2.008486311	1	0.821	0	1	MYO1B
RP11-356C4.5	0	1.168147015	0.93	0.751	0	1	RP11-356C4.5
CTB-134F13.1	0	1.44915747	0.969	0.79	0	1	CTB-134F13.1
ARC	0	1.1933223	0.942	0.764	0	1	ARC
EXOC3L1	0	1.152051906	0.988	0.811	0	1	EXOC3L1
CCR3	0	1.673369395	0.995	0.819	0	1	CCR3
LINC00309	0	1.56833543	0.986	0.81	0	1	LINC00309
CDIPT-AS1	0	1.2326129	0.951	0.775	0	1	CDIPT-AS1
IQSEC3	0	1.770874675	1	0.825	0	1	IQSEC3
RP11-111M22.4	0	1.2919775	0.947	0.772	0	1	RP11-111M22.4
ADPRHL1	0	1.579006583	0.996	0.822	0	1	ADPRHL1
LINC00176	0	1.608021702	0.995	0.821	0	1	LINC00176
GREB1	0	1.278138013	0.969	0.795	0	1	GREB1
LINC01058	0	1.696204071	0.97	0.798	0	1	LINC01058
RP11-672A2.4	0	1.594964923	1	0.829	0	1	RP11-672A2.4
RP11-231I16.1	0	1.507056716	0.989	0.818	0	1	RP11-231I16.1
AIRE	0	1.373364189	0.997	0.826	0	1	AIRE
MGP	0	1.210402795	0.935	0.764	0	1	MGP
CYP27A1	0	1.242446219	0.954	0.783	0	1	CYP27A1
AP000769.7	0	1.426839791	0.869	0.699	0	1	AP000769.7
CLEC4A	0	1.647679765	0.997	0.827	0	1	CLEC4A
SMIM5	0	1.130504725	0.981	0.811	0	1	SMIM5
RP11-905K4.1	0	1.079969311	0.961	0.791	0	1	RP11-905K4.1
PTGDR2	0	1.54337977	0.999	0.83	0	1	PTGDR2
FKBP1C	0	1.294469836	0.954	0.785	0	1	FKBP1C
L3MBTL4	0	1.600578093	1	0.832	0	1	L3MBTL4
RFX8	0	1.285773037	0.976	0.808	0	1	RFX8
CD180	0	1.369603837	0.979	0.811	0	1	CD180
TUSC1	0	1.228577356	0.902	0.735	0	1	TUSC1
TMEM240	0	1.372302175	0.925	0.76	0	1	TMEM240
MKI67	0	0.868160287	0.967	0.802	0	1	MKI67
CLEC7A	0	1.010445276	0.942	0.777	0	1	CLEC7A
SLC4A1	0	1.202950411	0.904	0.741	0	1	SLC4A1
AC068499.10	0	1.341004425	0.975	0.813	0	1	AC068499.10
RP11-557N21.1	0	1.132312942	0.987	0.825	0	1	RP11-557N21.1
IGHV1-69-2	0	1.16101997	0.949	0.788	0	1	IGHV1-69-2
TSSK4	0	1.270254388	0.955	0.795	0	1	TSSK4
ASIC1	0	0.977919548	0.962	0.803	0	1	ASIC1
HCRT	0	1.131460869	0.971	0.813	0	1	HCRT
CTD-2292P10.4	0	1.72740202	0.991	0.834	0	1	CTD-2292P10.4
FILIP1	0	1.636185397	0.999	0.843	0	1	FILIP1
ACKR4	0	1.018406531	0.917	0.762	0	1	ACKR4
SRGAP1	0	1.103495535	0.971	0.817	0	1	SRGAP1
GFI1B	0	0.877801958	0.975	0.822	0	1	GFI1B
HLA-DQA1	0	1.516730187	0.998	0.846	0	1	HLA-DQA1
RASGRP4	0	0.946514342	0.95	0.798	0	1	RASGRP4
AC009299.2	0	1.186426371	0.998	0.847	0	1	AC009299.2
MRC1	0	1.226075469	0.949	0.798	0	1	MRC1
PHACTR1	0	1.195486466	0.988	0.838	0	1	PHACTR1
HMMR	0	1.204055796	0.9	0.751	0	1	HMMR
RP1-102E24.10	0	1.59323155	1	0.851	0	1	RP1-102E24.10
RAB31	0	0.941134031	0.975	0.826	0	1	RAB31
BEND2	0	0.936275174	0.945	0.796	0	1	BEND2
EREG	0	1.527691976	1	0.852	0	1	EREG
RP11-864J10.4	0	1.184760071	0.993	0.845	0	1	RP11-864J10.4
UACA	0	1.369171308	0.986	0.841	0	1	UACA
TMEM220-AS1	0	1.670610123	1	0.855	0	1	TMEM220-AS1
RP11-379K17.4	0	1.027163519	0.976	0.832	0	1	RP11-379K17.4
DPEP3	0	1.862409877	1	0.856	0	1	DPEP3
TRBJ2-6	0	1.025866223	0.979	0.835	0	1	TRBJ2-6
RP11-1228E12.1	0	1.465495759	1	0.857	0	1	RP11-1228E12.1
RP5-902P8.12	0	1.006262047	0.978	0.835	0	1	RP5-902P8.12
AP003419.16	0	1.477810109	0.999	0.857	0	1	AP003419.16
ACTG2	0	0.903256934	0.96	0.818	0	1	ACTG2
AC069513.4	0	0.989110747	0.981	0.842	0	1	AC069513.4
RP11-770J1.4	0	0.806120072	0.992	0.853	0	1	RP11-770J1.4
RP11-480A16.1	0	1.194308068	0.995	0.856	0	1	RP11-480A16.1
SLC25A27	0	1.793893834	1	0.863	0	1	SLC25A27
RP11-154H23.4	0	0.912174455	0.987	0.852	0	1	RP11-154H23.4
GJC3	0	1.644062836	1	0.865	0	1	GJC3
CTB-25B13.9	0	1.367185496	0.999	0.866	0	1	CTB-25B13.9
CTD-2554C21.2	0	1.606241757	1	0.867	0	1	CTD-2554C21.2
CLTCL1	0	0.981411863	0.966	0.834	0	1	CLTCL1
LINC01504	0	1.343486166	0.993	0.862	0	1	LINC01504
PKP2	0	0.791072386	0.992	0.861	0	1	PKP2
WASF1	0	0.951158291	0.965	0.836	0	1	WASF1
HCK	0	1.15934223	0.986	0.857	0	1	HCK
TMEM37	0	1.241732127	0.931	0.803	0	1	TMEM37
SH2D1B	0	0.942264175	0.973	0.847	0	1	SH2D1B
VAV2	0	1.029548644	0.967	0.841	0	1	VAV2
MS4A6A	0	1.268457722	0.998	0.873	0	1	MS4A6A
AKAP5	0	1.105118212	0.993	0.868	0	1	AKAP5
MMRN1	0	0.958524884	0.972	0.848	0	1	MMRN1
C9orf139	0	0.913237967	0.988	0.864	0	1	C9orf139
ASPM	0	0.977997114	0.99	0.867	0	1	ASPM
PRAM1	0	0.883197317	0.941	0.818	0	1	PRAM1
AC010883.5	0	1.810204071	1	0.878	0	1	AC010883.5
GPC3	0	1.521585205	0.999	0.877	0	1	GPC3
KLF1	0	0.856864931	0.976	0.854	0	1	KLF1
AC079145.4	0	1.456482575	0.999	0.88	0	1	AC079145.4
L1CAM	0	0.948992161	0.943	0.825	0	1	L1CAM
CTD-2001C12.1	0	1.788055239	0.999	0.884	0	1	CTD-2001C12.1
RGMB-AS1	0	1.087943138	0.996	0.881	0	1	RGMB-AS1
CECR7	0	1.438458562	0.998	0.884	0	1	CECR7
DPP9-AS1	0	1.279367358	0.904	0.79	0	1	DPP9-AS1
RP11-856F16.2	0	1.543074363	1	0.889	0	1	RP11-856F16.2
GP1BA	0	1.256693801	0.998	0.887	0	1	GP1BA
AC145212.4	0	0.783862169	0.972	0.861	0	1	AC145212.4
RP11-1391J7.1	0	1.375759666	0.999	0.889	0	1	RP11-1391J7.1
AC093609.1	0	1.598728608	1	0.891	0	1	AC093609.1
KCP	0	1.266992462	1	0.891	0	1	KCP
AC009950.2	0	1.347591768	0.998	0.891	0	1	AC009950.2
ADGRA2	0	0.86525331	0.954	0.847	0	1	ADGRA2
IGHV3-7	0	1.467952824	1	0.893	0	1	IGHV3-7
RP11-452L6.1	0	1.334584349	1	0.893	0	1	RP11-452L6.1
CDRT4	0	1.012615814	0.998	0.892	0	1	CDRT4
RP11-34P13.7	0	0.905840403	0.967	0.862	0	1	RP11-34P13.7
PRSS57	0	1.128636131	0.985	0.882	0	1	PRSS57
RP11-473M20.16	0	0.928828421	0.985	0.882	0	1	RP11-473M20.16
TMEM40	0	0.966067836	0.995	0.893	0	1	TMEM40
RP11-274B21.10	0	0.819913633	0.987	0.886	0	1	RP11-274B21.10
TRIM58	0	1.056223473	0.993	0.895	0	1	TRIM58
TBC1D8	0	0.92629904	0.979	0.881	0	1	TBC1D8
PLD1	0	1.361003446	1	0.902	0	1	PLD1
RP11-159D12.5	0	1.105728677	0.989	0.891	0	1	RP11-159D12.5
SPON2	0	0.947728779	0.999	0.902	0	1	SPON2
CES1	0	1.210955934	0.998	0.901	0	1	CES1
CTD-2350C19.2	0	1.216712195	0.995	0.898	0	1	CTD-2350C19.2
PRELID3A	0	0.952656373	0.984	0.887	0	1	PRELID3A
AC091814.2	0	1.146872245	0.998	0.902	0	1	AC091814.2
SLC7A8	0	1.501194141	1	0.904	0	1	SLC7A8
LINC00987	0	0.613032976	0.993	0.898	0	1	LINC00987
ACOT1	0	0.86777636	0.998	0.903	0	1	ACOT1
RP11-354P11.3	0	1.021503101	0.983	0.888	0	1	RP11-354P11.3
RP11-33N14.3	0	1.021503101	0.983	0.888	0	1	RP11-33N14.3
PITRM1-AS1	0	1.051960078	0.998	0.905	0	1	PITRM1-AS1
RASD1	0	0.802337622	0.966	0.873	0	1	RASD1
AC090587.5	0	1.237882393	0.985	0.894	0	1	AC090587.5
RP11-402D21.2	0	0.837315853	0.976	0.885	0	1	RP11-402D21.2
PPP1R14A	0	0.978296716	0.977	0.886	0	1	PPP1R14A
PVALB	0	0.761881969	0.957	0.866	0	1	PVALB
RP11-351M16.4	0	0.881297519	0.964	0.874	0	1	RP11-351M16.4
TRAPPC3L	0	1.395531763	1	0.911	0	1	TRAPPC3L
RP11-360F5.3	0	1.055819671	0.998	0.909	0	1	RP11-360F5.3
ALOXE3	0	1.2416237	0.999	0.91	0	1	ALOXE3
ECM1	0	1.45603005	1	0.912	0	1	ECM1
COL9A3	0	0.941596025	1	0.912	0	1	COL9A3
GATA3-AS1	0	1.501407439	1	0.913	0	1	GATA3-AS1
IGHV1-3	0	0.825013658	0.997	0.91	0	1	IGHV1-3
IER5L	0	0.656804208	0.994	0.908	0	1	IER5L
C5AR2	0	1.054047379	0.997	0.912	0	1	C5AR2
AVP	0	1.368787578	0.982	0.897	0	1	AVP
RP11-430C7.5	0	1.215157215	0.999	0.917	0	1	RP11-430C7.5
LINC01281	0	1.120563618	0.993	0.912	0	1	LINC01281
IGLV3-21	0	0.992299899	0.994	0.913	0	1	IGLV3-21
ADAM23	0	0.694799361	0.998	0.918	0	1	ADAM23
RP11-341N2.1	0	1.609479713	1	0.92	0	1	RP11-341N2.1
EMILIN1	0	0.685940223	0.993	0.914	0	1	EMILIN1
RP11-1070N10.3	0	0.847153309	0.974	0.895	0	1	RP11-1070N10.3
RP11-1299A16.3	0	0.65682147	0.995	0.917	0	1	RP11-1299A16.3
CDC42BPB	0	0.671188081	0.995	0.917	0	1	CDC42BPB
ANKK1	0	1.080652415	0.999	0.921	0	1	ANKK1
IGLV7-43	0	0.770467521	0.991	0.914	0	1	IGLV7-43
RP11-351A11.1	0	0.713956832	0.967	0.891	0	1	RP11-351A11.1
RP11-706O15.3	0	0.751483811	0.971	0.895	0	1	RP11-706O15.3
CTD-2165H16.4	0	0.705382056	0.992	0.917	0	1	CTD-2165H16.4
CLEC18B	0	0.693411113	0.99	0.915	0	1	CLEC18B
CTD-2541J13.2	0	0.832258978	0.977	0.902	0	1	CTD-2541J13.2
ZNF730	0	1.319493205	0.999	0.924	0	1	ZNF730
GOLGA8R	0	1.357116525	1	0.926	0	1	GOLGA8R
CLDN5	0	1.206246528	1	0.926	0	1	CLDN5
CTD-2588C8.8	0	1.040013174	0.873	0.799	0	1	CTD-2588C8.8
HHEX	0	1.04540214	0.992	0.919	0	1	HHEX
RP3-475N16.1	0	0.646341284	0.982	0.91	0	1	RP3-475N16.1
CILP	0	0.775588906	0.992	0.921	0	1	CILP
IL21-AS1	0	0.556801061	0.992	0.922	0	1	IL21-AS1
EGLN3	0	0.645834406	0.999	0.929	0	1	EGLN3
TCAP	0	0.903539832	0.991	0.921	0	1	TCAP
NR4A3	0	0.818232416	0.999	0.93	0	1	NR4A3
MMP28	0	1.557004791	1	0.931	0	1	MMP28
ELOVL7	0	0.960715407	0.997	0.929	0	1	ELOVL7
RP11-820I16.4	0	0.743420694	0.958	0.89	0	1	RP11-820I16.4
CLEC1B	0	0.944396219	0.997	0.93	0	1	CLEC1B
SYNE4	0	1.176741877	0.999	0.932	0	1	SYNE4
HLA-DOA	0	0.800511968	0.999	0.933	0	1	HLA-DOA
AC007773.2	0	0.76163315	0.998	0.932	0	1	AC007773.2
ASAP3	0	1.141696736	0.998	0.933	0	1	ASAP3
MBOAT2	0	0.63665635	0.995	0.93	0	1	MBOAT2
RP4-734G22.3	0	0.593495965	0.993	0.93	0	1	RP4-734G22.3
PLCD4	0	0.955935841	0.989	0.926	0	1	PLCD4
RGPD6	0	0.70494643	0.99	0.927	0	1	RGPD6
HLA-DRB5	0	1.237834946	1	0.939	0	1	HLA-DRB5
RP11-77H9.2	0	0.788703962	0.993	0.932	0	1	RP11-77H9.2
RP11-314A20.2	0	0.732575966	0.987	0.926	0	1	RP11-314A20.2
CTA-228A9.4	0	0.544912707	0.998	0.937	0	1	CTA-228A9.4
SERF1B	0	1.140612355	0.999	0.939	0	1	SERF1B
TP53TG3D	0	0.782943781	0.985	0.925	0	1	TP53TG3D
CDA	0	0.8998639	1	0.941	0	1	CDA
USP49	0	0.949914438	1	0.941	0	1	USP49
TDRD12	0	0.872094567	0.999	0.94	0	1	TDRD12
AC138035.2	0	0.812663833	0.992	0.933	0	1	AC138035.2
LINC01624	0	0.799085463	0.999	0.941	0	1	LINC01624
C14orf132	0	0.705297937	0.996	0.938	0	1	C14orf132
TAGLN	0	0.965947489	0.996	0.939	0	1	TAGLN
ACER1	0	0.955297095	0.887	0.83	0	1	ACER1
RP11-439E19.9	0	1.153963479	1	0.944	0	1	RP11-439E19.9
PNMA5	0	0.942253043	0.989	0.933	0	1	PNMA5
FGL2	0	1.040661666	1	0.945	0	1	FGL2
RP11-154J22.1	0	0.673243058	0.988	0.933	0	1	RP11-154J22.1
PPIL6	0	0.76256596	0.993	0.939	0	1	PPIL6
RP11-65L3.2	0	0.703975743	0.998	0.945	0	1	RP11-65L3.2
MSMP	0	0.871436381	0.997	0.944	0	1	MSMP
RP11-471B22.3	0	0.803415205	0.995	0.942	0	1	RP11-471B22.3
CTD-2006C1.13	0	0.685230392	1	0.947	0	1	CTD-2006C1.13
RP11-603J24.4	0	0.647938727	0.98	0.927	0	1	RP11-603J24.4
CMBL	0	0.956357079	1	0.948	0	1	CMBL
CTC-458I2.2	0	0.630193737	1	0.948	0	1	CTC-458I2.2
PGBD1	0	0.729062447	0.994	0.942	0	1	PGBD1
JADE3	0	1.392632048	0.999	0.947	0	1	JADE3
IGLV1-44	0	1.000187183	0.999	0.947	0	1	IGLV1-44
IGHV3-48	0	0.608243455	0.988	0.937	0	1	IGHV3-48
CTC-338M12.6	0	0.797299313	0.998	0.948	0	1	CTC-338M12.6
WEE2-AS1	0	0.733611446	0.998	0.948	0	1	WEE2-AS1
RP11-486L19.2	0	1.279266413	1	0.95	0	1	RP11-486L19.2
RP11-356I2.4	0	1.506162853	1	0.951	0	1	RP11-356I2.4
AC068831.3	0	0.794035913	0.988	0.94	0	1	AC068831.3
SERPINF1	0	0.597041036	0.998	0.95	0	1	SERPINF1
RP3-508I15.9	0	0.63210096	0.992	0.944	0	1	RP3-508I15.9
HIST1H3H	0	0.725442407	1	0.954	0	1	HIST1H3H
SPDYE2B	0	0.980385551	0.998	0.953	0	1	SPDYE2B
LRRC25	0	1.268601983	1	0.955	0	1	LRRC25
CACNA1I	0	1.098918146	1	0.955	0	1	CACNA1I
RP11-109E24.2	0	0.626098168	0.972	0.927	0	1	RP11-109E24.2
TRBJ2-4	0	0.810411948	0.998	0.954	0	1	TRBJ2-4
LGR4	0	0.844090576	0.999	0.955	0	1	LGR4
RP11-793H13.11	0	0.853190221	0.997	0.953	0	1	RP11-793H13.11
CLU	0	0.649579426	0.97	0.926	0	1	CLU
BTBD19	0	0.758136427	0.995	0.952	0	1	BTBD19
LINC01272	0	0.925232991	1	0.957	0	1	LINC01272
SAPCD1	0	0.909433537	0.944	0.901	0	1	SAPCD1
SH3RF3	0	0.87017437	1	0.958	0	1	SH3RF3
SCX	0	1.073892697	0.999	0.957	0	1	SCX
TRPV1	0	1.049007836	1	0.958	0	1	TRPV1
TMEM110-MUSTN1	0	0.713719058	0.992	0.951	0	1	TMEM110-MUSTN1
RGS13	0	1.193074489	1	0.96	0	1	RGS13
RP11-434B12.1	0	0.988434773	0.999	0.959	0	1	RP11-434B12.1
RBMS3	0	1.296193882	1	0.96	0	1	RBMS3
MGLL	0	0.818299085	0.997	0.957	0	1	MGLL
CRIP3	0	1.052340591	0.999	0.959	0	1	CRIP3
CTD-2013N24.2	0	0.536248745	0.993	0.954	0	1	CTD-2013N24.2
LINC00989	0	0.581510703	0.985	0.946	0	1	LINC00989
OSCP1	0	0.750360974	0.999	0.961	0	1	OSCP1
RP1-159A19.4	0	1.353544605	1	0.963	0	1	RP1-159A19.4
ABO	0	0.628787933	0.995	0.958	0	1	ABO
DYNLRB2	0	0.628921304	0.987	0.95	0	1	DYNLRB2
AREG	0	0.850541781	0.999	0.963	0	1	AREG
MIR4435-2HG	0	0.68536135	1	0.965	0	1	MIR4435-2HG
RP11-379F4.9	0	0.828901345	0.993	0.958	0	1	RP11-379F4.9
CDKN2A	0	0.63511853	1	0.965	0	1	CDKN2A
GCNT1	0	0.857173338	1	0.966	0	1	GCNT1
GSG2	0	0.551226929	0.998	0.965	0	1	GSG2
ZNF396	0	0.764024725	0.999	0.966	0	1	ZNF396
RP1-151B14.6	0	0.643402592	1	0.967	0	1	RP1-151B14.6
IGKV4-1	0	0.666902221	0.996	0.964	0	1	IGKV4-1
GPR15	0	0.849718957	0.999	0.967	0	1	GPR15
TNFSF13	0	0.593042777	0.997	0.965	0	1	TNFSF13
FPR1	0	0.739657412	0.997	0.965	0	1	FPR1
EVC2	0	0.612840562	0.996	0.965	0	1	EVC2
CFD	0	0.609203334	0.981	0.951	0	1	CFD
IGLV3-19	0	0.525188654	0.985	0.955	0	1	IGLV3-19
PKIB	0	1.021174923	0.999	0.97	0	1	PKIB
S100P	0	0.93186909	1	0.972	0	1	S100P
NMU	0	1.118041169	1	0.972	0	1	NMU
MIR3142HG	0	0.793306363	1	0.972	0	1	MIR3142HG
ICAM4	0	0.414043504	0.998	0.97	0	1	ICAM4
FAM71E1	0	0.617670328	0.995	0.967	0	1	FAM71E1
GLB1L	0	0.724548408	0.999	0.972	0	1	GLB1L
RGMB	0	0.928046357	1	0.973	0	1	RGMB
RP1-315G1.3	0	0.575010763	0.989	0.962	0	1	RP1-315G1.3
RP11-297K8.2	0	0.571761675	0.985	0.959	0	1	RP11-297K8.2
CTD-2517O10.6	0	0.6943408	0.999	0.973	0	1	CTD-2517O10.6
RP11-347C12.3	0	0.852648919	1	0.974	0	1	RP11-347C12.3
C12orf40	0	0.652710837	1	0.974	0	1	C12orf40
ST6GALNAC3	0	1.22328168	1	0.975	0	1	ST6GALNAC3
LRRC70	0	0.62190464	0.996	0.971	0	1	LRRC70
CD93	0	0.541522952	0.994	0.969	0	1	CD93
RP11-27K13.3	0	0.728381852	0.999	0.975	0	1	RP11-27K13.3
RP11-774O3.3	0	0.883815149	1	0.976	0	1	RP11-774O3.3
CTC-444N24.8	0	1.022530458	1	0.976	0	1	CTC-444N24.8
RP5-1074L1.4	0	0.711322314	1	0.977	0	1	RP5-1074L1.4
RP11-544M22.13	0	1.105967989	1	0.977	0	1	RP11-544M22.13
RP1-179N16.6	0	1.076732914	1	0.977	0	1	RP1-179N16.6
MSC	0	1.120950694	1	0.977	0	1	MSC
SPATA6L	0	0.716783116	1	0.977	0	1	SPATA6L
GADD45G	0	0.636516712	0.999	0.976	0	1	GADD45G
PTGS1	0	0.564078066	0.999	0.976	0	1	PTGS1
CYP51A1-AS1	0	0.663685688	1	0.978	0	1	CYP51A1-AS1
IGKV1-5	0	0.948016614	1	0.979	0	1	IGKV1-5
RP4-548D19.3	0	1.222280799	1	0.979	0	1	RP4-548D19.3
RP11-158K1.3	0	1.314583629	1	0.979	0	1	RP11-158K1.3
ENTPD1	0	1.172125726	1	0.979	0	1	ENTPD1
ADAM12	0	0.590431797	0.998	0.977	0	1	ADAM12
ANKS1B	0	0.745907115	1	0.979	0	1	ANKS1B
JUP	0	0.638475275	0.999	0.978	0	1	JUP
LEPR	0	0.48494894	0.999	0.979	0	1	LEPR
PXYLP1	0	1.29710814	1	0.98	0	1	PXYLP1
ZC2HC1A	0	0.681908763	0.998	0.978	0	1	ZC2HC1A
SLC4A8	0	0.611965278	1	0.98	0	1	SLC4A8
LINC00282	0	0.703324898	0.999	0.979	0	1	LINC00282
LINC00205	0	0.616529486	0.998	0.978	0	1	LINC00205
RP11-996F15.2	0	0.967166386	0.995	0.976	0	1	RP11-996F15.2
GIPR	0	0.881422683	1	0.981	0	1	GIPR
C4orf36	0	0.477638047	1	0.982	0	1	C4orf36
RP11-1143G9.4	0	0.922836466	1	0.982	0	1	RP11-1143G9.4
PCSK6	0	1.264247788	1	0.982	0	1	PCSK6
DSEL	0	1.116038852	1	0.982	0	1	DSEL
CMYA5	0	1.069396867	1	0.983	0	1	CMYA5
KRT2	0	0.640580786	1	0.983	0	1	KRT2
PRRT2	0	0.518779574	1	0.983	0	1	PRRT2
LAIR2	0	0.534990186	1	0.983	0	1	LAIR2
TTC34	0	0.574274375	0.999	0.983	0	1	TTC34
THBS4	0	0.557860327	0.999	0.983	0	1	THBS4
PHLDA1	0	0.534708448	1	0.984	0	1	PHLDA1
CTA-276F8.1	0	0.867703648	1	0.984	0	1	CTA-276F8.1
PIK3IP1-AS1	0	1.219121748	1	0.984	0	1	PIK3IP1-AS1
KLF7	0	0.539352664	1	0.985	0	1	KLF7
TRAJ17	0	0.886542587	1	0.985	0	1	TRAJ17
CH507-513H4.3	0	0.555882316	0.999	0.984	0	1	CH507-513H4.3
S100A2	0	1.048138992	1	0.986	0	1	S100A2
PDCD1	0	0.512338039	1	0.986	0	1	PDCD1
JAKMIP1	0	1.004068641	1	0.986	0	1	JAKMIP1
RP1-30M3.5	0	0.637051995	1	0.986	0	1	RP1-30M3.5
AC005076.5	0	0.396199433	1	0.986	0	1	AC005076.5
CEBPB-AS1	0	0.584898757	0.999	0.985	0	1	CEBPB-AS1
ZNF80	0	0.590685967	0.999	0.986	0	1	ZNF80
CSF2RA	0	1.058866948	1	0.987	0	1	CSF2RA
FOXP3	0	0.542454994	0.998	0.985	0	1	FOXP3
ADSSL1	0	0.459794238	0.998	0.985	0	1	ADSSL1
ZNF768	0	0.589405915	1	0.987	0	1	ZNF768
RP11-65I12.1	0	0.723008938	1	0.988	0	1	RP11-65I12.1
RP11-259K5.2	0	0.629461251	1	0.988	0	1	RP11-259K5.2
SLC29A4	0	0.447292625	0.994	0.982	0	1	SLC29A4
PROSER2	0	0.664568228	0.999	0.987	0	1	PROSER2
RP13-270P17.3	0	0.78167316	1	0.988	0	1	RP13-270P17.3
AC007228.11	0	0.528644936	0.997	0.985	0	1	AC007228.11
RP4-758J18.13	0	0.595207713	0.999	0.988	0	1	RP4-758J18.13
G0S2	0	0.332453727	1	0.989	0	1	G0S2
NEB	0	0.530183983	0.999	0.988	0	1	NEB
PRELID2	0	0.586275919	1	0.989	0	1	PRELID2
HLA-DQB1	0	0.969698637	1	0.989	0	1	HLA-DQB1
SORCS3	0	0.531315528	0.994	0.983	0	1	SORCS3
LINC01125	0	0.454250929	0.998	0.988	0	1	LINC01125
VSIG2	0	0.461829379	0.996	0.986	0	1	VSIG2
AC137934.1	0	0.837717093	1	0.99	0	1	AC137934.1
SLC46A1	0	0.60456211	0.999	0.989	0	1	SLC46A1
FAM83D	0	0.737864913	1	0.99	0	1	FAM83D
FAM209A	0	0.789166718	1	0.99	0	1	FAM209A
C19orf33	0	0.851655642	1	0.99	0	1	C19orf33
BAIAP2L2	0	0.545640743	0.999	0.989	0	1	BAIAP2L2
RGPD2	0	0.591579055	1	0.991	0	1	RGPD2
RP11-798M19.6	0	0.450477455	1	0.991	0	1	RP11-798M19.6
CTD-2227I18.1	0	0.983425841	1	0.991	0	1	CTD-2227I18.1
HIF1A-AS2	0	0.750208279	1	0.991	0	1	HIF1A-AS2
SYDE2	0	0.72295021	1	0.992	0	1	SYDE2
RP11-424N24.2	0	0.596172489	1	0.992	0	1	RP11-424N24.2
RNF175	0	0.903199238	1	0.992	0	1	RNF175
NRGN	0	0.46589619	1	0.992	0	1	NRGN
BOLA2	0	0.887474137	1	0.992	0	1	BOLA2
CTD-2020K17.3	0	0.467099115	1	0.992	0	1	CTD-2020K17.3
CTD-2619J13.14	0	0.498045656	1	0.992	0	1	CTD-2619J13.14
ERRFI1	0	0.691961226	1	0.993	0	1	ERRFI1
PIFO	0	0.414758677	0.999	0.992	0	1	PIFO
LBX2-AS1	0	0.819611285	1	0.993	0	1	LBX2-AS1
HIST1H2AJ	0	0.627039654	0.981	0.974	0	1	HIST1H2AJ
RP1-8B1.4	0	1.091824319	1	0.993	0	1	RP1-8B1.4
HBB	0	0.911622377	1	0.993	0	1	HBB
RP5-1021I20.1	0	0.623735837	1	0.993	0	1	RP5-1021I20.1
RP11-645C24.5	0	0.820809555	1	0.993	0	1	RP11-645C24.5
MT1E	0	0.378352387	1	0.993	0	1	MT1E
COL9A2	0	0.781169464	1	0.994	0	1	COL9A2
FAM212B	0	0.502804036	0.997	0.991	0	1	FAM212B
NCAPH	0	0.910882199	1	0.994	0	1	NCAPH
CDCA7	0	0.886086774	1	0.994	0	1	CDCA7
DCBLD2	0	0.478839398	1	0.994	0	1	DCBLD2
FAM218A	0	0.939907758	1	0.994	0	1	FAM218A
LINC00957	0	0.853881231	1	0.994	0	1	LINC00957
LINC00685	0	1.036980372	1	0.994	0	1	LINC00685
AK1	0	0.718175109	1	0.994	0	1	AK1
CUZD1	0	0.823880645	1	0.994	0	1	CUZD1
CTD-2528L19.6	0	0.411759621	1	0.994	0	1	CTD-2528L19.6
RP5-1024G6.7	0	0.676267047	1	0.995	0	1	RP5-1024G6.7
ANKRD23	0	0.869903422	1	0.995	0	1	ANKRD23
PF4V1	0	0.343670597	1	0.995	0	1	PF4V1
SPARC	0	0.755100569	1	0.995	0	1	SPARC
RMRP	0	0.53459101	1	0.995	0	1	RMRP
ENKUR	0	0.892599121	1	0.995	0	1	ENKUR
GRAMD4	0	0.417260812	1	0.995	0	1	GRAMD4
NTN5	0	0.469886165	1	0.995	0	1	NTN5
RP11-126K1.2	0	0.66948217	1	0.996	0	1	RP11-126K1.2
IGKV3-15	0	1.016282753	1	0.996	0	1	IGKV3-15
RP1-122O8.7	0	0.568117658	1	0.996	0	1	RP1-122O8.7
ENPP3	0	0.804959053	1	0.996	0	1	ENPP3
RP11-126L15.4	0	0.642750516	0.999	0.995	0	1	RP11-126L15.4
RP11-401F2.3	0	0.44342499	1	0.996	0	1	RP11-401F2.3
SLC14A1	0	0.771183142	1	0.996	0	1	SLC14A1
GTSCR1	0	0.99601691	1	0.996	0	1	GTSCR1
RP5-1184F4.7	0	0.588537678	1	0.996	0	1	RP5-1184F4.7
NKILA	0	0.452461046	0.999	0.995	0	1	NKILA
CTC-444N24.6	0	0.442910043	0.992	0.988	0	1	CTC-444N24.6
MMEL1	0	0.626857409	1	0.997	0	1	MMEL1
CTLA4	0	0.455492443	1	0.997	0	1	CTLA4
HAVCR1	0	1.123155213	1	0.997	0	1	HAVCR1
SH3BGRL2	0	0.844804357	1	0.997	0	1	SH3BGRL2
UXT-AS1	0	0.675477976	0.968	0.965	0	1	UXT-AS1
NUGGC	0	0.423153027	0.999	0.996	0	1	NUGGC
WDR31	0	0.756872981	1	0.997	0	1	WDR31
ASRGL1	0	0.465361043	1	0.997	0	1	ASRGL1
RP11-50I19.2	0	0.942864922	1	0.997	0	1	RP11-50I19.2
ARHGAP5	0	0.281756389	1	0.997	0	1	ARHGAP5
RP11-617F23.1	0	0.390739747	1	0.997	0	1	RP11-617F23.1
CPNE2	0	0.567634405	1	0.997	0	1	CPNE2
EFCAB13	0	0.466783507	0.999	0.996	0	1	EFCAB13
RAB12	0	0.397353029	1	0.997	0	1	RAB12
ZNF835	0	0.594700087	1	0.997	0	1	ZNF835
INADL	0	0.397536608	1	0.998	0	1	INADL
RP11-563N4.1	0	0.422645276	1	0.998	0	1	RP11-563N4.1
XYLB	0	0.620812966	1	0.998	0	1	XYLB
CCDC112	0	0.256305539	1	0.998	0	1	CCDC112
ZNF391	0	0.410665163	1	0.998	0	1	ZNF391
EPM2A	0	0.331440229	1	0.998	0	1	EPM2A
LRRN3	0	0.431487456	1	0.998	0	1	LRRN3
TRBJ1-6	0	0.442964972	1	0.998	0	1	TRBJ1-6
CSGALNACT1	0	0.497219102	1	0.998	0	1	CSGALNACT1
FABP5	0	0.536758055	1	0.998	0	1	FABP5
RP11-326C3.7	0	0.524583489	1	0.998	0	1	RP11-326C3.7
SLC2A13	0	0.327909477	1	0.998	0	1	SLC2A13
POU6F1	0	0.426732795	1	0.998	0	1	POU6F1
SALL2	0	0.400079047	1	0.998	0	1	SALL2
RP11-502I4.3	0	0.415606498	1	0.998	0	1	RP11-502I4.3
MESP1	0	0.388456106	1	0.998	0	1	MESP1
OXT	0	0.718180204	1	0.998	0	1	OXT
LIPE-AS1	0	0.368621517	1	0.998	0	1	LIPE-AS1
CTD-3001H11.2	0	0.895838133	0.999	0.997	0	1	CTD-3001H11.2
RP5-1073O3.2	0	0.546338326	1	0.998	0	1	RP5-1073O3.2
LINC00115	0	0.438514342	1	0.999	0	1	LINC00115
MEGF6	0	0.342867175	1	0.999	0	1	MEGF6
RP11-475O6.1	0	0.369138899	1	0.999	0	1	RP11-475O6.1
MIR181A1HG	0	0.431433405	1	0.999	0	1	MIR181A1HG
LINC01353	0	0.389257016	1	0.999	0	1	LINC01353
SFXN5	0	0.389927815	1	0.999	0	1	SFXN5
RP11-1399P15.1	0	0.331017031	1	0.999	0	1	RP11-1399P15.1
GPAT2	0	0.48376517	0.999	0.998	0	1	GPAT2
FBLN7	0	0.28093829	0.999	1	0	1	FBLN7
AC020571.3	0	0.345474133	1	0.999	0	1	AC020571.3
VIPR1	0	0.688220329	0.999	1	0	1	VIPR1
CD200	0	0.384595685	1	0.999	0	1	CD200
HPGD	0	0.738768423	1	0.999	0	1	HPGD
OCLN	0	0.53153876	1	0.999	0	1	OCLN
GRAMD3	0	0.556696201	1	0.999	0	1	GRAMD3
HIST1H4B	0	0.318227396	0.999	1	0	1	HIST1H4B
FOXO3	0	0.521054201	1	0.999	0	1	FOXO3
TMEM244	0	0.641312624	1	0.999	0	1	TMEM244
RP11-514P8.6	0	0.464871837	1	0.999	0	1	RP11-514P8.6
TRBV12-5	0	0.681142185	1	0.999	0	1	TRBV12-5
USP27X	0	0.52819698	1	0.999	0	1	USP27X
USP51	0	0.430687724	1	0.999	0	1	USP51
SPIN4	0	0.5161822	1	0.999	0	1	SPIN4
ZNF185	0	0.309893589	1	0.999	0	1	ZNF185
ARHGEF10	0	0.428105077	1	0.999	0	1	ARHGEF10
RP11-11N9.4	0	0.364741058	1	0.999	0	1	RP11-11N9.4
ADAM9	0	0.469441352	1	0.999	0	1	ADAM9
EPPK1	0	0.568001197	1	0.999	0	1	EPPK1
CDC37L1-AS1	0	0.398866336	1	0.999	0	1	CDC37L1-AS1
RXRA	0	0.517179886	1	0.999	0	1	RXRA
PHLDA2	0	0.329327743	1	0.999	0	1	PHLDA2
ZMIZ1-AS1	0	0.631673697	1	0.999	0	1	ZMIZ1-AS1
LOXL1-AS1	0	0.301202107	1	0.999	0	1	LOXL1-AS1
PLCD3	0	0.418928196	1	0.999	0	1	PLCD3
LRRC37A	0	0.665164621	1	0.999	0	1	LRRC37A
RP11-666A8.8	0	0.553689532	1	0.999	0	1	RP11-666A8.8
RP13-516M14.4	0	0.449891547	0.999	1	0	1	RP13-516M14.4
RP11-405M12.3	0	0.736315459	0.999	0.998	0	1	RP11-405M12.3
RP11-243J16.7	0	0.35358767	1	0.999	0	1	RP11-243J16.7
TSHZ2	0	0.36354878	1	0.999	0	1	TSHZ2
S1PR2	0	0.326514262	0.999	0.998	0	1	S1PR2
PLPPR2	0	0.358334329	1	0.999	0	1	PLPPR2
PBX4	0	0.603650926	0.999	1	0	1	PBX4
CTD-2553L13.10	0	0.469684033	0.999	1	0	1	CTD-2553L13.10
CTC-246B18.10	0	0.831612123	1	0.999	0	1	CTC-246B18.10
PRR34	0	0.351781965	0.999	1	0	1	PRR34
GTSE1-AS1	0	0.468225932	0.999	1	0	1	GTSE1-AS1
CH507-513H4.6	0	0.683586359	1	0.999	0	1	CH507-513H4.6
AC240274.1	0	0.529102522	1	0.999	0	1	AC240274.1
FO538757.2	0	0.392029433	1	1	0	1	FO538757.2
SCNN1D	0	0.521277836	1	1	0	1	SCNN1D
HSPG2	0	0.448892328	0.998	0.998	0	1	HSPG2
LINC00339	0	0.465136855	1	1	0	1	LINC00339
UBXN11	0	0.373817474	1	1	0	1	UBXN11
AIM1L	0	0.325199031	1	1	0	1	AIM1L
WASF2	0	0.429354597	1	1	0	1	WASF2
AGO1	0	0.272839371	1	1	0	1	AGO1
SMAP2	0	0.612755376	1	1	0	1	SMAP2
NFIA	0	0.347718894	1	1	0	1	NFIA
GADD45A	0	0.282450114	1	1	0	1	GADD45A
LMO4	0	0.357103355	1	1	0	1	LMO4
FLJ27354	0	0.281981459	1	1	0	1	FLJ27354
RP11-483I13.5	0	0.45913385	1	1	0	1	RP11-483I13.5
RP11-96K19.5	0	0.69320057	1	1	0	1	RP11-96K19.5
CD58	0	0.390477083	1	1	0	1	CD58
ANKRD35	0	0.560967935	1	1	0	1	ANKRD35
ANKRD34A	0	0.941144361	1	1	0	1	ANKRD34A
CH17-270A2.1	0	0.561019188	1	1	0	1	CH17-270A2.1
TXNIP	0	0.250081031	1	1	0	1	TXNIP
AC245100.1	0	0.434056315	1	1	0	1	AC245100.1
C1orf56	0	0.342933701	1	1	0	1	C1orf56
RP11-350G8.5	0	0.354473676	1	1	0	1	RP11-350G8.5
SLAMF6	0	0.375570233	1	1	0	1	SLAMF6
CD84	0	0.267041052	1	1	0	1	CD84
GPA33	0	0.605762815	0.999	0.999	0	1	GPA33
RCSD1	0	0.404555638	1	1	0	1	RCSD1
FAM129A	0	0.48196652	1	1	0	1	FAM129A
PRG4	0	0.381445064	0.998	0.998	0	1	PRG4
PCAT6	0	0.485376115	1	1	0	1	PCAT6
TMEM81	0	0.297023283	1	1	0	1	TMEM81
PM20D1	0	0.449213382	1	1	0	1	PM20D1
KCTD3	0	0.408833778	1	1	0	1	KCTD3
DISC1	0	0.678859678	1	1	0	1	DISC1
ZNF670	0	0.600702961	1	1	0	1	ZNF670
AC108488.4	0	0.399526845	1	1	0	1	AC108488.4
ZFP36L2	0	0.317034845	1	1	0	1	ZFP36L2
USP34	0	0.494433635	1	1	0	1	USP34
AC074289.1	0	0.548322455	1	1	0	1	AC074289.1
RP11-474G23.3	0	0.587515456	1	1	0	1	RP11-474G23.3
LINC00152	0	0.606755062	1	1	0	1	LINC00152
AC062029.1	0	0.283821913	1	1	0	1	AC062029.1
ZNF514	0	0.396853829	1	1	0	1	ZNF514
NCK2	0	0.470186228	1	1	0	1	NCK2
BCL2L11	0	0.508847942	1	1	0	1	BCL2L11
WDSUB1	0	0.385920277	1	1	0	1	WDSUB1
RBMS1	0	0.270987458	1	1	0	1	RBMS1
CHN1	0	0.260773109	1	1	0	1	CHN1
TTN	0	0.476209869	1	1	0	1	TTN
CCDC141	0	0.483054437	1	1	0	1	CCDC141
SLC11A1	0	0.568223273	1	1	0	1	SLC11A1
AC062017.1	0	0.589121623	1	1	0	1	AC062017.1
SLC4A7	0	0.371694123	1	1	0	1	SLC4A7
GPD1L	0	0.4017086	1	1	0	1	GPD1L
ACVR2B	0	0.627619457	1	1	0	1	ACVR2B
RP11-348P10.2	0	0.739960139	1	1	0	1	RP11-348P10.2
RP5-966M1.6	0	0.383812186	1	1	0	1	RP5-966M1.6
SFMBT1	0	0.645392331	1	1	0	1	SFMBT1
RP11-802O23.3	0	0.36274449	1	1	0	1	RP11-802O23.3
MTRNR2L12	0	0.6322195	1	1	0	1	MTRNR2L12
B4GALT4	0	0.427472151	1	1	0	1	B4GALT4
SLC35G2	0	0.393939535	1	1	0	1	SLC35G2
SMC4	0	0.266896296	1	1	0	1	SMC4
EHHADH	0	0.46010993	1	1	0	1	EHHADH
RP11-573D15.9	0	0.739697441	1	1	0	1	RP11-573D15.9
ATP13A4	0	0.380684123	1	1	0	1	ATP13A4
CEP19	0	0.280487504	1	1	0	1	CEP19
MFI2	0	0.325790585	1	1	0	1	MFI2
TXK	0	0.691089879	1	1	0	1	TXK
ELOVL6	0	0.349672463	1	1	0	1	ELOVL6
RP11-367N14.2	0	0.438228935	1	1	0	1	RP11-367N14.2
PTGER4	0	0.306729718	1	1	0	1	PTGER4
IL6ST	0	0.476418403	1	1	0	1	IL6ST
IQGAP2	0	0.326527212	1	1	0	1	IQGAP2
RASA1	0	0.79989284	1	1	0	1	RASA1
CTD-2260A17.2	0	0.436378553	1	1	0	1	CTD-2260A17.2
CTNNA1	0	0.288073001	1	1	0	1	CTNNA1
NDFIP1	0	0.476348057	1	1	0	1	NDFIP1
RP11-54C4.3	0	0.388797157	1	1	0	1	RP11-54C4.3
PTTG1	0	0.328120441	1	1	0	1	PTTG1
FAM153B	0	0.427880782	1	1	0	1	FAM153B
ZNF879	0	0.400638527	1	1	0	1	ZNF879
HIST1H2AE	0	0.50231913	1	1	0	1	HIST1H2AE
[truncated: 575 more rows]
