# Supplementary material for: Surgery/anesthesia may cause monocytes to promote tumor development
Source: Mol Med. 2025 May 7;31:178. doi: 10.1186/s10020-025-01213-6 (PMC12060369; doi:10.1186/s10020-025-01213-6)
Supplement: Supplementary file 6 — Additional file 6. Table S7 [file 10020_2025_1213_MOESM6_ESM.csv]

p_val	avg_log2FC	pct.1	pct.2	p_val_adj	cluster	gene
HLA-DRB1	2.67E-105	3.086190871	0.785	0.11	5.32E-101	0	HLA-DRB1
CD74	4.95E-80	0.983488019	0.964	0.671	9.87E-76	0	CD74
HLA-DPA1	6.90E-74	2.202546654	0.744	0.173	1.38E-69	0	HLA-DPA1
HLA-DRA	1.87E-71	3.78897115	0.56	0.039	3.74E-67	0	HLA-DRA
HLA-DPB1	3.70E-71	1.981994156	0.768	0.208	7.37E-67	0	HLA-DPB1
LINC00152	4.70E-58	2.697487351	0.565	0.08	9.39E-54	0	LINC00152
LGALS1	3.96E-55	2.193842849	0.618	0.145	7.90E-51	0	LGALS1
ANXA2	7.24E-54	1.51848962	0.786	0.288	1.44E-49	0	ANXA2
HLA-DQA1	3.52E-47	4.915762853	0.373	0.012	7.03E-43	0	HLA-DQA1
HLA-DRB5	7.76E-46	3.395515721	0.413	0.037	1.55E-41	0	HLA-DRB5
MIR4435-2HG	7.68E-44	3.052665752	0.421	0.047	1.53E-39	0	MIR4435-2HG
HLA-DQB1	9.17E-42	2.238420547	0.487	0.094	1.83E-37	0	HLA-DQB1
CCR4	2.99E-35	2.005204399	0.474	0.11	5.97E-31	0	CCR4
LGALS3	8.53E-35	1.825609585	0.498	0.137	1.70E-30	0	LGALS3
HPGD	2.41E-34	2.762952401	0.367	0.051	4.81E-30	0	HPGD
ALOX5AP	3.88E-34	1.343319787	0.64	0.255	7.74E-30	0	ALOX5AP
PI16	1.36E-32	2.621501739	0.357	0.051	2.71E-28	0	PI16
JAKMIP1	9.42E-31	2.878484506	0.315	0.037	1.88E-26	0	JAKMIP1
COTL1	1.13E-30	0.848575588	0.83	0.492	2.26E-26	0	COTL1
TPM4	1.12E-27	1.455030755	0.516	0.178	2.23E-23	0	TPM4
S100A4	1.66E-27	0.372356327	0.995	0.873	3.30E-23	0	S100A4
FLNA	1.99E-27	0.952108417	0.783	0.406	3.98E-23	0	FLNA
LMNA	2.68E-27	2.557457841	0.312	0.047	5.34E-23	0	LMNA
HLA-DMA	3.52E-27	2.250683468	0.335	0.059	7.02E-23	0	HLA-DMA
MYO1G	4.31E-27	1.256294293	0.594	0.241	8.60E-23	0	MYO1G
GBP5	1.84E-26	0.945296956	0.755	0.398	3.68E-22	0	GBP5
C12orf75	2.81E-26	1.413185751	0.509	0.171	5.61E-22	0	C12orf75
FUT7	6.04E-26	3.042186042	0.265	0.029	1.21E-21	0	FUT7
FAM129A	1.23E-24	1.600605827	0.421	0.12	2.45E-20	0	FAM129A
CTSC	2.10E-24	1.170714359	0.601	0.255	4.18E-20	0	CTSC
NINJ2	5.71E-24	2.64821155	0.268	0.037	1.14E-19	0	NINJ2
ARPC1B	8.64E-24	0.526225264	0.945	0.702	1.72E-19	0	ARPC1B
AHNAK	1.28E-23	0.920556483	0.716	0.384	2.56E-19	0	AHNAK
MYO1F	2.04E-23	1.732447815	0.373	0.1	4.06E-19	0	MYO1F
CLIC1	2.95E-23	0.518655085	0.892	0.682	5.89E-19	0	CLIC1
HN1	9.91E-23	1.169019102	0.551	0.224	1.98E-18	0	HN1
TTN	1.29E-22	1.731584674	0.376	0.106	2.58E-18	0	TTN
HERPUD1	1.36E-22	1.215314577	0.537	0.21	2.72E-18	0	HERPUD1
CD82	2.91E-22	1.414891563	0.429	0.135	5.81E-18	0	CD82
LSP1	2.23E-21	0.413213497	0.953	0.778	4.45E-17	0	LSP1
PRDM1	2.39E-21	1.433884026	0.415	0.131	4.76E-17	0	PRDM1
S100A6	4.77E-21	0.33947711	0.981	0.869	9.52E-17	0	S100A6
NEAT1	9.56E-21	0.90895091	0.672	0.365	1.91E-16	0	NEAT1
FAS	1.77E-20	1.332715728	0.413	0.139	3.54E-16	0	FAS
HSPA1A	3.28E-20	1.229034314	0.47	0.18	6.55E-16	0	HSPA1A
CD99	3.53E-20	0.561829166	0.9	0.635	7.05E-16	0	CD99
ITGB1	3.98E-20	0.781076456	0.768	0.431	7.94E-16	0	ITGB1
CST7	4.32E-20	1.439700826	0.396	0.133	8.61E-16	0	CST7
CRIP1	1.02E-19	0.538840331	0.908	0.663	2.03E-15	0	CRIP1
CCR6	3.28E-19	1.949198893	0.282	0.065	6.54E-15	0	CCR6
CD58	3.45E-19	1.646263073	0.328	0.092	6.89E-15	0	CD58
LINC00426	3.59E-19	1.64437118	0.31	0.08	7.17E-15	0	LINC00426
ANXA5	5.42E-19	0.967828871	0.604	0.288	1.08E-14	0	ANXA5
PMAIP1	7.44E-19	2.0136543	0.262	0.055	1.48E-14	0	PMAIP1
SKA2	1.66E-18	1.823393315	0.276	0.063	3.32E-14	0	SKA2
FANK1	3.90E-18	1.87677102	0.257	0.055	7.79E-14	0	FANK1
C4orf48	4.11E-18	1.301951004	0.402	0.141	8.20E-14	0	C4orf48
TGFB1	3.73E-17	1.045629699	0.477	0.194	7.44E-13	0	TGFB1
SPTAN1	3.78E-17	0.919999507	0.585	0.278	7.54E-13	0	SPTAN1
DOK2	5.00E-17	0.796115408	0.657	0.345	9.97E-13	0	DOK2
DYNLL1	6.03E-17	0.811745955	0.66	0.343	1.20E-12	0	DYNLL1
ELOVL5	6.98E-17	0.836995072	0.627	0.322	1.39E-12	0	ELOVL5
PPM1M	7.47E-17	1.377757101	0.343	0.11	1.49E-12	0	PPM1M
CPNE2	3.44E-16	1.581037047	0.275	0.073	6.86E-12	0	CPNE2
ARPC3	5.47E-16	0.357519214	0.947	0.784	1.09E-11	0	ARPC3
CD2	1.06E-15	0.607152918	0.786	0.527	2.11E-11	0	CD2
TXN	1.07E-15	0.824575719	0.613	0.31	2.14E-11	0	TXN
OSTF1	1.09E-15	0.952332315	0.51	0.233	2.17E-11	0	OSTF1
GBP1	1.81E-15	1.209329917	0.363	0.133	3.61E-11	0	GBP1
OAS1	2.30E-15	1.577602312	0.271	0.076	4.60E-11	0	OAS1
GLRX	4.25E-15	0.801575977	0.618	0.322	8.49E-11	0	GLRX
YWHAH	4.96E-15	1.048357455	0.431	0.18	9.90E-11	0	YWHAH
SRGN	5.77E-15	0.626002247	0.772	0.498	1.15E-10	0	SRGN
UBE2L6	1.06E-14	0.838176636	0.566	0.284	2.11E-10	0	UBE2L6
TTC39C	1.32E-14	0.769807257	0.608	0.337	2.63E-10	0	TTC39C
EMB	2.58E-14	0.974600195	0.449	0.198	5.14E-10	0	EMB
ACTN4	3.66E-14	1.015955633	0.404	0.165	7.30E-10	0	ACTN4
TOX	8.10E-14	1.247032525	0.301	0.1	1.62E-09	0	TOX
EPSTI1	9.61E-14	1.199317893	0.317	0.112	1.92E-09	0	EPSTI1
ZYX	1.18E-13	0.615213362	0.732	0.467	2.35E-09	0	ZYX
GLIPR1	1.27E-13	0.971689993	0.429	0.194	2.53E-09	0	GLIPR1
PRDX1	1.86E-13	0.624945914	0.736	0.469	3.72E-09	0	PRDX1
CTLA4	2.23E-13	0.781918217	0.562	0.298	4.45E-09	0	CTLA4
S100A11	3.40E-13	0.539773936	0.807	0.531	6.79E-09	0	S100A11
TAP1	7.27E-13	0.665370176	0.651	0.39	1.45E-08	0	TAP1
IQGAP1	8.77E-13	0.853436489	0.49	0.241	1.75E-08	0	IQGAP1
SLC25A5	9.02E-13	0.667234971	0.651	0.414	1.80E-08	0	SLC25A5
OPTN	9.14E-13	0.698010119	0.638	0.355	1.82E-08	0	OPTN
REEP5	9.63E-13	0.852829919	0.491	0.233	1.92E-08	0	REEP5
GALM	1.09E-12	1.174830726	0.307	0.112	2.17E-08	0	GALM
DBI	2.41E-12	0.635608706	0.718	0.422	4.81E-08	0	DBI
IL6R	2.70E-12	1.026555864	0.365	0.155	5.39E-08	0	IL6R
S1PR4	2.95E-12	0.604376154	0.708	0.443	5.89E-08	0	S1PR4
GLIPR2	2.96E-12	0.985082318	0.367	0.153	5.91E-08	0	GLIPR2
PLEC	3.54E-12	1.223816074	0.309	0.12	7.06E-08	0	PLEC
OGDH	5.41E-12	1.065967535	0.335	0.135	1.08E-07	0	OGDH
ATP2B4	7.66E-12	1.104513877	0.321	0.124	1.53E-07	0	ATP2B4
GBP2	9.76E-12	0.70245041	0.571	0.31	1.95E-07	0	GBP2
CD59	1.40E-11	1.084878317	0.303	0.116	2.80E-07	0	CD59
TPGS1	2.19E-11	1.111896416	0.282	0.102	4.36E-07	0	TPGS1
SAT1	2.52E-11	0.602526653	0.666	0.412	5.03E-07	0	SAT1
HPRT1	2.76E-11	0.987009053	0.363	0.165	5.50E-07	0	HPRT1
CLTB	3.82E-11	0.790118688	0.471	0.241	7.62E-07	0	CLTB
PLEKHF1	3.95E-11	1.118222803	0.256	0.088	7.88E-07	0	PLEKHF1
SASH3	4.25E-11	0.781857373	0.49	0.253	8.47E-07	0	SASH3
IKZF3	5.11E-11	0.946291407	0.37	0.165	1.02E-06	0	IKZF3
SQRDL	5.31E-11	1.021420269	0.323	0.135	1.06E-06	0	SQRDL
ACP5	6.89E-11	1.027358935	0.303	0.12	1.37E-06	0	ACP5
UTS2	7.24E-11	0.929073366	0.348	0.151	1.44E-06	0	UTS2
ADAM8	7.62E-11	1.290822945	0.251	0.092	1.52E-06	0	ADAM8
RASGRP1	8.23E-11	1.095007141	0.267	0.098	1.64E-06	0	RASGRP1
BATF	1.01E-10	0.779475638	0.443	0.22	2.01E-06	0	BATF
ISG20	1.21E-10	0.389994111	0.871	0.673	2.41E-06	0	ISG20
PPP1R18	1.52E-10	0.525732902	0.721	0.48	3.04E-06	0	PPP1R18
CCDC107	2.44E-10	0.790043509	0.449	0.224	4.88E-06	0	CCDC107
CHST11	2.54E-10	0.884919281	0.332	0.145	5.07E-06	0	CHST11
PPP1CA	2.63E-10	0.454753047	0.819	0.588	5.25E-06	0	PPP1CA
PSMB6	2.78E-10	0.68151218	0.563	0.304	5.55E-06	0	PSMB6
PYCARD	2.81E-10	0.845610409	0.393	0.186	5.61E-06	0	PYCARD
COX5A	3.06E-10	0.587249998	0.666	0.408	6.11E-06	0	COX5A
TRIM69	3.07E-10	1.011583663	0.298	0.122	6.13E-06	0	TRIM69
CASP4	4.17E-10	0.746287899	0.465	0.241	8.31E-06	0	CASP4
TPST2	4.35E-10	1.083048616	0.261	0.1	8.68E-06	0	TPST2
PARP1	5.20E-10	0.676203224	0.529	0.284	1.04E-05	0	PARP1
IFI27L2	5.38E-10	0.853880257	0.359	0.161	1.07E-05	0	IFI27L2
AP1S2	5.71E-10	0.899327599	0.335	0.147	1.14E-05	0	AP1S2
AQP3	6.42E-10	0.542346138	0.697	0.453	1.28E-05	0	AQP3
CYBA	7.27E-10	0.320186132	0.938	0.765	1.45E-05	0	CYBA
POMP	8.75E-10	0.700503318	0.493	0.259	1.75E-05	0	POMP
CFLAR	8.88E-10	0.671530353	0.555	0.322	1.77E-05	0	CFLAR
GTF3C6	9.14E-10	0.777775555	0.441	0.22	1.82E-05	0	GTF3C6
LIMS1	1.04E-09	0.802232838	0.368	0.171	2.08E-05	0	LIMS1
PRNP	1.06E-09	0.898447569	0.335	0.157	2.12E-05	0	PRNP
LAMTOR2	1.18E-09	0.84666456	0.349	0.159	2.34E-05	0	LAMTOR2
HNRNPLL	1.29E-09	0.910821732	0.345	0.161	2.58E-05	0	HNRNPLL
CARD16	1.52E-09	0.59339316	0.629	0.376	3.03E-05	0	CARD16
PSMB8	1.62E-09	0.488037477	0.778	0.529	3.23E-05	0	PSMB8
RNF166	1.78E-09	0.808657125	0.388	0.194	3.56E-05	0	RNF166
DIAPH1	1.82E-09	0.922375072	0.312	0.139	3.63E-05	0	DIAPH1
PAG1	2.28E-09	0.756605637	0.395	0.196	4.55E-05	0	PAG1
FOXP3	2.38E-09	0.536464784	0.672	0.445	4.75E-05	0	FOXP3
MAP4K1	2.70E-09	0.738971209	0.378	0.18	5.39E-05	0	MAP4K1
LGALS9	3.03E-09	0.966968839	0.268	0.11	6.04E-05	0	LGALS9
WNK1	3.05E-09	0.787077497	0.357	0.167	6.09E-05	0	WNK1
CD28	3.65E-09	0.736130787	0.426	0.22	7.28E-05	0	CD28
STAT1	3.82E-09	0.670400368	0.462	0.255	7.61E-05	0	STAT1
EZR	3.95E-09	0.49901919	0.736	0.484	7.87E-05	0	EZR
CLDND1	4.05E-09	0.589108856	0.576	0.353	8.07E-05	0	CLDND1
RALGDS	4.44E-09	0.992210354	0.257	0.106	8.85E-05	0	RALGDS
MAN1A2	4.95E-09	0.950263275	0.259	0.106	9.88E-05	0	MAN1A2
LIME1	5.04E-09	0.480245634	0.7	0.492	0.000100583	0	LIME1
AP2S1	6.00E-09	0.718448521	0.441	0.231	0.000119682	0	AP2S1
IP6K2	6.12E-09	0.959115654	0.253	0.102	0.000122163	0	IP6K2
VAMP5	7.21E-09	0.689786917	0.44	0.233	0.000143855	0	VAMP5
MTHFD2	9.22E-09	0.920077132	0.27	0.114	0.000183844	0	MTHFD2
TMEM154	9.51E-09	1.02187804	0.257	0.11	0.000189632	0	TMEM154
ABRACL	9.52E-09	0.558167029	0.646	0.388	0.00019	0	ABRACL
SPN	9.53E-09	0.667054457	0.445	0.237	0.000190041	0	SPN
S100A10	1.13E-08	0.251966802	0.963	0.843	0.000225483	0	S100A10
CAPN2	1.22E-08	0.601879311	0.516	0.3	0.000243896	0	CAPN2
MYH9	1.31E-08	0.39396238	0.832	0.624	0.000260394	0	MYH9
STAM	1.31E-08	0.636677892	0.448	0.241	0.000261389	0	STAM
LCP1	1.51E-08	0.43830237	0.789	0.557	0.000301942	0	LCP1
ATP2B1	1.52E-08	0.719431889	0.362	0.182	0.000304158	0	ATP2B1
CTSA	1.57E-08	0.707626831	0.438	0.249	0.000313198	0	CTSA
FAM104A	1.61E-08	0.772807142	0.328	0.153	0.000322145	0	FAM104A
DNAJC15	1.75E-08	0.814401129	0.312	0.147	0.000348442	0	DNAJC15
C5orf56	1.93E-08	0.914941925	0.275	0.122	0.000385465	0	C5orf56
CASP8	2.29E-08	0.639220695	0.47	0.271	0.000457093	0	CASP8
FOXN3	2.33E-08	0.701894411	0.365	0.182	0.00046402	0	FOXN3
EMP3	2.52E-08	0.256107201	0.934	0.812	0.000501905	0	EMP3
EPS15	2.69E-08	0.826990926	0.307	0.145	0.000536607	0	EPS15
MYD88	2.77E-08	0.846457743	0.271	0.118	0.000553028	0	MYD88
EPN1	3.02E-08	0.864818797	0.27	0.118	0.00060211	0	EPN1
IRF1	3.05E-08	0.600428067	0.505	0.308	0.000607659	0	IRF1
TRIB2	3.27E-08	0.822870948	0.29	0.133	0.000653203	0	TRIB2
PIK3R5	3.34E-08	0.724549003	0.349	0.173	0.000665703	0	PIK3R5
FMNL1	3.50E-08	0.59509912	0.499	0.273	0.000698074	0	FMNL1
PTRHD1	3.58E-08	0.720715259	0.328	0.157	0.000714523	0	PTRHD1
SIT1	4.28E-08	0.55436828	0.635	0.386	0.000852946	0	SIT1
CALHM2	4.31E-08	0.817915103	0.257	0.11	0.000860657	0	CALHM2
RNF149	4.51E-08	0.560424358	0.571	0.331	0.000899054	0	RNF149
NCF4	5.16E-08	0.626821309	0.421	0.22	0.001028639	0	NCF4
CNN2	5.38E-08	0.343141646	0.821	0.657	0.001072836	0	CNN2
DCTN3	5.58E-08	0.609662883	0.462	0.243	0.001112875	0	DCTN3
SLC9A3R1	5.60E-08	0.448399611	0.764	0.524	0.001116809	0	SLC9A3R1
CKLF	5.70E-08	0.617440813	0.446	0.249	0.001136556	0	CKLF
H2AFV	5.87E-08	0.525046122	0.63	0.384	0.00117174	0	H2AFV
CASP1	6.48E-08	0.634259137	0.427	0.231	0.001291953	0	CASP1
MIIP	6.69E-08	0.906153134	0.25	0.108	0.001334279	0	MIIP
ATP6V0D1	7.44E-08	0.765370952	0.301	0.143	0.001484769	0	ATP6V0D1
AKAP13	7.46E-08	0.576569533	0.507	0.286	0.001489109	0	AKAP13
SAMHD1	7.70E-08	0.445486885	0.789	0.533	0.001536827	0	SAMHD1
SEC11C	7.78E-08	0.665408318	0.424	0.233	0.001551739	0	SEC11C
SRPK1	8.23E-08	0.801613825	0.29	0.137	0.001640924	0	SRPK1
TLN1	8.35E-08	0.754584533	0.332	0.169	0.001665768	0	TLN1
FAM110A	8.75E-08	0.781852812	0.323	0.161	0.001745666	0	FAM110A
TMEM173	8.89E-08	0.570557364	0.524	0.304	0.001773282	0	TMEM173
STK10	9.58E-08	0.586408259	0.473	0.259	0.001911247	0	STK10
PCSK7	1.05E-07	0.626749274	0.466	0.269	0.002086789	0	PCSK7
ARL6IP1	1.12E-07	0.557535963	0.54	0.316	0.002224806	0	ARL6IP1
MRPL51	1.16E-07	0.626327698	0.413	0.212	0.002304143	0	MRPL51
GNAI2	1.17E-07	0.608529356	0.426	0.229	0.002341268	0	GNAI2
GMFG	1.19E-07	0.276130338	0.925	0.761	0.002368932	0	GMFG
SHKBP1	1.19E-07	0.610514228	0.445	0.247	0.002382725	0	SHKBP1
FAM45A	1.22E-07	0.824038124	0.271	0.124	0.002442992	0	FAM45A
PARVG	1.48E-07	0.710179993	0.292	0.137	0.002958874	0	PARVG
SYNE2	1.49E-07	0.574494304	0.479	0.276	0.002974586	0	SYNE2
UBL3	1.71E-07	0.712870645	0.334	0.171	0.0034102	0	UBL3
PPP6C	2.02E-07	0.610972387	0.434	0.237	0.004035927	0	PPP6C
CAPN1	2.14E-07	0.720218348	0.301	0.145	0.004277533	0	CAPN1
CD5	2.23E-07	0.521995646	0.591	0.369	0.004440207	0	CD5
CCDC53	2.26E-07	0.692247891	0.32	0.157	0.004516104	0	CCDC53
CCDC88C	2.35E-07	0.662532028	0.367	0.196	0.004697605	0	CCDC88C
SELPLG	2.40E-07	0.362057647	0.853	0.641	0.004791872	0	SELPLG
MPRIP	2.47E-07	0.769078644	0.279	0.137	0.004930811	0	MPRIP
SFT2D1	2.48E-07	0.597588665	0.378	0.194	0.004945791	0	SFT2D1
SUB1	2.70E-07	0.287129456	0.869	0.714	0.005379207	0	SUB1
HAPLN3	2.77E-07	0.789559247	0.264	0.124	0.005530926	0	HAPLN3
RER1	2.80E-07	0.638757097	0.398	0.214	0.00558135	0	RER1
ISG15	2.91E-07	0.676527788	0.362	0.198	0.005808614	0	ISG15
EVI2B	3.19E-07	0.514709869	0.566	0.347	0.00635712	0	EVI2B
ANKH	3.27E-07	0.760773454	0.264	0.122	0.00652874	0	ANKH
TXNDC17	3.62E-07	0.761243163	0.279	0.133	0.007230797	0	TXNDC17
FLI1	3.69E-07	0.518918763	0.52	0.296	0.007362553	0	FLI1
SMAP2	3.71E-07	0.645414391	0.393	0.216	0.007407266	0	SMAP2
ARPC4	3.73E-07	0.647996235	0.342	0.178	0.007430811	0	ARPC4
DUSP1	3.96E-07	0.508072197	0.526	0.349	0.007903827	0	DUSP1
RORA	4.00E-07	0.685406283	0.339	0.176	0.00797211	0	RORA
C20orf24	4.16E-07	0.559168228	0.435	0.235	0.008305702	0	C20orf24
IAH1	4.25E-07	0.644360715	0.324	0.161	0.008481241	0	IAH1
PPM1G	4.28E-07	0.54547166	0.537	0.316	0.008541529	0	PPM1G
MAP4	4.31E-07	0.834991086	0.264	0.131	0.008591166	0	MAP4
MRPL28	4.46E-07	0.710438826	0.276	0.131	0.008901484	0	MRPL28
MBP	4.49E-07	0.528299507	0.518	0.314	0.008946816	0	MBP
CARHSP1	4.65E-07	0.567564534	0.346	0.173	0.009278102	0	CARHSP1
CD53	4.67E-07	0.425216575	0.752	0.527	0.009312196	0	CD53
CCM2	5.00E-07	0.496624806	0.566	0.345	0.009965513	0	CCM2
RHEB	5.10E-07	0.809400839	0.264	0.127	0.010167568	0	RHEB
FIBP	5.12E-07	0.772469936	0.257	0.12	0.010204602	0	FIBP
PSMB9	5.79E-07	0.378165538	0.796	0.6	0.011546333	0	PSMB9
IQGAP2	5.88E-07	0.706180926	0.329	0.173	0.011732514	0	IQGAP2
FNBP1	6.30E-07	0.526665168	0.554	0.341	0.012568883	0	FNBP1
ILK	6.37E-07	0.672512715	0.328	0.173	0.012710442	0	ILK
TWF2	6.39E-07	0.498368648	0.512	0.304	0.012740445	0	TWF2
GATA3	6.59E-07	0.522852326	0.498	0.298	0.013144958	0	GATA3
ZBTB38	6.86E-07	0.64187964	0.39	0.227	0.013683776	0	ZBTB38
RAB11A	6.95E-07	0.58669121	0.399	0.218	0.013872981	0	RAB11A
SLA	7.47E-07	0.673502703	0.318	0.165	0.014898195	0	SLA
MIEN1	7.72E-07	0.58875459	0.395	0.212	0.015408748	0	MIEN1
TRPV2	7.74E-07	0.756823224	0.265	0.129	0.015430846	0	TRPV2
RNASEH2B	7.80E-07	0.574989802	0.434	0.243	0.015566977	0	RNASEH2B
SLAMF1	7.88E-07	0.73637488	0.298	0.153	0.01572692	0	SLAMF1
TALDO1	7.95E-07	0.512376494	0.551	0.333	0.015856757	0	TALDO1
SNX1	8.02E-07	0.60700393	0.301	0.147	0.01600658	0	SNX1
SH3GLB1	8.04E-07	0.675776291	0.315	0.159	0.016037267	0	SH3GLB1
IL2RA	8.27E-07	0.689408132	0.378	0.224	0.01650215	0	IL2RA
MOB1A	8.47E-07	0.629276185	0.331	0.171	0.016893166	0	MOB1A
CALCOCO2	8.50E-07	0.594582761	0.396	0.218	0.016953783	0	CALCOCO2
PGAM1	9.80E-07	0.495082893	0.632	0.4	0.019554679	0	PGAM1
CAPZB	1.05E-06	0.33016109	0.832	0.641	0.0209941	0	CAPZB
FDFT1	1.24E-06	0.522175298	0.534	0.322	0.024648626	0	FDFT1
NLRC5	1.27E-06	0.673814674	0.284	0.143	0.025424955	0	NLRC5
DEF6	1.38E-06	0.498587757	0.557	0.343	0.02750942	0	DEF6
CTSB	1.62E-06	0.704290503	0.312	0.161	0.032241834	0	CTSB
SLFN5	1.65E-06	0.479070706	0.582	0.378	0.032830066	0	SLFN5
UCP2	1.86E-06	0.27147137	0.897	0.755	0.037055553	0	UCP2
YPEL3	1.87E-06	0.544580148	0.378	0.208	0.037334669	0	YPEL3
ARHGEF6	1.97E-06	0.674862635	0.256	0.124	0.039281364	0	ARHGEF6
ETHE1	2.01E-06	0.732222795	0.257	0.127	0.040131282	0	ETHE1
TM9SF2	2.06E-06	0.603760381	0.363	0.2	0.041003399	0	TM9SF2
ICOS	2.06E-06	0.671289654	0.328	0.184	0.041046034	0	ICOS
OCIAD2	2.11E-06	0.472010012	0.647	0.418	0.042067646	0	OCIAD2
CMC2	2.13E-06	0.620614116	0.318	0.167	0.042532774	0	CMC2
COMT	2.29E-06	0.646694628	0.279	0.139	0.045712595	0	COMT
RNF125	2.31E-06	0.597412964	0.278	0.139	0.046063866	0	RNF125
CSK	2.33E-06	0.460343023	0.605	0.396	0.046545715	0	CSK
PAFAH1B1	2.38E-06	0.701969613	0.267	0.135	0.04743151	0	PAFAH1B1
SKAP1	2.62E-06	0.398568975	0.778	0.547	0.05226952	0	SKAP1
PHF11	2.77E-06	0.523547094	0.402	0.229	0.055198491	0	PHF11
C9orf16	2.94E-06	0.417161131	0.708	0.486	0.058664543	0	C9orf16
CTSS	3.18E-06	0.550333156	0.438	0.249	0.063340006	0	CTSS
FAM49B	3.33E-06	0.508248532	0.437	0.253	0.066392648	0	FAM49B
FBXW5	3.38E-06	0.50381704	0.417	0.235	0.067519995	0	FBXW5
GNG2	3.44E-06	0.532055555	0.441	0.265	0.068577422	0	GNG2
BNIP3L	3.47E-06	0.637042047	0.317	0.171	0.069167707	0	BNIP3L
ARF5	3.52E-06	0.449929152	0.663	0.42	0.070248156	0	ARF5
CLTA	3.59E-06	0.49050384	0.52	0.32	0.071571771	0	CLTA
TCIRG1	3.65E-06	0.582339225	0.359	0.2	0.072818235	0	TCIRG1
PPP1R7	3.82E-06	0.542297388	0.376	0.212	0.076137708	0	PPP1R7
GLRX3	4.12E-06	0.635699979	0.271	0.135	0.082093917	0	GLRX3
CHCHD5	4.19E-06	0.627824292	0.279	0.143	0.083641	0	CHCHD5
YWHAE	4.25E-06	0.508826058	0.374	0.204	0.084743267	0	YWHAE
TNFRSF1B	4.46E-06	0.468478096	0.579	0.386	0.08902248	0	TNFRSF1B
OSBPL8	4.53E-06	0.581840034	0.39	0.233	0.090300762	0	OSBPL8
GPS1	4.99E-06	0.644345481	0.281	0.147	0.09952822	0	GPS1
RGS1	5.13E-06	0.576061256	0.34	0.19	0.102355306	0	RGS1
SH3BP1	5.64E-06	0.514412701	0.421	0.249	0.112423876	0	SH3BP1
TMEM219	5.81E-06	0.486938835	0.541	0.327	0.115858075	0	TMEM219
PSMD11	5.97E-06	0.546902214	0.328	0.176	0.119134391	0	PSMD11
ETFB	6.05E-06	0.555635403	0.335	0.184	0.120612233	0	ETFB
HDAC7	6.08E-06	0.672837331	0.292	0.155	0.121380694	0	HDAC7
PSMA4	6.31E-06	0.524697606	0.363	0.204	0.125961451	0	PSMA4
ASNA1	6.34E-06	0.639007399	0.275	0.143	0.12642501	0	ASNA1
SMARCE1	6.34E-06	0.548822019	0.32	0.173	0.126526043	0	SMARCE1
PSTPIP1	6.48E-06	0.610761216	0.317	0.176	0.129342311	0	PSTPIP1
RECQL	6.55E-06	0.586064352	0.281	0.145	0.130626548	0	RECQL
ESYT1	6.75E-06	0.506568975	0.434	0.255	0.134556174	0	ESYT1
SRI	8.23E-06	0.487048197	0.457	0.269	0.164233153	0	SRI
ETFA	9.48E-06	0.611889235	0.273	0.141	0.189181416	0	ETFA
TBC1D4	9.82E-06	0.691671046	0.25	0.129	0.195908936	0	TBC1D4
APOBEC3G	9.87E-06	0.621065538	0.256	0.131	0.196888716	0	APOBEC3G
FAM50A	9.89E-06	0.571177974	0.326	0.182	0.197329878	0	FAM50A
DBNL	1.07E-05	0.506956826	0.415	0.243	0.21357816	0	DBNL
STXBP2	1.08E-05	0.49314013	0.353	0.196	0.215955988	0	STXBP2
AP3S1	1.11E-05	0.626471946	0.262	0.137	0.221875945	0	AP3S1
N4BP2L1	1.12E-05	0.589258807	0.254	0.131	0.223581291	0	N4BP2L1
GPRIN3	1.13E-05	0.665373282	0.273	0.147	0.225733106	0	GPRIN3
UFD1L	1.15E-05	0.528780364	0.371	0.21	0.228586058	0	UFD1L
ADD1	1.18E-05	0.60594441	0.262	0.137	0.234649689	0	ADD1
PSMD13	1.22E-05	0.511633257	0.401	0.233	0.242760089	0	PSMD13
RAB37	1.25E-05	0.573080378	0.289	0.155	0.250238364	0	RAB37
VAMP8	1.26E-05	0.403480815	0.713	0.486	0.251776881	0	VAMP8
ICAM3	1.29E-05	0.327161086	0.819	0.598	0.256663814	0	ICAM3
ARL4C	1.31E-05	0.419686778	0.605	0.396	0.261014063	0	ARL4C
NUDT5	1.33E-05	0.557927374	0.318	0.176	0.264352208	0	NUDT5
CTSD	1.33E-05	0.489973358	0.424	0.255	0.26611336	0	CTSD
TMEM2	1.43E-05	0.601477982	0.317	0.178	0.285646691	0	TMEM2
NLRC3	1.50E-05	0.575249259	0.287	0.153	0.300120953	0	NLRC3
RILPL2	1.62E-05	0.561103617	0.304	0.167	0.323449594	0	RILPL2
PPA1	1.69E-05	0.438153479	0.527	0.329	0.337369628	0	PPA1
SSR3	1.73E-05	0.490331776	0.329	0.182	0.345904116	0	SSR3
TMX4	1.77E-05	0.482817052	0.354	0.2	0.352998786	0	TMX4
ACAP2	1.83E-05	0.508679482	0.388	0.229	0.365243305	0	ACAP2
WDR45	1.84E-05	0.552268843	0.251	0.129	0.367398943	0	WDR45
MRPS15	1.89E-05	0.502535766	0.309	0.169	0.377211502	0	MRPS15
SEC13	1.96E-05	0.54871372	0.314	0.176	0.390011271	0	SEC13
DR1	2.07E-05	0.521084736	0.31	0.171	0.412362003	0	DR1
PFKL	2.09E-05	0.480709611	0.443	0.269	0.417428275	0	PFKL
GUK1	2.25E-05	0.365972822	0.724	0.504	0.448406458	0	GUK1
BTN3A1	2.33E-05	0.576088124	0.292	0.163	0.464216872	0	BTN3A1
ZNHIT1	2.36E-05	0.447524203	0.454	0.276	0.470179795	0	ZNHIT1
ZNF207	2.40E-05	0.474614936	0.468	0.292	0.478227253	0	ZNF207
APOL6	2.45E-05	0.536634083	0.285	0.155	0.488265536	0	APOL6
IRF7	2.45E-05	0.526651643	0.281	0.153	0.488997231	0	IRF7
UBE2L3	2.49E-05	0.494985646	0.435	0.267	0.496155111	0	UBE2L3
DPYD	2.62E-05	0.567580549	0.343	0.204	0.521739372	0	DPYD
TNFRSF25	2.68E-05	0.500681068	0.332	0.192	0.535238591	0	TNFRSF25
CCDC69	2.68E-05	0.455145703	0.407	0.235	0.535250643	0	CCDC69
H2AFJ	2.71E-05	0.587418013	0.273	0.149	0.540593019	0	H2AFJ
LRRFIP1	2.74E-05	0.412856041	0.604	0.412	0.547544451	0	LRRFIP1
COPB1	2.85E-05	0.590043854	0.254	0.135	0.56888471	0	COPB1
CMTM7	3.14E-05	0.435534154	0.49	0.296	0.625993875	0	CMTM7
NDUFS7	3.14E-05	0.429558545	0.476	0.292	0.626908047	0	NDUFS7
SNX5	3.51E-05	0.510055092	0.312	0.173	0.700872894	0	SNX5
SH3BP5	3.60E-05	0.511054874	0.323	0.184	0.718363493	0	SH3BP5
TBCB	3.70E-05	0.418767857	0.538	0.345	0.737981291	0	TBCB
TMEM9B	3.70E-05	0.482056969	0.343	0.2	0.738855284	0	TMEM9B
FDPS	3.86E-05	0.542077439	0.295	0.165	0.769598147	0	FDPS
TNFAIP3	3.86E-05	0.494245952	0.332	0.192	0.769775397	0	TNFAIP3
PTBP3	3.88E-05	0.549594468	0.287	0.161	0.773036	0	PTBP3
VDAC1	3.91E-05	0.470605447	0.36	0.216	0.779755124	0	VDAC1
CAT	3.92E-05	0.487330912	0.268	0.143	0.781660068	0	CAT
AKIRIN2	3.93E-05	0.532034382	0.292	0.161	0.783046158	0	AKIRIN2
CORO1B	3.95E-05	0.359459616	0.602	0.41	0.78885199	0	CORO1B
ITPA	3.96E-05	0.529198501	0.262	0.141	0.789909979	0	ITPA
COX16	4.02E-05	0.497774969	0.381	0.224	0.801644527	0	COX16
SMARCC2	4.10E-05	0.521806569	0.303	0.171	0.817693058	0	SMARCC2
TMEM50A	4.33E-05	0.41122879	0.593	0.394	0.8629912	0	TMEM50A
CAP1	4.46E-05	0.329684836	0.782	0.58	0.888906472	0	CAP1
PTPN2	4.64E-05	0.415810146	0.315	0.176	0.925625266	0	PTPN2
PRF1	4.67E-05	0.523268837	0.306	0.173	0.931605187	0	PRF1
SMCHD1	4.69E-05	0.386357184	0.64	0.427	0.935831964	0	SMCHD1
COPZ1	4.77E-05	0.465759456	0.381	0.231	0.952234164	0	COPZ1
SLC2A3	4.95E-05	0.490726923	0.387	0.237	0.987981432	0	SLC2A3
GIT2	5.06E-05	0.514585772	0.292	0.165	1	0	GIT2
MLX	5.08E-05	0.536234221	0.314	0.18	1	0	MLX
CDK2AP2	5.16E-05	0.47264593	0.409	0.253	1	0	CDK2AP2
HACD4	5.28E-05	0.515743344	0.285	0.161	1	0	HACD4
RGS19	5.36E-05	0.45519145	0.473	0.29	1	0	RGS19
NDUFS6	5.51E-05	0.428685637	0.459	0.282	1	0	NDUFS6
YWHAQ	5.56E-05	0.420022905	0.51	0.327	1	0	YWHAQ
HTATIP2	5.57E-05	0.499275947	0.306	0.173	1	0	HTATIP2
GLUD1	5.65E-05	0.460929153	0.342	0.2	1	0	GLUD1
LPXN	6.02E-05	0.438905563	0.449	0.28	1	0	LPXN
SUCLG1	6.05E-05	0.47406819	0.34	0.198	1	0	SUCLG1
PPP1R12A	6.19E-05	0.414131699	0.487	0.308	1	0	PPP1R12A
CAPZA1	6.38E-05	0.400157408	0.56	0.353	1	0	CAPZA1
STX10	6.41E-05	0.459539244	0.318	0.18	1	0	STX10
MRPS36	6.42E-05	0.459232261	0.321	0.186	1	0	MRPS36
MPG	6.71E-05	0.444258011	0.374	0.224	1	0	MPG
PBXIP1	6.97E-05	0.368304901	0.699	0.49	1	0	PBXIP1
PRDX5	7.30E-05	0.409805912	0.484	0.31	1	0	PRDX5
PSMC4	7.36E-05	0.415573404	0.346	0.2	1	0	PSMC4
MRPS5	8.44E-05	0.488711544	0.296	0.171	1	0	MRPS5
CMTM3	8.60E-05	0.4429992	0.443	0.284	1	0	CMTM3
CDC123	8.87E-05	0.537856779	0.295	0.173	1	0	CDC123
ACTR2	9.13E-05	0.378069045	0.554	0.357	1	0	ACTR2
SUPT4H1	9.20E-05	0.444371818	0.424	0.265	1	0	SUPT4H1
WDR1	9.36E-05	0.354410738	0.668	0.494	1	0	WDR1
BECN1	9.47E-05	0.4408046	0.282	0.157	1	0	BECN1
RP5-1171I10.5	9.94E-05	0.490719077	0.343	0.208	1	0	RP5-1171I10.5
AP1M1	9.98E-05	0.460634419	0.343	0.206	1	0	AP1M1
TMED5	0.000103095	0.469842034	0.276	0.155	1	0	TMED5
PSMB2	0.000113226	0.431908833	0.379	0.227	1	0	PSMB2
MAN2B1	0.000121181	0.475744622	0.295	0.171	1	0	MAN2B1
NDUFB3	0.00012203	0.445277664	0.435	0.269	1	0	NDUFB3
ARF6	0.000129385	0.391191637	0.524	0.335	1	0	ARF6
LYPLA1	0.000130071	0.431509009	0.34	0.2	1	0	LYPLA1
YIPF4	0.000133089	0.426203479	0.273	0.153	1	0	YIPF4
HSBP1	0.000133957	0.460606393	0.257	0.143	1	0	HSBP1
P2RY8	0.000135122	0.467808678	0.37	0.231	1	0	P2RY8
CAST	0.000147238	0.436343361	0.449	0.3	1	0	CAST
ARPC1A	0.000148876	0.41968931	0.31	0.18	1	0	ARPC1A
SNX20	0.000149042	0.412942929	0.401	0.243	1	0	SNX20
SSNA1	0.000151247	0.402062608	0.462	0.29	1	0	SSNA1
GNG5	0.000162077	0.368800465	0.646	0.447	1	0	GNG5
SP140	0.000164088	0.462448792	0.253	0.143	1	0	SP140
DOCK10	0.0001642	0.532533426	0.276	0.163	1	0	DOCK10
YIPF3	0.000164988	0.43283755	0.335	0.196	1	0	YIPF3
INPP5D	0.000169035	0.465724602	0.295	0.173	1	0	INPP5D
UBE2J1	0.000170088	0.433886109	0.257	0.145	1	0	UBE2J1
VMP1	0.000170262	0.458953095	0.307	0.182	1	0	VMP1
VOPP1	0.000177317	0.381325034	0.395	0.239	1	0	VOPP1
PHPT1	0.000180675	0.540585442	0.276	0.169	1	0	PHPT1
SH3KBP1	0.000182693	0.389673319	0.534	0.347	1	0	SH3KBP1
PTPN7	0.000184242	0.457743898	0.267	0.153	1	0	PTPN7
POLR2G	0.000184972	0.436015624	0.353	0.214	1	0	POLR2G
PPP4R2	0.000188781	0.44545879	0.279	0.163	1	0	PPP4R2
ITGB2	0.000188801	0.298863795	0.757	0.569	1	0	ITGB2
TOB1	0.000196599	0.439653142	0.298	0.176	1	0	TOB1
PSMB3	0.000196777	0.367063369	0.58	0.39	1	0	PSMB3
SUMO1	0.000196984	0.357609649	0.546	0.353	1	0	SUMO1
RABGAP1L	0.000198222	0.492639987	0.303	0.186	1	0	RABGAP1L
ALDH9A1	0.000202853	0.501164626	0.281	0.165	1	0	ALDH9A1
POLR2J3	0.000204031	0.374474233	0.399	0.245	1	0	POLR2J3
RNF213	0.000204813	0.373724152	0.582	0.402	1	0	RNF213
NLRP1	0.000214876	0.452110879	0.287	0.167	1	0	NLRP1
TNFRSF14	0.000216546	0.33864518	0.598	0.4	1	0	TNFRSF14
TNFSF10	0.000220485	0.494646111	0.256	0.149	1	0	TNFSF10
PSMA3	0.000228772	0.391852088	0.359	0.218	1	0	PSMA3
NDUFA1	0.000233096	0.322067468	0.758	0.565	1	0	NDUFA1
GNPTG	0.000234385	0.439631567	0.284	0.165	1	0	GNPTG
ATP2A3	0.000240032	0.49182346	0.261	0.153	1	0	ATP2A3
NDUFA6	0.00024008	0.375891218	0.471	0.306	1	0	NDUFA6
PSMD8	0.000245366	0.357485482	0.546	0.371	1	0	PSMD8
ARPC5L	0.000249488	0.366988181	0.396	0.251	1	0	ARPC5L
SZRD1	0.000250128	0.457411957	0.275	0.159	1	0	SZRD1
SCNM1	0.000256765	0.460959665	0.284	0.165	1	0	SCNM1
NDUFA11	0.000273267	0.391387097	0.357	0.216	1	0	NDUFA11
ARHGAP30	0.000274044	0.373426414	0.516	0.341	1	0	ARHGAP30
MPLKIP	0.000274672	0.454112571	0.262	0.151	1	0	MPLKIP
TNIK	0.000276565	0.498336503	0.321	0.202	1	0	TNIK
PSMA5	0.00027982	0.362769732	0.535	0.353	1	0	PSMA5
TMCO1	0.000306055	0.374135003	0.381	0.235	1	0	TMCO1
PPP4C	0.000315261	0.384729528	0.552	0.361	1	0	PPP4C
GNB2	0.000320817	0.346015024	0.713	0.498	1	0	GNB2
POU2F2	0.000334384	0.425376226	0.298	0.184	1	0	POU2F2
CDC42	0.000335234	0.328300581	0.686	0.484	1	0	CDC42
HSD17B10	0.000335336	0.436669547	0.268	0.153	1	0	HSD17B10
CDC42EP3	0.000350013	0.436350065	0.329	0.204	1	0	CDC42EP3
BAX	0.000365042	0.374513199	0.493	0.322	1	0	BAX
CWC15	0.000365907	0.424272912	0.349	0.216	1	0	CWC15
PPP1R15A	0.000369613	0.445531775	0.282	0.169	1	0	PPP1R15A
LAMTOR1	0.000371466	0.357332302	0.421	0.263	1	0	LAMTOR1
PET100	0.000382302	0.353254256	0.607	0.418	1	0	PET100
DPY30	0.000387709	0.395911674	0.321	0.192	1	0	DPY30
PARK7	0.000387725	0.316802016	0.738	0.553	1	0	PARK7
ATP5J2	0.000394224	0.321351478	0.743	0.52	1	0	ATP5J2
STX8	0.000394623	0.466863714	0.265	0.157	1	0	STX8
DYNLRB1	0.000413742	0.360881083	0.618	0.422	1	0	DYNLRB1
MEI1	0.000415983	0.443744144	0.261	0.153	1	0	MEI1
FAM195B	0.000422818	0.427181722	0.285	0.173	1	0	FAM195B
ROMO1	0.000425032	0.36054659	0.493	0.318	1	0	ROMO1
XRN2	0.00043509	0.337461925	0.406	0.251	1	0	XRN2
VCP	0.000440611	0.340712963	0.541	0.363	1	0	VCP
IL10RA	0.000456535	0.298358835	0.777	0.58	1	0	IL10RA
CALCOCO1	0.000457371	0.427950238	0.271	0.161	1	0	CALCOCO1
SYNRG	0.000462874	0.401383192	0.384	0.249	1	0	SYNRG
CEP57	0.000467095	0.350302454	0.307	0.186	1	0	CEP57
CCNDBP1	0.000468978	0.374337785	0.554	0.384	1	0	CCNDBP1
B4GALT3	0.000481239	0.454421032	0.306	0.186	1	0	B4GALT3
TSPO	0.00050957	0.29435683	0.722	0.524	1	0	TSPO
MTIF3	0.000518422	0.391050424	0.301	0.184	1	0	MTIF3
RHBDD2	0.000520876	0.46325348	0.267	0.161	1	0	RHBDD2
RHOF	0.000553441	0.351961618	0.548	0.365	1	0	RHOF
ARPC5	0.000577187	0.328852945	0.612	0.435	1	0	ARPC5
RNF167	0.000597801	0.361188211	0.451	0.296	1	0	RNF167
DECR1	0.000600299	0.363978145	0.382	0.241	1	0	DECR1
FAM32A	0.000601719	0.318839772	0.339	0.202	1	0	FAM32A
RNF181	0.000619957	0.359924064	0.426	0.276	1	0	RNF181
PSMD2	0.00062625	0.332752528	0.331	0.202	1	0	PSMD2
TMBIM4	0.0006366	0.348380972	0.387	0.243	1	0	TMBIM4
SMARCB1	0.000654769	0.419862159	0.253	0.147	1	0	SMARCB1
MAP1LC3B	0.00065954	0.346817244	0.541	0.357	1	0	MAP1LC3B
LPAR6	0.000667323	0.303644088	0.354	0.224	1	0	LPAR6
SMG1	0.000667394	0.485883415	0.261	0.157	1	0	SMG1
TRBC2	0.000702218	0.262946847	0.769	0.584	1	0	TRBC2
SELT	0.000702849	0.375656509	0.462	0.302	1	0	SELT
COPE	0.000711844	0.353553868	0.594	0.398	1	0	COPE
AP2M1	0.000730709	0.33559382	0.56	0.376	1	0	AP2M1
DYNLT1	0.000734599	0.393481802	0.348	0.22	1	0	DYNLT1
SRSF9	0.000737538	0.374655876	0.348	0.218	1	0	SRSF9
SURF4	0.00074613	0.41225483	0.337	0.21	1	0	SURF4
FDX1	0.000812195	0.390352552	0.292	0.18	1	0	FDX1
LSM2	0.000834684	0.364013634	0.434	0.288	1	0	LSM2
MVP	0.00083572	0.341645746	0.431	0.273	1	0	MVP
COMMD7	0.000848195	0.351074956	0.349	0.22	1	0	COMMD7
PLEKHJ1	0.000863048	0.352550951	0.339	0.214	1	0	PLEKHJ1
RHOG	0.000872264	0.330070479	0.682	0.482	1	0	RHOG
PRKCQ	0.000885377	0.394974731	0.298	0.186	1	0	PRKCQ
PSMB10	0.00088682	0.332725058	0.658	0.469	1	0	PSMB10
KIAA0391	0.000889095	0.362315978	0.25	0.147	1	0	KIAA0391
UBL7	0.000892897	0.406277465	0.32	0.2	1	0	UBL7
GNAI3	0.000896868	0.391123874	0.254	0.153	1	0	GNAI3
DCTN2	0.00090175	0.3272808	0.34	0.212	1	0	DCTN2
SF3B4	0.000926513	0.361054908	0.381	0.245	1	0	SF3B4
MCL1	0.000927784	0.276554327	0.729	0.553	1	0	MCL1
PGLS	0.00093162	0.328525426	0.443	0.284	1	0	PGLS
ATP5C1	0.000936919	0.319124588	0.573	0.392	1	0	ATP5C1
MPC2	0.000949246	0.363017815	0.334	0.212	1	0	MPC2
IFNAR2	0.000965993	0.311641421	0.379	0.239	1	0	IFNAR2
ZMAT2	0.000981007	0.35685567	0.342	0.212	1	0	ZMAT2
B3GAT3	0.000998115	0.38428427	0.256	0.153	1	0	B3GAT3
BPTF	0.001005382	0.373488696	0.279	0.173	1	0	BPTF
CD6	0.001008326	0.376579261	0.424	0.288	1	0	CD6
MED15	0.001031517	0.327786726	0.401	0.255	1	0	MED15
PFDN4	0.001032046	0.319070748	0.298	0.182	1	0	PFDN4
UTRN	0.001045543	0.423414712	0.264	0.163	1	0	UTRN
H2AFY	0.001057575	0.312870758	0.401	0.257	1	0	H2AFY
PSMF1	0.001075922	0.302239833	0.434	0.28	1	0	PSMF1
EIF4E2	0.001076442	0.328886514	0.324	0.198	1	0	EIF4E2
SSBP4	0.001111192	0.409243587	0.264	0.163	1	0	SSBP4
IER2	0.001176813	0.312155579	0.527	0.365	1	0	IER2
BCL11B	0.001214633	0.32627558	0.304	0.19	1	0	BCL11B
LAMTOR5	0.001225008	0.340791086	0.378	0.243	1	0	LAMTOR5
CMTM6	0.00123772	0.373737531	0.37	0.241	1	0	CMTM6
PDIA6	0.001272014	0.376076424	0.378	0.245	1	0	PDIA6
TMBIM1	0.001298797	0.35585793	0.317	0.198	1	0	TMBIM1
RAP1A	0.001341133	0.303469186	0.618	0.42	1	0	RAP1A
NAA10	0.00134527	0.331460114	0.438	0.284	1	0	NAA10
PCMT1	0.001358892	0.354280815	0.357	0.231	1	0	PCMT1
NFYC	0.00139427	0.369734948	0.25	0.153	1	0	NFYC
INPP5K	0.001412335	0.335414169	0.289	0.178	1	0	INPP5K
KIF5B	0.001423238	0.317119864	0.37	0.239	1	0	KIF5B
CLINT1	0.001426248	0.412703438	0.32	0.206	1	0	CLINT1
HERPUD2	0.00145752	0.342469531	0.262	0.161	1	0	HERPUD2
ZNF292	0.001462515	0.346569477	0.328	0.206	1	0	ZNF292
AIMP1	0.001470571	0.288902426	0.329	0.206	1	0	AIMP1
SF3B6	0.001482379	0.312388589	0.49	0.329	1	0	SF3B6
WIPF1	0.001484256	0.315240462	0.555	0.382	1	0	WIPF1
SUSD3	0.001494803	0.337873836	0.445	0.306	1	0	SUSD3
EMC6	0.001580523	0.306671487	0.324	0.204	1	0	EMC6
MIER1	0.001621471	0.429845879	0.25	0.157	1	0	MIER1
RNF145	0.001662046	0.322069662	0.301	0.186	1	0	RNF145
CNPPD1	0.001666027	0.368027883	0.388	0.259	1	0	CNPPD1
ADRM1	0.001701779	0.330544759	0.434	0.288	1	0	ADRM1
DSTN	0.001704112	0.355071336	0.348	0.222	1	0	DSTN
ERGIC3	0.001721938	0.309893479	0.429	0.284	1	0	ERGIC3
IFI16	0.001782747	0.320417893	0.41	0.271	1	0	IFI16
CAPRIN1	0.001791211	0.346815939	0.309	0.196	1	0	CAPRIN1
CAMLG	0.001808069	0.311557571	0.332	0.208	1	0	CAMLG
UQCRC1	0.001843863	0.351685717	0.379	0.249	1	0	UQCRC1
CLPP	0.001866532	0.33382666	0.431	0.29	1	0	CLPP
GNG10	0.001875275	0.365583922	0.304	0.194	1	0	GNG10
ATF7IP	0.001928378	0.349162559	0.261	0.163	1	0	ATF7IP
MOB3A	0.001936103	0.38422102	0.32	0.204	1	0	MOB3A
SMAP1	0.001957135	0.293416121	0.31	0.196	1	0	SMAP1
RPS6KA1	0.002005931	0.348316626	0.339	0.218	1	0	RPS6KA1
REXO2	0.002043145	0.372767368	0.328	0.216	1	0	REXO2
STARD3	0.002157998	0.295043132	0.264	0.161	1	0	STARD3
SNX2	0.002212228	0.307645041	0.279	0.176	1	0	SNX2
SNW1	0.002229398	0.325685599	0.27	0.167	1	0	SNW1
TXNL1	0.002237998	0.318234727	0.354	0.224	1	0	TXNL1
RNF187	0.002244973	0.332903663	0.36	0.237	1	0	RNF187
DYNC1H1	0.002316032	0.347030655	0.279	0.173	1	0	DYNC1H1
RBM42	0.00237691	0.323120286	0.295	0.188	1	0	RBM42
NAP1L4	0.002397212	0.30048539	0.509	0.351	1	0	NAP1L4
LDHA	0.002403625	0.3115152	0.672	0.486	1	0	LDHA
MAPK1IP1L	0.002415596	0.284579917	0.441	0.288	1	0	MAPK1IP1L
NAAA	0.002437263	0.369455978	0.317	0.212	1	0	NAAA
NCKAP1L	0.002458858	0.331926667	0.339	0.22	1	0	NCKAP1L
ARRDC1	0.002481416	0.332894748	0.329	0.214	1	0	ARRDC1
SH3BGRL	0.002547674	0.296502043	0.657	0.471	1	0	SH3BGRL
DCK	0.002625073	0.318022938	0.413	0.278	1	0	DCK
DDX6	0.002628188	0.301217023	0.398	0.263	1	0	DDX6
C1orf43	0.002654155	0.298642762	0.44	0.29	1	0	C1orf43
IDS	0.002787686	0.333451765	0.328	0.214	1	0	IDS
EIF3A	0.002833292	0.291889432	0.482	0.329	1	0	EIF3A
COX7B	0.002836558	0.279609234	0.568	0.396	1	0	COX7B
SEC61B	0.002838487	0.305582173	0.637	0.451	1	0	SEC61B
ANXA6	0.002848286	0.284412819	0.685	0.492	1	0	ANXA6
NDUFB4	0.002979961	0.2809873	0.643	0.461	1	0	NDUFB4
CAPZA2	0.003005413	0.28513082	0.36	0.233	1	0	CAPZA2
TNIP1	0.003018185	0.293667352	0.479	0.32	1	0	TNIP1
AKNA	0.003038962	0.309536219	0.432	0.3	1	0	AKNA
CYB561D2	0.003055068	0.303191429	0.276	0.173	1	0	CYB561D2
COX17	0.003086698	0.310448823	0.393	0.269	1	0	COX17
CHMP5	0.003101048	0.302207819	0.268	0.167	1	0	CHMP5
DDRGK1	0.003146867	0.288799346	0.296	0.192	1	0	DDRGK1
TPP1	0.00324974	0.310161313	0.314	0.202	1	0	TPP1
MRPL54	0.003253889	0.277574486	0.427	0.286	1	0	MRPL54
DNMT1	0.003272459	0.269645045	0.32	0.204	1	0	DNMT1
ATP5F1	0.003312803	0.29381815	0.616	0.435	1	0	ATP5F1
HP1BP3	0.00332305	0.268159367	0.502	0.347	1	0	HP1BP3
COPS6	0.003411354	0.298475237	0.401	0.269	1	0	COPS6
SDF4	0.003471289	0.336820962	0.393	0.261	1	0	SDF4
CARD8	0.003474089	0.375628544	0.256	0.167	1	0	CARD8
UGP2	0.00349599	0.303253831	0.485	0.333	1	0	UGP2
TKT	0.003570426	0.302887674	0.498	0.349	1	0	TKT
XBP1	0.003582186	0.280055398	0.315	0.208	1	0	XBP1
NDUFB6	0.00367389	0.312231425	0.359	0.237	1	0	NDUFB6
ZC3H15	0.003685551	0.285709025	0.427	0.288	1	0	ZC3H15
FGFR1OP2	0.003687392	0.318738377	0.468	0.331	1	0	FGFR1OP2
SMS	0.003712281	0.326543438	0.37	0.255	1	0	SMS
TSSC4	0.003727385	0.299617227	0.27	0.171	1	0	TSSC4
ARL5A	0.00373801	0.271954606	0.373	0.245	1	0	ARL5A
SYTL1	0.003789024	0.285293307	0.58	0.404	1	0	SYTL1
NUCB1	0.003834565	0.293236108	0.465	0.314	1	0	NUCB1
AURKAIP1	0.003863968	0.287546303	0.513	0.351	1	0	AURKAIP1
ATG3	0.003896316	0.324760987	0.304	0.198	1	0	ATG3
PDCD10	0.003913335	0.313605133	0.367	0.243	1	0	PDCD10
NCOA4	0.003946125	0.291272245	0.343	0.22	1	0	NCOA4
POLR2K	0.004052184	0.29201386	0.317	0.202	1	0	POLR2K
TMOD3	0.004058826	0.291066462	0.287	0.184	1	0	TMOD3
TINF2	0.004068654	0.318129106	0.298	0.196	1	0	TINF2
AATF	0.004095891	0.318923681	0.312	0.202	1	0	AATF
SRPK2	0.004342944	0.326817266	0.32	0.214	1	0	SRPK2
YPEL5	0.004404228	0.299014507	0.306	0.202	1	0	YPEL5
C11orf73	0.004499882	0.262478305	0.281	0.18	1	0	C11orf73
RBX1	0.004508587	0.290477506	0.629	0.437	1	0	RBX1
ROCK1	0.004511708	0.291009893	0.37	0.247	1	0	ROCK1
NDUFS3	0.004522761	0.285409959	0.292	0.188	1	0	NDUFS3
SLC25A3	0.004547947	0.253904743	0.802	0.627	1	0	SLC25A3
BIRC6	0.004603658	0.293785972	0.253	0.161	1	0	BIRC6
BSG	0.004708801	0.310867114	0.535	0.365	1	0	BSG
FAM96A	0.004713999	0.293734016	0.359	0.239	1	0	FAM96A
EMC3	0.004779343	0.305059716	0.257	0.165	1	0	EMC3
EIF6	0.004798154	0.267338923	0.3	0.194	1	0	EIF6
RNF7	0.004839446	0.303400847	0.485	0.333	1	0	RNF7
LSM3	0.004918974	0.285638034	0.309	0.202	1	0	LSM3
ANKRD44	0.004951517	0.28147614	0.382	0.261	1	0	ANKRD44
PQBP1	0.005008681	0.280869347	0.373	0.245	1	0	PQBP1
FKBP1A	0.00501347	0.289208959	0.622	0.459	1	0	FKBP1A
TSPAN14	0.005026496	0.279582347	0.376	0.257	1	0	TSPAN14
TRAPPC1	0.005049066	0.283124269	0.702	0.512	1	0	TRAPPC1
RAB2A	0.005076815	0.257099748	0.368	0.245	1	0	RAB2A
TOMM22	0.005082483	0.262027303	0.395	0.263	1	0	TOMM22
BCL7B	0.005104771	0.275156528	0.275	0.176	1	0	BCL7B
NDUFA9	0.005209457	0.281321129	0.253	0.163	1	0	NDUFA9
PDCD5	0.005263017	0.2747088	0.474	0.322	1	0	PDCD5
PARP8	0.005291954	0.345600571	0.267	0.176	1	0	PARP8
NCK1	0.005309743	0.26839568	0.264	0.169	1	0	NCK1
TNFRSF4	0.00543639	0.387274851	0.284	0.196	1	0	TNFRSF4
TEX264	0.005470388	0.290557005	0.373	0.263	1	0	TEX264
NCOR1	0.005515379	0.259882164	0.544	0.376	1	0	NCOR1
MT2A	0.005524925	0.291867605	0.441	0.322	1	0	MT2A
SF3B5	0.005634415	0.258551076	0.438	0.298	1	0	SF3B5
PCIF1	0.005665072	0.316788052	0.287	0.186	1	0	PCIF1
BZW1	0.005740028	0.291421427	0.423	0.29	1	0	BZW1
RNF214	0.005904122	0.261051258	0.423	0.292	1	0	RNF214
SURF1	0.006158889	0.322359824	0.282	0.186	1	0	SURF1
CD2BP2	0.006206985	0.300738702	0.27	0.178	1	0	CD2BP2
PAK2	0.006224882	0.283755959	0.482	0.339	1	0	PAK2
LMAN2	0.006271996	0.29936138	0.479	0.331	1	0	LMAN2
PSMB7	0.006285087	0.28093849	0.328	0.216	1	0	PSMB7
CCND2	0.006328419	0.278700683	0.253	0.163	1	0	CCND2
STRAP	0.006366126	0.275057855	0.36	0.243	1	0	STRAP
NDUFA2	0.006652018	0.274163237	0.466	0.327	1	0	NDUFA2
MMADHC	0.006713166	0.267881133	0.387	0.259	1	0	MMADHC
HMGB2	0.006861014	0.279350532	0.529	0.373	1	0	HMGB2
MED4	0.007014038	0.261057516	0.32	0.214	1	0	MED4
NDUFA13	0.007183502	0.262805461	0.516	0.355	1	0	NDUFA13
ZNF655	0.00720533	0.259385491	0.278	0.182	1	0	ZNF655
KCNAB2	0.007352722	0.290668982	0.37	0.255	1	0	KCNAB2
POLE4	0.007475694	0.278486896	0.268	0.176	1	0	POLE4
DDX46	0.007785868	0.264524192	0.378	0.253	1	0	DDX46
RNF10	0.007804035	0.255008761	0.36	0.239	1	0	RNF10
ACADVL	0.007925494	0.271165514	0.339	0.231	1	0	ACADVL
RRP1B	0.007950283	0.309915087	0.265	0.176	1	0	RRP1B
DOCK8	0.007987209	0.308113681	0.387	0.278	1	0	DOCK8
RBM17	0.008058033	0.271755566	0.407	0.278	1	0	RBM17
BRD2	0.00839542	0.258256082	0.521	0.369	1	0	BRD2
ATP6AP1	0.008509465	0.31480608	0.296	0.198	1	0	ATP6AP1
TANK	0.009208531	0.286410439	0.257	0.169	1	0	TANK
RALY	0.009498255	0.253588501	0.583	0.422	1	0	RALY
KIF2A	0.009550123	0.257725944	0.401	0.278	1	0	KIF2A
OGFR	0.009695255	0.261122775	0.329	0.224	1	0	OGFR
ITGAL	0.009852162	0.25527969	0.287	0.194	1	0	ITGAL
ITSN2	0.00985784	0.268492714	0.31	0.21	1	0	ITSN2
FRG1	0.009932847	0.251249454	0.27	0.182	1	0	FRG1
RPL32	1.61E-134	0.438306477	1	0.997	3.21E-130	1	RPL32
RPS12	2.40E-134	0.450110346	1	0.998	4.79E-130	1	RPS12
RPL13	1.29E-133	0.412813695	1	0.995	2.56E-129	1	RPL13
RPS14	2.76E-130	0.433538367	1	0.994	5.51E-126	1	RPS14
RPS6	2.74E-129	0.447533554	1	0.997	5.46E-125	1	RPS6
RPS3A	8.73E-128	0.437522176	1	0.995	1.74E-123	1	RPS3A
RPL3	1.47E-127	0.45892719	1	0.994	2.93E-123	1	RPL3
RPL30	1.80E-126	0.401728049	1	0.997	3.60E-122	1	RPL30
RPS3	7.36E-126	0.388408353	1	0.995	1.47E-121	1	RPS3
RPS18	1.23E-125	0.411219888	1	0.995	2.44E-121	1	RPS18
RPL35A	1.69E-125	0.421061544	1	0.997	3.37E-121	1	RPL35A
EEF1A1	1.85E-125	0.33817762	1	0.998	3.69E-121	1	EEF1A1
RPS8	2.63E-125	0.404401665	1	0.997	5.24E-121	1	RPS8
RPS13	2.72E-125	0.434820449	1	0.992	5.43E-121	1	RPS13
RPS23	6.96E-125	0.399249595	0.998	0.995	1.39E-120	1	RPS23
RPS27A	1.89E-123	0.407006999	1	0.997	3.76E-119	1	RPS27A
RPL39	5.61E-123	0.402884419	1	0.994	1.12E-118	1	RPL39
RPS25	7.61E-122	0.407703394	1	0.994	1.52E-117	1	RPS25
RPS4X	1.15E-121	0.411051691	1	0.994	2.30E-117	1	RPS4X
RPL5	2.09E-121	0.443866386	1	0.994	4.17E-117	1	RPL5
RPS10	8.54E-119	0.422655603	1	0.995	1.70E-114	1	RPS10
RPL11	1.69E-118	0.378509566	1	0.997	3.37E-114	1	RPL11
RPL34	1.06E-117	0.388515545	1	0.997	2.11E-113	1	RPL34
RPL36	3.75E-117	0.412998031	1	0.994	7.48E-113	1	RPL36
RPS15A	5.22E-117	0.344435265	1	0.995	1.04E-112	1	RPS15A
RPL19	5.56E-117	0.373209315	1	0.998	1.11E-112	1	RPL19
EEF1B2	9.10E-117	0.679385886	0.994	0.953	1.82E-112	1	EEF1B2
RPLP2	9.63E-115	0.395392261	1	0.995	1.92E-110	1	RPLP2
RPL9	8.67E-114	0.498547665	0.998	0.989	1.73E-109	1	RPL9
RPL37	9.45E-114	0.361404177	1	0.998	1.88E-109	1	RPL37
RPL14	5.90E-113	0.365586503	1	0.995	1.18E-108	1	RPL14
RPL12	1.92E-112	0.43401282	1	0.992	3.83E-108	1	RPL12
RPL8	1.23E-111	0.393406906	1	0.998	2.46E-107	1	RPL8
AC090498.1	9.22E-111	0.345046362	1	0.997	1.84E-106	1	AC090498.1
RPS28	1.02E-110	0.356922053	1	0.998	2.03E-106	1	RPS28
RPS5	1.77E-110	0.497821446	1	0.994	3.54E-106	1	RPS5
RPS27	3.85E-109	0.356942711	1	0.995	7.68E-105	1	RPS27
RPL18A	7.77E-109	0.372849329	1	0.997	1.55E-104	1	RPL18A
RPL18	1.34E-108	0.360426527	1	0.995	2.67E-104	1	RPL18
RPL29	4.82E-108	0.353158732	1	0.997	9.61E-104	1	RPL29
RPS19	1.75E-107	0.370515965	1	0.997	3.48E-103	1	RPS19
RPL26	3.30E-106	0.340046958	1	0.997	6.57E-102	1	RPL26
RPL22	5.96E-106	0.419743504	1	0.995	1.19E-101	1	RPL22
RPL10	7.58E-106	0.343201289	1	0.998	1.51E-101	1	RPL10
RPL10A	8.94E-106	0.467225078	0.998	0.988	1.78E-101	1	RPL10A
RPL6	7.59E-105	0.363606432	1	0.995	1.51E-100	1	RPL6
RPS21	1.64E-104	0.414009656	1	0.997	3.28E-100	1	RPS21
TPT1	6.33E-104	0.29968608	1	0.997	1.26E-99	1	TPT1
RPS9	2.63E-103	0.457655641	1	0.988	5.25E-99	1	RPS9
RPL7A	1.12E-102	0.345870579	1	0.995	2.23E-98	1	RPL7A
RPL21	4.72E-102	0.450524858	1	0.989	9.42E-98	1	RPL21
RPS15	1.45E-100	0.331590201	1	0.997	2.89E-96	1	RPS15
RPL23A	2.29E-99	0.370794933	1	0.989	4.56E-95	1	RPL23A
RPS7	2.65E-99	0.339834021	1	0.995	5.29E-95	1	RPS7
RPL35	3.53E-99	0.431190294	0.996	0.992	7.05E-95	1	RPL35
RPS2	3.49E-98	0.390605592	1	0.995	6.97E-94	1	RPS2
RPL28	2.51E-97	0.284343693	1	0.997	5.02E-93	1	RPL28
RPS16	2.20E-95	0.383534137	0.998	0.992	4.38E-91	1	RPS16
RPSA	2.60E-95	0.369697104	1	0.997	5.19E-91	1	RPSA
MT-CYB	1.52E-94	0.387435056	1	0.998	3.03E-90	1	MT-CYB
MT-CO2	5.05E-94	0.288709017	1	1	1.01E-89	1	MT-CO2
MT-ND4L	6.22E-94	0.380513155	1	0.998	1.24E-89	1	MT-ND4L
RPL17	1.32E-90	0.363076465	1	0.994	2.63E-86	1	RPL17
PABPC1	1.55E-88	0.430381498	0.996	0.981	3.10E-84	1	PABPC1
GNB2L1	2.83E-88	0.299209447	1	0.995	5.64E-84	1	GNB2L1
RPLP1	5.10E-88	0.264646322	1	0.997	1.02E-83	1	RPLP1
MT-CO3	9.17E-88	0.320215094	0.998	0.998	1.83E-83	1	MT-CO3
RPL15	2.95E-85	0.306425471	0.998	0.992	5.88E-81	1	RPL15
RPS24	8.12E-85	0.312838283	1	0.995	1.62E-80	1	RPS24
FAU	3.04E-84	0.314334073	1	0.997	6.07E-80	1	FAU
NACA	4.58E-84	0.333344172	1	0.995	9.13E-80	1	NACA
RPLP0	3.25E-83	0.360677942	0.998	0.994	6.48E-79	1	RPLP0
RPL38	9.15E-81	0.47960526	0.992	0.973	1.83E-76	1	RPL38
RPL37A	9.95E-80	0.346988182	0.994	0.992	1.98E-75	1	RPL37A
MT-ATP8	8.23E-79	0.355385916	0.996	0.995	1.64E-74	1	MT-ATP8
EEF1G	1.03E-77	0.443231407	0.988	0.97	2.06E-73	1	EEF1G
RPL24	1.51E-74	0.308489761	0.998	0.992	3.00E-70	1	RPL24
RPL27	4.88E-74	0.383813072	0.994	0.983	9.74E-70	1	RPL27
MT-ND1	2.63E-73	0.412865076	0.986	0.981	5.25E-69	1	MT-ND1
RPS29	3.80E-73	0.370963088	0.998	0.995	7.59E-69	1	RPS29
PFDN5	5.05E-73	0.419890297	0.986	0.978	1.01E-68	1	PFDN5
MT-ND3	1.13E-68	0.338687704	1	0.998	2.26E-64	1	MT-ND3
UBA52	3.24E-68	0.319222048	0.998	0.994	6.47E-64	1	UBA52
RPL13A	2.74E-66	0.359997242	0.988	0.981	5.46E-62	1	RPL13A
RPL31	2.05E-65	0.425386257	0.99	0.967	4.10E-61	1	RPL31
MALAT1	2.81E-63	0.284967554	1	0.998	5.60E-59	1	MALAT1
MT-ND4	1.94E-61	0.622480071	0.947	0.869	3.87E-57	1	MT-ND4
RPL7	1.97E-61	0.391017863	0.98	0.967	3.93E-57	1	RPL7
MT-ND2	2.45E-58	0.649985285	0.939	0.852	4.89E-54	1	MT-ND2
RPL4	6.43E-58	0.371526365	0.982	0.963	1.28E-53	1	RPL4
GIMAP7	3.37E-56	0.753317323	0.927	0.739	6.72E-52	1	GIMAP7
EEF2	6.98E-55	0.268235869	0.988	0.986	1.39E-50	1	EEF2
TOMM7	1.73E-54	0.464694998	0.957	0.942	3.45E-50	1	TOMM7
SARAF	1.51E-52	0.368657298	0.976	0.967	3.01E-48	1	SARAF
NPM1	2.56E-52	0.406764444	0.976	0.955	5.11E-48	1	NPM1
RPL27A	4.28E-52	0.447860505	0.973	0.917	8.55E-48	1	RPL27A
EEF1D	2.55E-51	0.315456166	0.992	0.989	5.10E-47	1	EEF1D
MT-ATP6	3.30E-51	0.312162779	0.994	0.991	6.58E-47	1	MT-ATP6
MT-ND5	7.00E-50	0.360035914	0.988	0.967	1.40E-45	1	MT-ND5
TCF7	2.02E-48	2.426095318	0.5	0.136	4.03E-44	1	TCF7
RPL41	5.02E-48	0.328215733	0.99	0.977	1.00E-43	1	RPL41
C12orf57	1.80E-47	0.607796994	0.922	0.832	3.60E-43	1	C12orf57
IFITM1	2.79E-46	0.570033116	0.976	0.83	5.56E-42	1	IFITM1
LDHB	4.75E-46	0.328161522	0.978	0.958	9.48E-42	1	LDHB
FTL	1.37E-45	0.298893361	0.994	0.991	2.74E-41	1	FTL
RPS20	9.90E-45	0.60152268	0.89	0.805	1.98E-40	1	RPS20
HSP90AB1	4.80E-44	0.745686818	0.839	0.708	9.57E-40	1	HSP90AB1
HNRNPA1	9.06E-40	0.326105111	0.973	0.959	1.81E-35	1	HNRNPA1
COX4I1	1.30E-39	0.335394319	0.984	0.955	2.59E-35	1	COX4I1
GLTSCR2	1.80E-39	0.430473797	0.933	0.892	3.60E-35	1	GLTSCR2
RPS11	2.39E-38	0.344593989	0.957	0.941	4.76E-34	1	RPS11
CCR7	6.05E-37	1.431876063	0.608	0.321	1.21E-32	1	CCR7
SELL	8.15E-33	0.561515701	0.884	0.755	1.62E-28	1	SELL
EIF3E	4.66E-32	0.502062785	0.867	0.799	9.30E-28	1	EIF3E
PNRC1	6.01E-29	0.47547181	0.871	0.811	1.20E-24	1	PNRC1
RPL36A	2.44E-27	0.466440168	0.865	0.824	4.86E-23	1	RPL36A
ITM2B	2.26E-22	0.270017773	0.945	0.941	4.51E-18	1	ITM2B
LEF1	6.30E-22	0.663039572	0.757	0.601	1.26E-17	1	LEF1
SNRPD2	9.91E-22	0.379174692	0.884	0.839	1.98E-17	1	SNRPD2
TXNIP	1.99E-21	0.282782783	0.98	0.966	3.98E-17	1	TXNIP
HNRNPDL	3.84E-21	0.460835045	0.824	0.769	7.66E-17	1	HNRNPDL
LINC00402	2.13E-20	2.174236431	0.28	0.086	4.25E-16	1	LINC00402
GIMAP1	2.65E-20	0.776291562	0.655	0.505	5.28E-16	1	GIMAP1
ZFAS1	6.16E-20	0.53723179	0.724	0.669	1.23E-15	1	ZFAS1
FLOT1	1.09E-18	2.242620662	0.255	0.076	2.18E-14	1	FLOT1
PTGER2	1.59E-18	1.806001156	0.304	0.108	3.17E-14	1	PTGER2
EIF3L	1.80E-18	0.337369948	0.812	0.828	3.59E-14	1	EIF3L
SRSF5	2.28E-18	0.362187254	0.851	0.824	4.55E-14	1	SRSF5
EIF4B	2.37E-18	0.381120346	0.784	0.782	4.73E-14	1	EIF4B
CRIP2	3.74E-18	1.530051846	0.341	0.131	7.47E-14	1	CRIP2
GIMAP4	1.23E-17	0.461700799	0.788	0.715	2.45E-13	1	GIMAP4
ACTN1	5.07E-17	1.897096456	0.284	0.108	1.01E-12	1	ACTN1
FCRL3	8.71E-17	1.859238389	0.284	0.106	1.74E-12	1	FCRL3
CNBP	1.08E-16	0.300139358	0.853	0.856	2.14E-12	1	CNBP
MAL	1.41E-16	0.877308188	0.555	0.362	2.82E-12	1	MAL
RPS17	3.68E-16	0.314395897	0.831	0.821	7.34E-12	1	RPS17
RPL23	7.54E-16	0.313636244	0.845	0.833	1.50E-11	1	RPL23
TXK	1.03E-15	1.613954022	0.312	0.142	2.05E-11	1	TXK
MYC	2.48E-15	1.067083956	0.467	0.301	4.95E-11	1	MYC
CIRBP	2.55E-15	0.330819516	0.822	0.822	5.08E-11	1	CIRBP
FBL	5.05E-15	0.784152642	0.547	0.418	1.01E-10	1	FBL
GPX4	9.62E-15	0.597389304	0.637	0.54	1.92E-10	1	GPX4
HSPB1	1.59E-14	0.814796924	0.543	0.41	3.18E-10	1	HSPB1
IL7R	3.12E-14	0.669758817	0.637	0.502	6.22E-10	1	IL7R
ST13	5.62E-14	0.541592303	0.649	0.599	1.12E-09	1	ST13
EIF3H	6.15E-14	0.285217549	0.808	0.822	1.23E-09	1	EIF3H
GPSM3	4.63E-13	0.316888558	0.833	0.802	9.24E-09	1	GPSM3
C6orf48	7.46E-13	1.019768423	0.424	0.276	1.49E-08	1	C6orf48
SNHG8	8.47E-13	0.652670806	0.594	0.48	1.69E-08	1	SNHG8
KLF2	1.08E-12	0.25885954	0.851	0.867	2.15E-08	1	KLF2
FUS	1.53E-12	0.627682401	0.573	0.474	3.06E-08	1	FUS
CXCR4	1.54E-12	0.502130832	0.669	0.591	3.06E-08	1	CXCR4
CD7	1.72E-12	0.505281323	0.682	0.594	3.44E-08	1	CD7
EIF4A2	1.85E-12	0.337074925	0.776	0.76	3.68E-08	1	EIF4A2
CD48	3.14E-12	0.327211496	0.769	0.76	6.27E-08	1	CD48
RSL1D1	1.11E-11	0.707257237	0.527	0.445	2.21E-07	1	RSL1D1
SNHG7	1.65E-11	0.938699884	0.433	0.31	3.29E-07	1	SNHG7
IMPDH2	3.62E-11	1.061906633	0.357	0.212	7.21E-07	1	IMPDH2
CCND3	9.27E-11	0.454473404	0.657	0.604	1.85E-06	1	CCND3
ANAPC16	1.56E-10	0.338385088	0.729	0.697	3.12E-06	1	ANAPC16
NCL	6.06E-10	0.334770024	0.729	0.715	1.21E-05	1	NCL
C11orf31	6.08E-10	0.500142423	0.598	0.534	1.21E-05	1	C11orf31
NDFIP1	7.24E-10	0.434380945	0.624	0.629	1.45E-05	1	NDFIP1
TMEM123	1.23E-09	0.455893362	0.612	0.579	2.46E-05	1	TMEM123
UXT	2.30E-09	0.346027033	0.671	0.669	4.58E-05	1	UXT
MT-ND6	5.00E-09	0.29771219	0.718	0.719	9.98E-05	1	MT-ND6
TRMT112	5.86E-09	0.390112874	0.635	0.591	0.000116983	1	TRMT112
PEBP1	6.60E-09	0.397055038	0.639	0.602	0.000131641	1	PEBP1
INPP4B	8.19E-09	1.155487652	0.294	0.175	0.000163355	1	INPP4B
OXNAD1	2.13E-08	0.98890866	0.345	0.245	0.000424381	1	OXNAD1
SELM	2.53E-08	1.115271939	0.257	0.14	0.000504232	1	SELM
TRAT1	3.44E-08	1.038495658	0.318	0.203	0.000687176	1	TRAT1
PRDX6	3.74E-08	0.654714805	0.463	0.395	0.000745419	1	PRDX6
SERP1	3.75E-08	0.296065237	0.698	0.708	0.000747217	1	SERP1
PTGES3	5.56E-08	0.280706193	0.686	0.705	0.001108197	1	PTGES3
RARRES3	5.82E-08	0.352723623	0.657	0.643	0.001160453	1	RARRES3
ATP1A1	1.15E-07	0.566356646	0.494	0.421	0.002300546	1	ATP1A1
EIF2S3	1.25E-07	0.361469312	0.618	0.622	0.002484826	1	EIF2S3
TECR	1.41E-07	0.332145114	0.629	0.587	0.002806854	1	TECR
TAGAP	1.74E-07	0.313684258	0.661	0.665	0.003472805	1	TAGAP
GIMAP6	2.91E-07	0.843035084	0.355	0.264	0.005798672	1	GIMAP6
TUBB	3.63E-07	0.303260217	0.633	0.644	0.007239514	1	TUBB
SH3YL1	4.36E-07	0.778577214	0.38	0.29	0.008706012	1	SH3YL1
TUBA1B	4.58E-07	0.384882239	0.627	0.571	0.009126572	1	TUBA1B
TOMM20	5.11E-07	0.358842343	0.614	0.616	0.010186079	1	TOMM20
SYPL1	7.65E-07	0.850374037	0.329	0.229	0.015261696	1	SYPL1
SF1	9.19E-07	0.302116419	0.653	0.652	0.018329903	1	SF1
CCDC109B	1.17E-06	0.356414307	0.573	0.58	0.023239541	1	CCDC109B
MORF4L1	1.94E-06	0.274963361	0.614	0.618	0.038701238	1	MORF4L1
ATM	2.44E-06	0.870799461	0.339	0.265	0.048763916	1	ATM
HNRNPA0	2.61E-06	0.315197705	0.612	0.61	0.052005637	1	HNRNPA0
FAM173A	2.94E-06	0.929288466	0.282	0.192	0.058699435	1	FAM173A
DDX18	3.11E-06	0.564838967	0.441	0.367	0.061941216	1	DDX18
PIK3IP1	3.22E-06	0.311166416	0.631	0.627	0.064278806	1	PIK3IP1
C1QBP	3.87E-06	0.473509779	0.486	0.437	0.077190316	1	C1QBP
DNAJB1	4.30E-06	0.367660097	0.582	0.559	0.085866244	1	DNAJB1
ARHGEF3	5.26E-06	0.76514845	0.347	0.276	0.104890376	1	ARHGEF3
PTPN6	5.28E-06	0.4076939	0.529	0.485	0.105226784	1	PTPN6
ANKRD12	6.56E-06	0.320804682	0.594	0.591	0.130932714	1	ANKRD12
RBMX	8.03E-06	0.427221939	0.504	0.479	0.160261414	1	RBMX
SDR39U1	1.09E-05	0.85107371	0.302	0.226	0.2179636	1	SDR39U1
FYN	1.43E-05	0.507056488	0.457	0.409	0.284271075	1	FYN
EPB41L4A-AS1	2.67E-05	0.953232983	0.271	0.2	0.532380572	1	EPB41L4A-AS1
TAF7	2.86E-05	0.69854653	0.357	0.295	0.570043715	1	TAF7
LSM5	4.47E-05	0.734695349	0.314	0.25	0.890795723	1	LSM5
NSA2	5.22E-05	0.291315912	0.567	0.587	1	1	NSA2
GIMAP2	6.11E-05	0.65502278	0.363	0.307	1	1	GIMAP2
HSPE1	8.56E-05	0.491214828	0.447	0.413	1	1	HSPE1
PDCD4	9.46E-05	0.49749307	0.398	0.339	1	1	PDCD4
RSL24D1	0.000100691	0.322963692	0.539	0.562	1	1	RSL24D1
MGAT4A	0.000116106	0.835209302	0.278	0.211	1	1	MGAT4A
PABPC4	0.000117879	0.704801971	0.318	0.262	1	1	PABPC4
PHF1	0.00012661	0.557362173	0.369	0.3	1	1	PHF1
IMP3	0.00012888	0.428757999	0.461	0.432	1	1	IMP3
MBNL1	0.000132203	0.251812448	0.582	0.618	1	1	MBNL1
GCC2	0.000133215	0.573122315	0.382	0.326	1	1	GCC2
HSPD1	0.000140456	0.538849827	0.402	0.353	1	1	HSPD1
CD69	0.00017982	0.458840045	0.443	0.41	1	1	CD69
LDLRAP1	0.000201795	0.587537946	0.384	0.359	1	1	LDLRAP1
HSP90B1	0.000260967	0.401798363	0.465	0.412	1	1	HSP90B1
APEX1	0.000319021	0.638381475	0.327	0.273	1	1	APEX1
DCXR	0.000397641	0.496617071	0.406	0.368	1	1	DCXR
ID3	0.000525596	0.601366134	0.306	0.243	1	1	ID3
SESN3	0.000531805	0.7911487	0.253	0.195	1	1	SESN3
C19orf60	0.000648967	0.329996735	0.502	0.505	1	1	C19orf60
FOXP1	0.000697363	0.309705243	0.527	0.53	1	1	FOXP1
TAF1D	0.00079835	0.472964266	0.394	0.368	1	1	TAF1D
FAM65B	0.000851685	0.273056881	0.547	0.554	1	1	FAM65B
RNPS1	0.00088866	0.333235431	0.48	0.48	1	1	RNPS1
HSPA5	0.001029631	0.456429593	0.384	0.343	1	1	HSPA5
CISH	0.001053274	0.671215753	0.267	0.203	1	1	CISH
CMPK1	0.001152872	0.329340553	0.478	0.487	1	1	CMPK1
NOSIP	0.001226707	0.364379388	0.48	0.488	1	1	NOSIP
PIK3R1	0.001260975	0.50153289	0.361	0.317	1	1	PIK3R1
PDE3B	0.001279129	0.67646686	0.261	0.204	1	1	PDE3B
PCED1B	0.001312333	0.393411695	0.437	0.424	1	1	PCED1B
TNFAIP8	0.001356032	0.334730875	0.473	0.46	1	1	TNFAIP8
MRPS18B	0.001383964	0.586100527	0.312	0.268	1	1	MRPS18B
SEC62	0.001758161	0.306027097	0.49	0.496	1	1	SEC62
RGCC	0.002119036	0.304228179	0.508	0.507	1	1	RGCC
CAMK4	0.002214644	0.309106217	0.482	0.477	1	1	CAMK4
SRSF10	0.002234111	0.335319828	0.457	0.452	1	1	SRSF10
LBH	0.002254021	0.260353727	0.543	0.577	1	1	LBH
LETMD1	0.002545864	0.686833709	0.257	0.217	1	1	LETMD1
ABHD14B	0.002674617	0.366951177	0.439	0.443	1	1	ABHD14B
ZNF24	0.003107623	0.602167996	0.284	0.239	1	1	ZNF24
TMC8	0.003334227	0.318341463	0.447	0.437	1	1	TMC8
CITED2	0.003814221	0.382646106	0.41	0.395	1	1	CITED2
PSIP1	0.003876225	0.279105571	0.502	0.507	1	1	PSIP1
AC006129.2	0.004476946	0.283613464	0.5	0.526	1	1	AC006129.2
NGFRAP1	0.004740294	0.561478605	0.253	0.198	1	1	NGFRAP1
IL6ST	0.005429595	0.651785036	0.259	0.223	1	1	IL6ST
MPHOSPH8	0.005465985	0.293740035	0.467	0.471	1	1	MPHOSPH8
DHPS	0.005734454	0.516049448	0.324	0.301	1	1	DHPS
ARL2BP	0.005957685	0.603453293	0.253	0.212	1	1	ARL2BP
SNRPN	0.006882314	0.307711614	0.439	0.448	1	1	SNRPN
COX14	0.009854863	0.327988273	0.406	0.41	1	1	COX14
