# Supplementary material for: Surgery/anesthesia may cause monocytes to promote tumor development
Source: Mol Med. 2025 May 7;31:178. doi: 10.1186/s10020-025-01213-6 (PMC12060369; doi:10.1186/s10020-025-01213-6)
Supplement: Supplementary file 7 — Additional file 7. Table S8 [file 10020_2025_1213_MOESM7_ESM.csv]

p_val	avg_logFC	pct.1	pct.2	p_val_adj	cluster	gene
SFPQ	5.82E-107	0.28245376	1	1	3.13E-103	0	SFPQ
TRAV20	1.99E-92	0.272083689	0.987	0.919	1.07E-88	0	TRAV20
ENO2	5.46E-122	0.292158901	1	1	2.94E-118	1	ENO2
XXbac-BPG246D15.9	1.98E-117	0.254809346	1	0.959	1.06E-113	1	XXbac-BPG246D15.9
SPATA2L	5.21E-116	0.315730725	1	0.926	2.80E-112	1	SPATA2L
LRWD1	1.21E-114	0.259211496	1	0.988	6.53E-111	1	LRWD1
SLC25A39	1.32E-111	0.267086874	1	1	7.10E-108	1	SLC25A39
ALDH5A1	2.32E-111	0.308787857	1	0.926	1.25E-107	1	ALDH5A1
CCL5	2.69E-111	0.308811399	1	0.912	1.45E-107	1	CCL5
TRBV6-4	2.83E-109	0.316635317	1	0.803	1.52E-105	1	TRBV6-4
TSPYL1	5.43E-109	0.250117424	1	1	2.92E-105	1	TSPYL1
TSEN34	2.74E-107	0.28176356	1	1	1.48E-103	1	TSEN34
TRAV27	3.77E-106	0.442897139	1	0.951	2.03E-102	1	TRAV27
RBKS	8.31E-105	0.31012089	1	0.909	4.47E-101	1	RBKS
ZNF611	7.15E-101	0.323359148	1	0.919	3.84E-97	1	ZNF611
ZNF281	6.31E-100	0.276919286	1	0.999	3.40E-96	1	ZNF281
DHX38	1.61E-98	0.325454544	1	0.994	8.68E-95	1	DHX38
TP53	9.42E-95	0.264157421	1	0.994	5.06E-91	1	TP53
NCR1	2.54E-92	0.292949173	0.996	0.664	1.37E-88	1	NCR1
RP11-152N13.5	4.29E-92	0.306939106	0.989	0.75	2.31E-88	1	RP11-152N13.5
AHCYL2	9.32E-92	0.302938602	1	0.926	5.01E-88	1	AHCYL2
NCSTN	1.02E-91	0.284755283	1	1	5.51E-88	1	NCSTN
LAIR1	2.39E-91	0.253847212	1	0.999	1.29E-87	1	LAIR1
MFSD8	3.49E-91	0.255066793	1	0.999	1.88E-87	1	MFSD8
ZNF217	9.37E-88	0.271205132	1	1	5.04E-84	1	ZNF217
CTBP1-AS2	2.92E-86	0.271340563	1	0.933	1.57E-82	1	CTBP1-AS2
GGT7	2.34E-85	0.2778196	1	0.985	1.26E-81	1	GGT7
DMTN	7.34E-83	0.256647026	0.996	0.818	3.95E-79	1	DMTN
GXYLT1	3.24E-80	0.265492478	1	0.964	1.75E-76	1	GXYLT1
IRS2	1.77E-78	0.250723626	1	0.907	9.51E-75	1	IRS2
MTR	8.34E-78	0.281846311	1	0.989	4.49E-74	1	MTR
ADNP	9.83E-76	0.255679636	1	0.981	5.29E-72	1	ADNP
STK10	8.32E-75	0.279326061	1	1	4.48E-71	1	STK10
NFATC1	1.19E-73	0.289522956	1	0.991	6.41E-70	1	NFATC1
TNFRSF4	3.99E-73	0.295656256	1	0.993	2.15E-69	1	TNFRSF4
SPINT2	5.18E-72	0.253516655	1	0.999	2.79E-68	1	SPINT2
TRBV3-1	1.40E-71	0.263549793	1	0.982	7.56E-68	1	TRBV3-1
TRAV13-1	4.06E-65	0.306268501	1	0.989	2.19E-61	1	TRAV13-1
TRAV8-1	1.64E-57	0.290301225	1	0.896	8.80E-54	1	TRAV8-1
BCL2A1	2.12E-56	0.252974913	1	0.949	1.14E-52	1	BCL2A1
SERTAD2	6.30E-124	0.359215933	1	0.999	3.39E-120	2	SERTAD2
CELF2	1.14E-123	0.399474224	1	1	6.14E-120	2	CELF2
SLA	2.84E-121	0.376039212	1	0.999	1.53E-117	2	SLA
SLC16A10	6.96E-120	0.371518475	1	0.925	3.75E-116	2	SLC16A10
RB1CC1	9.12E-120	0.274400794	1	1	4.90E-116	2	RB1CC1
RP11-356I2.1	2.03E-119	0.259560055	1	0.543	1.09E-115	2	RP11-356I2.1
HERC5	3.79E-119	0.532897183	1	0.998	2.04E-115	2	HERC5
ZBTB38	5.68E-119	0.356232741	1	1	3.06E-115	2	ZBTB38
UGP2	1.72E-116	0.274709034	1	1	9.27E-113	2	UGP2
FXYD1	1.37E-115	0.263906581	1	1	7.37E-112	2	FXYD1
CCND3	6.48E-115	0.322188003	1	1	3.49E-111	2	CCND3
ZFP62	3.29E-114	0.290292465	1	0.999	1.77E-110	2	ZFP62
LINC00426	5.90E-114	0.352087484	1	1	3.17E-110	2	LINC00426
TNFSF8	6.64E-114	0.361716642	1	1	3.57E-110	2	TNFSF8
GPSM2	3.37E-112	0.271642843	1	0.686	1.81E-108	2	GPSM2
PKIA	5.70E-112	0.334118262	1	1	3.06E-108	2	PKIA
MPRIP	8.03E-112	0.285493988	1	0.999	4.32E-108	2	MPRIP
PIK3IP1	8.90E-112	0.42953007	1	1	4.79E-108	2	PIK3IP1
MED17	2.80E-111	0.266060153	1	1	1.51E-107	2	MED17
FBXO32	5.96E-110	0.373019454	1	0.998	3.21E-106	2	FBXO32
TMEM80	1.22E-109	0.308178764	1	1	6.55E-106	2	TMEM80
ZNF19	5.45E-109	0.253157305	0.996	0.686	2.93E-105	2	ZNF19
TRBV10-1	9.59E-108	0.34855864	1	0.869	5.16E-104	2	TRBV10-1
IL7R	4.23E-105	0.391321303	1	1	2.27E-101	2	IL7R
RP11-138A9.2	5.65E-105	0.305738366	1	0.958	3.04E-101	2	RP11-138A9.2
OSBPL8	1.29E-104	0.299050828	1	1	6.94E-101	2	OSBPL8
CCR8	2.00E-104	0.299513455	1	1	1.07E-100	2	CCR8
TRIB1	5.23E-103	0.259911268	1	0.999	2.82E-99	2	TRIB1
CTSA	1.73E-102	0.272213818	1	1	9.33E-99	2	CTSA
HLA-DRB1	3.75E-101	0.39449947	1	1	2.02E-97	2	HLA-DRB1
LINC00152	6.32E-101	0.292879181	1	1	3.40E-97	2	LINC00152
ARHGEF10	1.77E-100	0.391316661	1	0.968	9.49E-97	2	ARHGEF10
NCK2	2.37E-100	0.362955071	1	1	1.27E-96	2	NCK2
TSHR	4.88E-100	0.34807885	1	0.998	2.62E-96	2	TSHR
FAM24B	7.30E-100	0.291940659	1	0.995	3.93E-96	2	FAM24B
RP11-799D4.4	3.60E-99	0.339384635	1	0.998	1.93E-95	2	RP11-799D4.4
FAM129A	4.47E-99	0.276960392	1	1	2.40E-95	2	FAM129A
AC103563.8	5.40E-99	0.265086801	1	0.729	2.90E-95	2	AC103563.8
SOX4	2.90E-98	0.270739209	1	0.947	1.56E-94	2	SOX4
AC159540.1	7.87E-98	0.340141392	1	0.767	4.23E-94	2	AC159540.1
ZNF195	1.41E-95	0.283600798	1	1	7.56E-92	2	ZNF195
LIMK2	2.73E-95	0.303389957	1	1	1.47E-91	2	LIMK2
SYCE1L	2.38E-94	0.252278563	1	0.995	1.28E-90	2	SYCE1L
NEAT1	4.11E-93	0.291317193	1	0.999	2.21E-89	2	NEAT1
UBL3	9.60E-93	0.322841446	1	1	5.17E-89	2	UBL3
NAA40	1.29E-92	0.348294195	1	0.84	6.93E-89	2	NAA40
WDSUB1	2.07E-91	0.312759955	1	0.85	1.11E-87	2	WDSUB1
RP11-334C17.5	3.71E-91	0.386504877	1	0.736	2.00E-87	2	RP11-334C17.5
CYB561D2.1	1.54E-90	0.266288465	1	1	8.31E-87	2	CYB561D2.1
AEN	1.62E-89	0.274856332	1	0.997	8.72E-86	2	AEN
HLA-DPB1	2.90E-89	0.276380704	1	1	1.56E-85	2	HLA-DPB1
BBIP1	3.62E-88	0.263106127	1	1	1.95E-84	2	BBIP1
HLA-DMA	4.09E-88	0.345161919	0.996	0.999	2.20E-84	2	HLA-DMA
CTLA4	7.58E-87	0.305853339	1	0.999	4.08E-83	2	CTLA4
PBX4	1.17E-86	0.37286162	1	0.999	6.30E-83	2	PBX4
NUSAP1	6.03E-86	0.336422751	1	0.9	3.24E-82	2	NUSAP1
CTD-2095E4.5	9.07E-85	0.318749625	1	0.985	4.88E-81	2	CTD-2095E4.5
C22orf39	1.13E-84	0.267926066	1	1	6.09E-81	2	C22orf39
IQGAP2	1.03E-83	0.323683434	1	1	5.56E-80	2	IQGAP2
LYSMD4	9.30E-82	0.251092403	1	0.913	5.00E-78	2	LYSMD4
PRDM1	2.05E-81	0.371905204	1	0.999	1.10E-77	2	PRDM1
C5orf30	2.32E-81	0.251478768	1	0.953	1.25E-77	2	C5orf30
ELK3	3.54E-81	0.26260935	1	1	1.90E-77	2	ELK3
HERPUD1	2.07E-79	0.348565977	1	1	1.12E-75	2	HERPUD1
PITPNM2	1.84E-78	0.266152599	1	0.959	9.89E-75	2	PITPNM2
LINC00909	6.58E-78	0.271046928	1	0.997	3.54E-74	2	LINC00909
TRIM14	6.64E-77	0.279255356	1	0.999	3.57E-73	2	TRIM14
TBC1D15	1.99E-76	0.326519686	0.996	0.986	1.07E-72	2	TBC1D15
MAF	1.38E-75	0.295176503	1	0.998	7.41E-72	2	MAF
BBC3	8.84E-75	0.28485464	1	0.992	4.76E-71	2	BBC3
LGALS1	8.77E-74	0.255943418	1	1	4.72E-70	2	LGALS1
TMEM91	3.74E-73	0.279202146	1	0.905	2.01E-69	2	TMEM91
ING5	1.55E-72	0.254405987	1	0.999	8.32E-69	2	ING5
TNFRSF9	1.64E-72	0.291568427	1	0.939	8.83E-69	2	TNFRSF9
LINC00176	5.59E-72	0.254590037	1	0.898	3.01E-68	2	LINC00176
SLC9A9	8.50E-72	0.254408161	1	1	4.57E-68	2	SLC9A9
RGMB	5.80E-71	0.281488949	0.984	0.872	3.12E-67	2	RGMB
ZC2HC1A	1.23E-70	0.435484514	1	0.969	6.61E-67	2	ZC2HC1A
PTGER4	4.46E-69	0.373470621	1	0.986	2.40E-65	2	PTGER4
CTNNA1	9.13E-69	0.282420361	1	0.989	4.91E-65	2	CTNNA1
BAZ2B	1.06E-68	0.267885286	1	0.97	5.72E-65	2	BAZ2B
HLA-DPA1	1.34E-68	0.293134776	1	1	7.23E-65	2	HLA-DPA1
CDHR3	6.07E-66	0.300326991	0.996	0.993	3.26E-62	2	CDHR3
ALOX5AP	1.33E-65	0.29257898	1	1	7.14E-62	2	ALOX5AP
MAN2A1	2.66E-65	0.262877123	0.996	0.998	1.43E-61	2	MAN2A1
BTD	3.09E-65	0.267355269	1	0.994	1.66E-61	2	BTD
EBAG9	1.27E-63	0.254581151	1	1	6.82E-60	2	EBAG9
EDEM3	1.70E-62	0.282513268	1	1	9.13E-59	2	EDEM3
TRBV10-2	2.22E-62	0.252296634	1	0.908	1.19E-58	2	TRBV10-2
ACTA2	4.86E-62	0.311377867	1	0.999	2.62E-58	2	ACTA2
PPFIA1	1.39E-61	0.292853931	1	0.925	7.46E-58	2	PPFIA1
CCDC141	1.26E-58	0.276339912	1	0.997	6.77E-55	2	CCDC141
RP11-554J4.1	3.36E-56	0.271863069	0.988	0.908	1.81E-52	2	RP11-554J4.1
FTX	9.46E-54	0.27218116	1	0.933	5.09E-50	2	FTX
SLC16A1-AS1	1.40E-52	0.296464341	1	0.967	7.54E-49	2	SLC16A1-AS1
C12orf76	3.40E-52	0.267012139	0.996	0.997	1.83E-48	2	C12orf76
SGMS1	4.09E-51	0.279387324	1	0.999	2.20E-47	2	SGMS1
AC017002.1	2.01E-49	0.251576472	0.996	0.95	1.08E-45	2	AC017002.1
KAT2B	5.28E-49	0.266039476	1	0.977	2.84E-45	2	KAT2B
CCR6	9.39E-45	0.256768333	1	0.995	5.05E-41	2	CCR6
IKZF3	1.49E-44	0.259563063	1	0.999	8.03E-41	2	IKZF3
CCR4	1.79E-43	0.256219989	1	0.999	9.61E-40	2	CCR4
DGCR2	3.03E-40	0.272804641	1	0.995	1.63E-36	2	DGCR2
ANTXR2	2.42E-39	0.268952941	1	0.987	1.30E-35	2	ANTXR2
CRY1	4.21E-38	0.267473334	1	0.987	2.26E-34	2	CRY1
LGALS3	5.79E-37	0.260271433	1	0.994	3.11E-33	2	LGALS3
MXI1	1.06E-35	0.262620917	0.996	0.93	5.69E-32	2	MXI1
