# Supplementary material for: Surgery/anesthesia may cause monocytes to promote tumor development
Source: Mol Med. 2025 May 7;31:178. doi: 10.1186/s10020-025-01213-6 (PMC12060369; doi:10.1186/s10020-025-01213-6)
Supplement: Supplementary file 8 — Additional file 8. Table S9 [file 10020_2025_1213_MOESM8_ESM.csv]

p_val	avg_logFC	pct.1	pct.2	p_val_adj	cluster	gene
TYMP	1.61E-107	0.373036615	0.838	0.781	3.20E-103	0	TYMP
RGS2	1.45E-104	0.585949471	0.716	0.527	2.90E-100	0	RGS2
NCF1	1.08E-86	0.412575439	0.812	0.695	2.16E-82	0	NCF1
KLF6	1.16E-63	0.331738956	0.812	0.753	2.31E-59	0	KLF6
LINC00936	4.50E-54	0.632658822	0.457	0.288	8.97E-50	0	LINC00936
CSF3R	1.29E-53	0.319225077	0.807	0.754	2.56E-49	0	CSF3R
ANPEP	4.20E-46	0.584502148	0.417	0.261	8.37E-42	0	ANPEP
MCL1	5.66E-38	0.289372949	0.761	0.723	1.13E-33	0	MCL1
JAML	8.03E-38	0.340993079	0.672	0.612	1.60E-33	0	JAML
TNFAIP2	1.24E-33	0.337966161	0.637	0.566	2.48E-29	0	TNFAIP2
RCSD1	2.08E-32	0.386285668	0.611	0.545	4.15E-28	0	RCSD1
CYP27A1	3.15E-26	0.51730776	0.297	0.188	6.29E-22	0	CYP27A1
SGK1	9.96E-24	0.488994724	0.318	0.215	1.99E-19	0	SGK1
TUBA1A	4.69E-21	0.317959931	0.569	0.525	9.35E-17	0	TUBA1A
NAMPT	5.73E-19	0.415283927	0.494	0.44	1.14E-14	0	NAMPT
XAF1	6.10E-19	0.43840951	0.264	0.174	1.22E-14	0	XAF1
IRF1	6.45E-18	0.350468034	0.44	0.365	1.29E-13	0	IRF1
RP11-1143G9.4	2.52E-17	0.402659173	0.276	0.186	5.03E-13	0	RP11-1143G9.4
RNF213	4.27E-17	0.305441941	0.531	0.494	8.51E-13	0	RNF213
SLC2A3	5.35E-16	0.420208753	0.413	0.353	1.07E-11	0	SLC2A3
LINC00937	9.37E-14	0.379217219	0.366	0.3	1.87E-09	0	LINC00937
CTD-3252C9.4	1.83E-12	0.384483532	0.314	0.247	3.65E-08	0	CTD-3252C9.4
NAGK	2.05E-12	0.290949815	0.436	0.385	4.08E-08	0	NAGK
TNFSF13B	7.13E-12	0.281014223	0.468	0.432	1.42E-07	0	TNFSF13B
LILRB3	5.71E-11	0.284581176	0.475	0.435	1.14E-06	0	LILRB3
GBP2	2.60E-10	0.337333445	0.252	0.193	5.19E-06	0	GBP2
IRF7	2.64E-10	0.322799682	0.274	0.213	5.26E-06	0	IRF7
PLXDC2	1.68E-09	0.279119621	0.452	0.42	3.35E-05	0	PLXDC2
SOD2	1.69E-09	0.262476839	0.509	0.48	3.36E-05	0	SOD2
WSB1	2.76E-09	0.258278654	0.468	0.442	5.50E-05	0	WSB1
RP6-159A1.4	7.54E-09	0.358505402	0.339	0.295	0.000150477	0	RP6-159A1.4
TNFSF10	8.07E-09	0.271604922	0.382	0.336	0.00016092	0	TNFSF10
JUN	3.35E-08	0.363039764	0.305	0.263	0.000668899	0	JUN
RAB11FIP1	1.55E-07	0.281693435	0.371	0.335	0.003083269	0	RAB11FIP1
SORL1	2.24E-07	0.260222119	0.429	0.397	0.004461777	0	SORL1
FOSB	2.66E-06	0.307145395	0.278	0.238	0.053101969	0	FOSB
STAT2	8.12E-06	0.260066374	0.282	0.246	0.162070295	0	STAT2
LRRK2	8.79E-06	0.29478864	0.366	0.348	0.175344799	0	LRRK2
ADAR	1.23E-05	0.251082918	0.387	0.364	0.245835513	0	ADAR
NADK	1.90E-05	0.285108773	0.349	0.325	0.379535629	0	NADK
CARS2	4.02E-05	0.263896816	0.261	0.227	0.801847083	0	CARS2
RSBN1L	0.000189608	0.279872248	0.26	0.232	1	0	RSBN1L
THBS1	1.43E-118	0.686922067	0.587	0.184	2.85E-114	1	THBS1
MT1E	1.59E-100	0.906592433	0.324	0.07	3.18E-96	1	MT1E
RETN	4.03E-93	0.494970776	0.884	0.456	8.04E-89	1	RETN
VSIG4	1.53E-91	0.674858447	0.418	0.123	3.06E-87	1	VSIG4
MT1X	1.23E-85	0.736835862	0.527	0.211	2.46E-81	1	MT1X
ADAMTS2	9.79E-72	0.536807583	0.296	0.077	1.95E-67	1	ADAMTS2
DDIT4	1.52E-56	0.498709759	0.458	0.195	3.04E-52	1	DDIT4
TNFAIP3	2.68E-45	0.384256183	0.498	0.242	5.35E-41	1	TNFAIP3
RNASE2	4.14E-40	0.406014579	0.361	0.157	8.26E-36	1	RNASE2
PER1	2.23E-38	0.317440655	0.519	0.271	4.45E-34	1	PER1
PLD3	2.30E-38	0.364645679	0.532	0.295	4.59E-34	1	PLD3
NME2	5.73E-35	0.260773991	0.849	0.596	1.14E-30	1	NME2
STAB1	2.05E-34	0.346969567	0.469	0.251	4.08E-30	1	STAB1
MAFB	2.32E-32	0.280133783	0.719	0.453	4.63E-28	1	MAFB
IL13RA1	1.82E-30	0.325871348	0.333	0.158	3.63E-26	1	IL13RA1
PIM3	3.80E-30	0.322453511	0.365	0.184	7.58E-26	1	PIM3
SHTN1	1.18E-27	0.305562664	0.329	0.163	2.36E-23	1	SHTN1
AHR	1.27E-25	0.264498066	0.389	0.21	2.53E-21	1	AHR
CES1	6.45E-25	0.328083464	0.281	0.133	1.29E-20	1	CES1
BCL3	1.28E-24	0.278321035	0.311	0.157	2.56E-20	1	BCL3
ETS2	2.97E-24	0.262212217	0.321	0.164	5.92E-20	1	ETS2
MIDN	3.46E-21	0.252768331	0.415	0.248	6.90E-17	1	MIDN
MT2A	7.54E-21	0.329472446	0.632	0.48	1.50E-16	1	MT2A
PPIF	5.88E-20	0.277916306	0.269	0.141	1.17E-15	1	PPIF
HMGA1	6.39E-20	0.260381588	0.295	0.159	1.27E-15	1	HMGA1
PEPD	8.31E-20	0.256771289	0.274	0.145	1.66E-15	1	PEPD
TMEM14C	1.47E-16	0.25322895	0.297	0.174	2.92E-12	1	TMEM14C
CDKN1A	5.96E-16	0.269356281	0.292	0.171	1.19E-11	1	CDKN1A
RPS4Y1	8.79E-268	1.250071515	0.522	0.052	1.75E-263	2	RPS4Y1
IL1R2	3.17E-91	0.761546664	0.445	0.121	6.33E-87	2	IL1R2
FKBP5	5.53E-89	0.604841259	0.734	0.319	1.10E-84	2	FKBP5
CD163	1.49E-82	0.539073088	0.817	0.42	2.97E-78	2	CD163
TMEM176B	1.45E-67	0.576220004	0.63	0.276	2.90E-63	2	TMEM176B
RNASE21	1.45E-57	0.569243405	0.426	0.158	2.89E-53	2	RNASE2
VSIG41	1.24E-52	0.580784168	0.39	0.142	2.47E-48	2	VSIG4
TMEM176A	4.83E-51	0.486442822	0.472	0.192	9.64E-47	2	TMEM176A
SAP30	3.35E-47	0.500583676	0.277	0.084	6.69E-43	2	SAP30
RP11-1143G9.41	7.62E-45	0.440441431	0.461	0.195	1.52E-40	2	RP11-1143G9.4
HMGB2	1.38E-39	0.381710083	0.641	0.356	2.75E-35	2	HMGB2
PHC2	1.13E-38	0.362907339	0.55	0.28	2.25E-34	2	PHC2
DDIT41	1.65E-38	0.443650036	0.453	0.209	3.28E-34	2	DDIT4
PDK4	4.64E-30	0.421087192	0.252	0.097	9.25E-26	2	PDK4
SMDT1	1.06E-26	0.327522451	0.56	0.342	2.11E-22	2	SMDT1
SULT1A1	8.05E-25	0.286599028	0.624	0.409	1.61E-20	2	SULT1A1
NUDT16	2.70E-24	0.310583907	0.519	0.315	5.39E-20	2	NUDT16
KCTD12	9.22E-24	0.26678964	0.682	0.454	1.84E-19	2	KCTD12
CCR2	2.14E-23	0.323261957	0.409	0.218	4.27E-19	2	CCR2
IFNGR1	8.95E-23	0.277048837	0.56	0.35	1.79E-18	2	IFNGR1
CYP1B1	2.04E-21	0.28197701	0.511	0.301	4.07E-17	2	CYP1B1
METTL7A	2.17E-21	0.294971831	0.425	0.241	4.33E-17	2	METTL7A
BLOC1S1	2.98E-21	0.278676535	0.484	0.288	5.94E-17	2	BLOC1S1
LDHB	1.94E-19	0.298551585	0.412	0.24	3.87E-15	2	LDHB
PTEN	3.88E-19	0.286816166	0.409	0.239	7.75E-15	2	PTEN
MGST1	5.86E-17	0.282369033	0.328	0.18	1.17E-12	2	MGST1
SOX4	1.91E-16	0.317625169	0.343	0.202	3.81E-12	2	SOX4
NRG1	1.73E-14	0.261739785	0.29	0.162	3.44E-10	2	NRG1
IL32	1.21E-279	1.477684343	0.343	0.008	2.41E-275	3	IL32
PTPRCAP	7.95E-275	1.344528142	0.353	0.01	1.59E-270	3	PTPRCAP
CD3E	3.88E-266	1.307002352	0.289	0.003	7.73E-262	3	CD3E
GNLY	8.44E-194	1.551575067	0.317	0.018	1.68E-189	3	GNLY
CST7	2.62E-154	1.164745443	0.276	0.018	5.23E-150	3	CST7
NKG7	2.46E-108	1.468774208	0.415	0.093	4.92E-104	3	NKG7
IFITM1	4.88E-105	1.185288187	0.43	0.096	9.72E-101	3	IFITM1
RPS27	2.43E-93	0.323455481	0.974	0.949	4.84E-89	3	RPS27
CCL5	5.61E-88	1.213933482	0.435	0.118	1.12E-83	3	CCL5
EEF1A1	5.87E-81	0.291878752	0.996	0.976	1.17E-76	3	EEF1A1
RPL10	3.61E-74	0.260374629	0.979	0.97	7.20E-70	3	RPL10
RPS3	2.54E-68	0.275985093	0.927	0.932	5.06E-64	3	RPS3
RPS18	2.64E-68	0.339816732	0.949	0.911	5.27E-64	3	RPS18
RPL13	1.93E-64	0.250024133	0.983	0.969	3.86E-60	3	RPL13
RPS23	2.28E-64	0.255143552	0.955	0.949	4.55E-60	3	RPS23
RPS4X	4.16E-63	0.308102497	0.925	0.909	8.30E-59	3	RPS4X
TPT1	4.36E-61	0.275850508	0.994	0.978	8.70E-57	3	TPT1
RPL7A	1.28E-59	0.287381972	0.951	0.927	2.55E-55	3	RPL7A
RPS6	7.61E-56	0.334746691	0.91	0.872	1.52E-51	3	RPS6
RPL3	2.13E-55	0.371128414	0.85	0.827	4.24E-51	3	RPL3
RPL18A	4.99E-55	0.261101888	0.949	0.945	9.95E-51	3	RPL18A
RPS19	1.44E-54	0.253883634	0.944	0.938	2.88E-50	3	RPS19
RPS3A	1.72E-54	0.266462391	0.94	0.942	3.42E-50	3	RPS3A
RPL5	6.17E-53	0.355838774	0.88	0.847	1.23E-48	3	RPL5
RPS2	1.38E-52	0.276469027	0.951	0.928	2.76E-48	3	RPS2
RPL17	1.35E-44	0.328146018	0.857	0.851	2.69E-40	3	RPL17
RPLP0	2.44E-43	0.325192822	0.878	0.856	4.87E-39	3	RPLP0
MT-ND5	5.47E-43	0.368517687	0.872	0.848	1.09E-38	3	MT-ND5
MT-ATP8	3.20E-39	0.283661541	0.867	0.871	6.39E-35	3	MT-ATP8
RPL14	2.57E-38	0.267187813	0.852	0.88	5.12E-34	3	RPL14
RPL23A	4.64E-38	0.297285063	0.835	0.847	9.25E-34	3	RPL23A
HLA-A	4.79E-38	0.251422573	0.887	0.916	9.56E-34	3	HLA-A
MT-ND4L	7.22E-37	0.283864162	0.812	0.856	1.44E-32	3	MT-ND4L
IL2RG	8.46E-36	0.724292066	0.266	0.087	1.69E-31	3	IL2RG
RPL10A	3.23E-34	0.361286648	0.786	0.764	6.44E-30	3	RPL10A
RPS29	1.10E-32	0.272681802	0.827	0.848	2.19E-28	3	RPS29
RPL15	5.67E-32	0.262043627	0.88	0.878	1.13E-27	3	RPL15
RPSA	3.85E-22	0.319346545	0.724	0.744	7.67E-18	3	RPSA
MT1X1	5.79E-22	0.809318276	0.411	0.251	1.16E-17	3	MT1X
MT2A1	2.98E-18	0.63269171	0.589	0.498	5.95E-14	3	MT2A
PPIA	1.71E-17	0.28948102	0.745	0.775	3.42E-13	3	PPIA
CD52	3.61E-16	0.326476891	0.709	0.687	7.20E-12	3	CD52
SLC25A6	1.99E-13	0.289964563	0.741	0.758	3.98E-09	3	SLC25A6
THBS11	2.14E-13	0.671392505	0.351	0.244	4.28E-09	3	THBS1
MYL12A	6.45E-13	0.344125633	0.636	0.637	1.29E-08	3	MYL12A
DDX5	2.55E-12	0.321144686	0.692	0.717	5.09E-08	3	DDX5
HIST1H1E	1.56E-11	0.672673948	0.253	0.15	3.11E-07	3	HIST1H1E
C12orf57	4.61E-11	0.447312069	0.263	0.156	9.20E-07	3	C12orf57
RARRES3	2.31E-10	0.449501145	0.298	0.19	4.61E-06	3	RARRES3
HNRNPA1	7.23E-07	0.313777145	0.6	0.63	0.014412804	3	HNRNPA1
NPM1	4.29E-06	0.414197479	0.445	0.42	0.085490398	3	NPM1
CALM1	5.12E-06	0.254445488	0.58	0.642	0.102068383	3	CALM1
RETN1	0.000132157	0.258469636	0.529	0.53	1	3	RETN
DDIT42	0.00057216	0.46629207	0.278	0.236	1	3	DDIT4
PPBP	0.000681431	0.446542321	0.268	0.227	1	3	PPBP
HSPA8	0.002121923	0.286598322	0.475	0.488	1	3	HSPA8
AES	0.003234784	0.317653353	0.334	0.299	1	3	AES
LDHB1	0.00492371	0.35022417	0.289	0.259	1	3	LDHB
CD99	0.00497399	0.285034689	0.422	0.414	1	3	CD99
NCL	0.005800991	0.385350456	0.353	0.331	1	3	NCL
GP9	0	1.739939854	0.619	0.025	0	4	GP9
TUBB1	0	1.697696076	0.681	0.039	0	4	TUBB1
GNG11	0	1.592545551	0.7	0.063	0	4	GNG11
SDPR	6.70E-284	1.499505702	0.654	0.061	1.34E-279	4	SDPR
CMTM5	1.70E-274	1.364713895	0.398	0.013	3.40E-270	4	CMTM5
PPBP1	8.61E-268	1.660164508	0.905	0.178	1.72E-263	4	PPBP
PF4	3.09E-264	1.552682876	0.79	0.114	6.15E-260	4	PF4
C6orf25	3.92E-253	1.339180099	0.431	0.022	7.81E-249	4	C6orf25
TREML1	7.18E-250	1.310392545	0.431	0.023	1.43E-245	4	TREML1
TMEM40	8.95E-235	1.284521221	0.332	0.01	1.78E-230	4	TMEM40
GRAP2	2.58E-228	1.267021576	0.406	0.023	5.15E-224	4	GRAP2
HIST1H2AC	6.12E-227	1.498544043	0.646	0.084	1.22E-222	4	HIST1H2AC
MYL9	1.92E-226	1.463443974	0.548	0.053	3.84E-222	4	MYL9
ITGA2B	4.98E-203	1.276195812	0.401	0.027	9.93E-199	4	ITGA2B
SPARC	5.20E-194	1.292391425	0.556	0.069	1.04E-189	4	SPARC
CLU	3.24E-193	1.353151327	0.681	0.113	6.46E-189	4	CLU
PDLIM1	3.44E-193	1.222185203	0.365	0.023	6.87E-189	4	PDLIM1
TSC22D1	2.91E-188	1.31749304	0.387	0.029	5.80E-184	4	TSC22D1
C2orf88	4.56E-187	1.07119616	0.297	0.012	9.09E-183	4	C2orf88
CCL51	2.69E-180	1.233689071	0.665	0.107	5.37E-176	4	CCL5
HIST1H2BJ	8.66E-151	1.126660884	0.262	0.013	1.73E-146	4	HIST1H2BJ
HIST1H3H	5.03E-140	1.201849699	0.341	0.032	1.00E-135	4	HIST1H3H
PRKAR2B	2.19E-133	0.965492197	0.308	0.027	4.37E-129	4	PRKAR2B
PF4V1	2.23E-129	1.070059544	0.341	0.036	4.44E-125	4	PF4V1
AP003068.23	8.71E-128	0.946854661	0.281	0.022	1.74E-123	4	AP003068.23
NGFRAP1	1.18E-121	1.016275844	0.324	0.034	2.35E-117	4	NGFRAP1
NRGN	2.73E-114	1.028967613	0.812	0.305	5.44E-110	4	NRGN
ACRBP	6.39E-102	1.061931576	0.289	0.033	1.28E-97	4	ACRBP
AP001189.4	2.49E-96	0.896549615	0.272	0.031	4.97E-92	4	AP001189.4
PTGS1	9.38E-94	0.987460992	0.379	0.066	1.87E-89	4	PTGS1
MMD	3.60E-90	0.930411607	0.253	0.028	7.18E-86	4	MMD
TUBA4A	2.67E-81	0.967740618	0.578	0.177	5.32E-77	4	TUBA4A
RGS10	1.67E-67	0.843157984	0.73	0.361	3.33E-63	4	RGS10
RGS18	4.17E-64	0.914135588	0.599	0.232	8.32E-60	4	RGS18
ODC1	9.19E-64	0.908983527	0.311	0.065	1.83E-59	4	ODC1
KIF2A	2.62E-58	0.805612989	0.33	0.077	5.22E-54	4	KIF2A
PGRMC1	1.18E-55	0.789012776	0.335	0.083	2.35E-51	4	PGRMC1
NT5C3A	2.11E-54	0.794086149	0.327	0.081	4.22E-50	4	NT5C3A
F13A1	2.87E-52	0.791468873	0.455	0.154	5.73E-48	4	F13A1
MAP3K7CL	1.84E-47	0.826226379	0.392	0.124	3.67E-43	4	MAP3K7CL
NCOA4	9.79E-47	0.649613682	0.668	0.355	1.95E-42	4	NCOA4
TAGLN2	4.84E-46	0.519406175	0.858	0.592	9.65E-42	4	TAGLN2
LIMS1	9.41E-45	0.741047779	0.537	0.233	1.88E-40	4	LIMS1
TPM1	5.64E-44	0.754250263	0.27	0.067	1.12E-39	4	TPM1
RSU1	9.18E-37	0.75881557	0.371	0.133	1.83E-32	4	RSU1
VCL	1.50E-36	0.712420491	0.428	0.172	2.99E-32	4	VCL
YWHAH	1.81E-36	0.667678314	0.504	0.23	3.62E-32	4	YWHAH
SMIM3	1.15E-34	0.696451267	0.27	0.08	2.29E-30	4	SMIM3
CALM3	1.26E-33	0.552726658	0.698	0.431	2.51E-29	4	CALM3
CD991	1.11E-31	0.554455949	0.67	0.394	2.22E-27	4	CD99
PARVB	3.01E-31	0.692785752	0.341	0.13	6.00E-27	4	PARVB
OST4	1.26E-30	0.364664856	0.91	0.744	2.52E-26	4	OST4
TPM4	1.01E-28	0.579214425	0.575	0.32	2.02E-24	4	TPM4
NAP1L1	5.65E-26	0.479149807	0.673	0.434	1.13E-21	4	NAP1L1
2-Mar	1.95E-25	0.552999016	0.327	0.132	3.89E-21	4	2-Mar
MAX	8.60E-25	0.579416451	0.392	0.183	1.71E-20	4	MAX
MYL12A1	4.48E-23	0.409626271	0.79	0.625	8.94E-19	4	MYL12A
GPX4	9.49E-22	0.337350333	0.826	0.636	1.89E-17	4	GPX4
RAB11A	1.22E-20	0.587810994	0.428	0.226	2.43E-16	4	RAB11A
CTSA	1.37E-19	0.40902544	0.662	0.451	2.73E-15	4	CTSA
ILK	4.90E-19	0.559527515	0.417	0.232	9.77E-15	4	ILK
RAP1B	2.24E-18	0.513489145	0.474	0.281	4.47E-14	4	RAP1B
TLN1	2.40E-17	0.337402061	0.757	0.567	4.79E-13	4	TLN1
RNF11	5.59E-17	0.429821476	0.253	0.109	1.12E-12	4	RNF11
TPST2	1.20E-16	0.440445397	0.305	0.147	2.40E-12	4	TPST2
SNN	3.43E-16	0.481284909	0.275	0.128	6.85E-12	4	SNN
ACTN1	1.19E-15	0.412991727	0.452	0.259	2.37E-11	4	ACTN1
TUBA1C	2.73E-15	0.48898154	0.264	0.124	5.45E-11	4	TUBA1C
MPP1	3.71E-15	0.409398916	0.387	0.22	7.40E-11	4	MPP1
CDKN2D	1.87E-14	0.405480928	0.409	0.231	3.73E-10	4	CDKN2D
TMEM50A	5.68E-14	0.41186241	0.452	0.278	1.13E-09	4	TMEM50A
EIF2AK1	6.59E-14	0.456227534	0.283	0.143	1.31E-09	4	EIF2AK1
FERMT3	9.22E-14	0.333202772	0.621	0.449	1.84E-09	4	FERMT3
PRDX6	9.79E-14	0.375478613	0.485	0.312	1.95E-09	4	PRDX6
CCND3	5.08E-13	0.364876911	0.529	0.352	1.01E-08	4	CCND3
PPDPF	2.42E-12	0.33002034	0.599	0.447	4.83E-08	4	PPDPF
PTPN18	7.88E-12	0.347819078	0.537	0.379	1.57E-07	4	PTPN18
RASGRP2	9.27E-12	0.438560947	0.45	0.292	1.85E-07	4	RASGRP2
ETFA	1.82E-11	0.420809702	0.275	0.149	3.63E-07	4	ETFA
TMBIM1	2.15E-10	0.36210541	0.272	0.148	4.28E-06	4	TMBIM1
H2AFJ	2.35E-10	0.329788484	0.48	0.328	4.68E-06	4	H2AFJ
CDKN1A1	3.42E-10	0.368900943	0.311	0.183	6.83E-06	4	CDKN1A
C9orf16	3.77E-10	0.302451169	0.586	0.436	7.52E-06	4	C9orf16
CARD19	4.97E-10	0.356316977	0.294	0.168	9.91E-06	4	CARD19
NDUFA6	6.34E-10	0.449599431	0.433	0.298	1.27E-05	4	NDUFA6
THBS12	6.77E-10	0.301525914	0.398	0.243	1.35E-05	4	THBS1
MT1X2	1.53E-09	0.345327504	0.398	0.255	3.06E-05	4	MT1X
LAMTOR1	3.37E-09	0.253417793	0.649	0.517	6.71E-05	4	LAMTOR1
GSTO1	3.91E-09	0.329643874	0.534	0.402	7.80E-05	4	GSTO1
CCDC85B	1.14E-08	0.299756857	0.466	0.33	0.000226614	4	CCDC85B
CD151	2.85E-08	0.353086388	0.305	0.194	0.000569183	4	CD151
APP	3.13E-08	0.301505355	0.311	0.194	0.000625121	4	APP
CMIP	3.41E-08	0.300449818	0.351	0.226	0.000680386	4	CMIP
SNAP23	3.96E-08	0.31027119	0.346	0.227	0.00078961	4	SNAP23
NDUFAF3	8.66E-08	0.299230901	0.368	0.253	0.00172701	4	NDUFAF3
ARL6IP5	1.52E-07	0.307922842	0.496	0.36	0.003023826	4	ARL6IP5
GSN	1.56E-07	0.289560569	0.297	0.187	0.003103579	4	GSN
WDR1	2.20E-07	0.266499671	0.46	0.333	0.004383402	4	WDR1
CAMTA1	8.24E-07	0.370199984	0.264	0.166	0.01643412	4	CAMTA1
RAB32	8.79E-07	0.287308849	0.373	0.266	0.017537822	4	RAB32
RBX1	8.88E-07	0.281877072	0.556	0.436	0.017705542	4	RBX1
HACD4	1.01E-06	0.269240913	0.373	0.265	0.020210339	4	HACD4
SPNS1	1.64E-06	0.366435677	0.253	0.163	0.032809692	4	SPNS1
RBBP6	2.50E-06	0.288137	0.289	0.192	0.049927252	4	RBBP6
CYB5R3	2.62E-06	0.27581616	0.272	0.181	0.052201467	4	CYB5R3
ANO6	3.21E-06	0.290452885	0.283	0.188	0.064021941	4	ANO6
DAPP1	3.82E-06	0.295919531	0.281	0.186	0.076172349	4	DAPP1
CAPZA2	7.13E-06	0.303526795	0.425	0.32	0.142313158	4	CAPZA2
AKIRIN2	1.36E-05	0.267720849	0.297	0.206	0.272012342	4	AKIRIN2
LINC00657	4.85E-05	0.263383956	0.395	0.303	0.96664673	4	LINC00657
YIF1B	0.000351592	0.272590723	0.256	0.186	1	4	YIF1B
HES4	1.44E-260	1.098388797	0.39	0.011	2.88E-256	5	HES4
CDKN1C	3.71E-244	1.099710676	0.386	0.013	7.41E-240	5	CDKN1C
PLD4	1.97E-151	0.809656786	0.261	0.01	3.93E-147	5	PLD4
C1QA	4.51E-149	1.281737605	0.331	0.022	9.00E-145	5	C1QA
RHOC	1.48E-128	1.133028988	0.588	0.099	2.95E-124	5	RHOC
FCGR3A	4.33E-126	1.378873349	0.636	0.137	8.64E-122	5	FCGR3A
HLA-DQA1	5.72E-102	1.099986435	0.581	0.117	1.14E-97	5	HLA-DQA1
CD79B	2.06E-101	0.681321219	0.272	0.022	4.12E-97	5	CD79B
NR4A1	1.89E-85	0.832326715	0.397	0.061	3.77E-81	5	NR4A1
CTSL	7.45E-82	0.743135377	0.327	0.044	1.49E-77	5	CTSL
HLA-DPA1	2.45E-70	0.754381723	0.912	0.507	4.88E-66	5	HLA-DPA1
IFITM11	7.23E-70	0.832278563	0.485	0.107	1.44E-65	5	IFITM1
EVL	2.13E-67	0.720269646	0.408	0.08	4.25E-63	5	EVL
INSIG1	2.66E-63	0.685312025	0.338	0.059	5.31E-59	5	INSIG1
ABI3	5.23E-63	0.796469056	0.544	0.152	1.04E-58	5	ABI3
TCF7L2	1.50E-59	0.661135525	0.39	0.081	2.98E-55	5	TCF7L2
MTSS1	1.60E-59	0.777837175	0.5	0.136	3.19E-55	5	MTSS1
MS4A4A	3.34E-58	0.634500073	0.287	0.047	6.65E-54	5	MS4A4A
CALML4	7.47E-58	0.655635315	0.346	0.066	1.49E-53	5	CALML4
SPN	1.71E-52	0.712541764	0.496	0.142	3.41E-48	5	SPN
CTSC	3.98E-51	0.723554916	0.665	0.266	7.94E-47	5	CTSC
HLA-DPB1	2.32E-50	0.684038037	0.875	0.463	4.63E-46	5	HLA-DPB1
LTB	3.62E-50	0.645477759	0.412	0.102	7.23E-46	5	LTB
WARS	2.53E-49	0.691608744	0.621	0.222	5.04E-45	5	WARS
SIGLEC10	7.10E-49	0.677178595	0.449	0.125	1.42E-44	5	SIGLEC10
FAM110A	4.22E-48	0.724182902	0.548	0.181	8.42E-44	5	FAM110A
FAM26F	1.15E-45	0.698846908	0.699	0.304	2.29E-41	5	FAM26F
SYTL1	2.01E-44	0.627505323	0.36	0.087	4.01E-40	5	SYTL1
MARCKSL1	3.92E-41	0.589139222	0.316	0.075	7.82E-37	5	MARCKSL1
PCGF5	1.55E-39	0.476026395	0.441	0.13	3.09E-35	5	PCGF5
MS4A7	5.74E-39	0.662966764	0.691	0.357	1.14E-34	5	MS4A7
GPBAR1	7.37E-39	0.646683649	0.54	0.197	1.47E-34	5	GPBAR1
LY6E	3.52E-38	0.603984366	0.695	0.319	7.02E-34	5	LY6E
ZNF703	4.82E-37	0.469729785	0.276	0.062	9.61E-33	5	ZNF703
CALHM2	7.73E-37	0.539166807	0.346	0.094	1.54E-32	5	CALHM2
SLC2A6	2.23E-36	0.477688467	0.423	0.125	4.45E-32	5	SLC2A6
CDH23	3.62E-36	0.489751782	0.32	0.081	7.22E-32	5	CDH23
CX3CR1	6.44E-36	0.641700255	0.452	0.154	1.28E-31	5	CX3CR1
PPCDC	7.79E-35	0.487440103	0.261	0.059	1.55E-30	5	PPCDC
CYTIP	1.06E-34	0.580105083	0.489	0.174	2.12E-30	5	CYTIP
ICAM2	8.27E-34	0.523687551	0.426	0.139	1.65E-29	5	ICAM2
HLA-DRB5	1.22E-33	0.594164995	0.621	0.268	2.44E-29	5	HLA-DRB5
UNC119	1.72E-33	0.485704531	0.529	0.192	3.43E-29	5	UNC119
CSF1R	4.79E-33	0.584770727	0.643	0.307	9.55E-29	5	CSF1R
SIDT2	6.39E-33	0.490027858	0.415	0.132	1.28E-28	5	SIDT2
GBP4	2.18E-32	0.48526331	0.261	0.063	4.34E-28	5	GBP4
CYFIP2	2.62E-31	0.421185483	0.294	0.078	5.23E-27	5	CYFIP2
HLA-DQB1	7.72E-31	0.636162604	0.544	0.229	1.54E-26	5	HLA-DQB1
HLA-DRB1	1.47E-30	0.406382216	0.938	0.691	2.93E-26	5	HLA-DRB1
SOD1	2.51E-30	0.489741884	0.585	0.246	5.00E-26	5	SOD1
GCH1	2.97E-30	0.45259565	0.335	0.098	5.91E-26	5	GCH1
NAP1L11	2.42E-29	0.473171261	0.772	0.433	4.83E-25	5	NAP1L1
HSPB1	3.46E-29	0.530491254	0.357	0.115	6.90E-25	5	HSPB1
PHF19	1.39E-28	0.409018405	0.257	0.066	2.77E-24	5	PHF19
PAG1	6.54E-28	0.408786998	0.426	0.149	1.31E-23	5	PAG1
CCDC115	6.73E-28	0.381953624	0.29	0.082	1.34E-23	5	CCDC115
MAPKAPK3	2.72E-27	0.497653175	0.577	0.25	5.43E-23	5	MAPKAPK3
RP11-362F19.1	2.33E-26	0.369554311	0.312	0.095	4.66E-22	5	RP11-362F19.1
TMC6	2.85E-26	0.514607092	0.368	0.127	5.69E-22	5	TMC6
CUX1	3.20E-26	0.511198612	0.599	0.296	6.39E-22	5	CUX1
RASAL3	4.16E-26	0.436534438	0.29	0.086	8.30E-22	5	RASAL3
BID	7.88E-26	0.479738767	0.574	0.259	1.57E-21	5	BID
DRAP1	9.67E-26	0.45201668	0.732	0.403	1.93E-21	5	DRAP1
HSPA81	5.01E-25	0.441902682	0.794	0.469	1.00E-20	5	HSPA8
NAAA	7.82E-25	0.476686742	0.603	0.289	1.56E-20	5	NAAA
CAMK1	1.93E-24	0.490388847	0.449	0.184	3.84E-20	5	CAMK1
LINC01272	4.27E-24	0.479866001	0.673	0.403	8.51E-20	5	LINC01272
PSMC4	5.89E-24	0.372466821	0.309	0.099	1.18E-19	5	PSMC4
HMOX1	7.57E-24	0.474350152	0.562	0.264	1.51E-19	5	HMOX1
CD300A	5.43E-23	0.413358919	0.5	0.213	1.08E-18	5	CD300A
MYOF	6.96E-23	0.39649111	0.257	0.078	1.39E-18	5	MYOF
C11orf21	8.72E-23	0.394227606	0.379	0.139	1.74E-18	5	C11orf21
CYCS	1.09E-22	0.397952135	0.36	0.131	2.17E-18	5	CYCS
ZNF706	1.31E-22	0.444554485	0.621	0.304	2.60E-18	5	ZNF706
TMEM134	1.31E-22	0.463130637	0.312	0.107	2.61E-18	5	TMEM134
LRRC25	3.26E-22	0.463341593	0.643	0.337	6.51E-18	5	LRRC25
SCIMP	7.01E-22	0.402537117	0.478	0.204	1.40E-17	5	SCIMP
CXCL16	8.24E-22	0.382260602	0.401	0.157	1.64E-17	5	CXCL16
SEC11C	9.61E-22	0.392628315	0.276	0.088	1.92E-17	5	SEC11C
PILRA	3.75E-21	0.419503221	0.654	0.365	7.47E-17	5	PILRA
9-Sep	7.48E-21	0.433512352	0.673	0.37	1.49E-16	5	9-Sep
TUBB	1.21E-20	0.447297608	0.548	0.265	2.41E-16	5	TUBB
LILRA1	2.62E-20	0.391559012	0.489	0.22	5.23E-16	5	LILRA1
PFDN1	2.68E-20	0.29336761	0.283	0.093	5.35E-16	5	PFDN1
TUBA1B	3.32E-20	0.403753109	0.71	0.422	6.63E-16	5	TUBA1B
MRPS35	5.38E-20	0.299435579	0.254	0.08	1.07E-15	5	MRPS35
ZDHHC1	5.94E-20	0.339977637	0.305	0.107	1.18E-15	5	ZDHHC1
CACYBP	5.96E-20	0.433930411	0.309	0.113	1.19E-15	5	CACYBP
RAP1B1	1.02E-19	0.342829366	0.574	0.279	2.03E-15	5	RAP1B
ABRACL	1.05E-19	0.380565108	0.643	0.329	2.10E-15	5	ABRACL
BTK	1.14E-19	0.316027068	0.408	0.163	2.27E-15	5	BTK
C12orf571	1.17E-19	0.390885985	0.379	0.154	2.32E-15	5	C12orf57
OAS1	1.66E-19	0.385533369	0.419	0.177	3.31E-15	5	OAS1
MRPL18	1.94E-19	0.305143344	0.309	0.11	3.87E-15	5	MRPL18
ITGA4	3.15E-19	0.368504067	0.511	0.233	6.28E-15	5	ITGA4
SNX5	4.58E-19	0.34845253	0.393	0.16	9.15E-15	5	SNX5
EIF4A2	1.02E-18	0.352341701	0.566	0.272	2.04E-14	5	EIF4A2
TADA3	1.11E-18	0.35157311	0.364	0.144	2.21E-14	5	TADA3
MAD1L1	1.48E-18	0.292053592	0.261	0.088	2.94E-14	5	MAD1L1
ISG15	1.80E-18	0.38174701	0.397	0.165	3.59E-14	5	ISG15
TBC1D8	2.00E-18	0.321291394	0.294	0.107	4.00E-14	5	TBC1D8
GNG2	2.01E-18	0.339596893	0.415	0.174	4.00E-14	5	GNG2
CD300C	2.56E-18	0.347903636	0.316	0.119	5.11E-14	5	CD300C
PABPC4	3.36E-18	0.363111876	0.441	0.195	6.71E-14	5	PABPC4
UBE2N	4.02E-18	0.32335165	0.29	0.104	8.02E-14	5	UBE2N
OSTF1	6.02E-18	0.362930279	0.555	0.271	1.20E-13	5	OSTF1
IER5	6.12E-18	0.38357524	0.338	0.134	1.22E-13	5	IER5
CNPPD1	6.74E-18	0.283504812	0.368	0.147	1.34E-13	5	CNPPD1
TXNL1	6.89E-18	0.348861392	0.324	0.124	1.37E-13	5	TXNL1
SLC25A5	1.62E-17	0.365412974	0.787	0.494	3.23E-13	5	SLC25A5
UCP2	2.09E-17	0.367218408	0.798	0.507	4.17E-13	5	UCP2
NDUFB5	2.14E-17	0.379987076	0.485	0.232	4.26E-13	5	NDUFB5
PFKL	2.72E-17	0.348490381	0.482	0.224	5.42E-13	5	PFKL
ID2	3.01E-17	0.332208634	0.471	0.215	6.00E-13	5	ID2
RHOB	4.11E-17	0.37254583	0.643	0.36	8.20E-13	5	RHOB
FAM49A	5.13E-17	0.334462288	0.438	0.195	1.02E-12	5	FAM49A
PEBP1	6.15E-17	0.370397761	0.265	0.097	1.23E-12	5	PEBP1
RABGAP1L	6.34E-17	0.367684048	0.349	0.148	1.27E-12	5	RABGAP1L
SYNGR2	7.41E-17	0.360765756	0.71	0.421	1.48E-12	5	SYNGR2
SLC44A2	8.90E-17	0.288277411	0.338	0.136	1.78E-12	5	SLC44A2
YBX1	1.20E-16	0.273148479	0.864	0.654	2.40E-12	5	YBX1
NDUFV2	1.31E-16	0.330861683	0.474	0.222	2.62E-12	5	NDUFV2
SDHB	1.33E-16	0.276553158	0.445	0.195	2.66E-12	5	SDHB
PSMB9	1.50E-16	0.3519081	0.721	0.44	3.00E-12	5	PSMB9
PLAC8	1.51E-16	0.386574127	0.511	0.263	3.00E-12	5	PLAC8
ATP1B3	1.80E-16	0.344943	0.412	0.183	3.60E-12	5	ATP1B3
HLA-DRA	2.56E-16	0.300025846	0.923	0.725	5.11E-12	5	HLA-DRA
CLEC2B	2.88E-16	0.312730657	0.382	0.166	5.74E-12	5	CLEC2B
LYSMD2	2.90E-16	0.292333497	0.331	0.134	5.79E-12	5	LYSMD2
CNIH4	3.02E-16	0.33770074	0.401	0.182	6.03E-12	5	CNIH4
SELK	3.89E-16	0.299223892	0.419	0.187	7.77E-12	5	SELK
CD47	4.20E-16	0.31125546	0.364	0.155	8.38E-12	5	CD47
MPC1	4.95E-16	0.334674317	0.32	0.128	9.88E-12	5	MPC1
PARP1	5.37E-16	0.336659401	0.279	0.107	1.07E-11	5	PARP1
HSH2D	5.74E-16	0.360482034	0.254	0.093	1.15E-11	5	HSH2D
ACO2	5.98E-16	0.271139308	0.29	0.111	1.19E-11	5	ACO2
TBC1D10C	1.06E-15	0.300468454	0.32	0.129	2.12E-11	5	TBC1D10C
SNX18	1.24E-15	0.289258785	0.29	0.114	2.48E-11	5	SNX18
PSME2	2.04E-15	0.337057794	0.71	0.424	4.07E-11	5	PSME2
CHCHD10	3.37E-15	0.347243493	0.68	0.396	6.72E-11	5	CHCHD10
CIRBP	3.39E-15	0.315533884	0.732	0.436	6.77E-11	5	CIRBP
HMGN1	3.48E-15	0.359531705	0.419	0.199	6.94E-11	5	HMGN1
PHF5A	3.98E-15	0.306359586	0.276	0.106	7.93E-11	5	PHF5A
STX11	5.06E-15	0.326910376	0.408	0.186	1.01E-10	5	STX11
SNAP231	5.33E-15	0.281260882	0.467	0.222	1.06E-10	5	SNAP23
C20orf27	5.34E-15	0.352954875	0.596	0.323	1.06E-10	5	C20orf27
RPS5	5.67E-15	0.26968416	0.926	0.722	1.13E-10	5	RPS5
RNASET2	6.08E-15	0.293845142	0.805	0.557	1.21E-10	5	RNASET2
NDUFA12	7.44E-15	0.331134473	0.529	0.274	1.48E-10	5	NDUFA12
S1PR4	8.12E-15	0.295633925	0.426	0.199	1.62E-10	5	S1PR4
EMC4	8.20E-15	0.275462977	0.268	0.103	1.64E-10	5	EMC4
ORMDL1	8.73E-15	0.277952422	0.312	0.128	1.74E-10	5	ORMDL1
RAB8A	9.97E-15	0.275854659	0.452	0.215	1.99E-10	5	RAB8A
ARSA	1.02E-14	0.26601431	0.298	0.119	2.03E-10	5	ARSA
PIK3AP1	1.10E-14	0.348603309	0.493	0.252	2.19E-10	5	PIK3AP1
SH2D3C	1.14E-14	0.309805711	0.298	0.121	2.28E-10	5	SH2D3C
SRI	1.19E-14	0.277721996	0.379	0.168	2.37E-10	5	SRI
TMEM14C1	1.38E-14	0.290540387	0.401	0.184	2.75E-10	5	TMEM14C
HMGN2	1.41E-14	0.307214546	0.75	0.47	2.81E-10	5	HMGN2
VDAC2	1.65E-14	0.289731461	0.46	0.221	3.29E-10	5	VDAC2
PYURF	2.14E-14	0.286680027	0.415	0.19	4.27E-10	5	PYURF
SNAP29	2.22E-14	0.275476257	0.335	0.145	4.42E-10	5	SNAP29
C18orf32	2.39E-14	0.275162105	0.357	0.157	4.76E-10	5	C18orf32
GPI	2.46E-14	0.31841631	0.452	0.226	4.90E-10	5	GPI
SLC31A2	3.07E-14	0.278392521	0.404	0.188	6.13E-10	5	SLC31A2
SLC9A3R1	3.15E-14	0.275528929	0.419	0.195	6.28E-10	5	SLC9A3R1
PDLIM5	3.50E-14	0.327090809	0.364	0.166	6.99E-10	5	PDLIM5
TESC	4.66E-14	0.251784307	0.445	0.215	9.30E-10	5	TESC
CBWD2	5.98E-14	0.300968311	0.276	0.112	1.19E-09	5	CBWD2
ALDH16A1	6.73E-14	0.320031696	0.268	0.109	1.34E-09	5	ALDH16A1
HN1	7.62E-14	0.316688405	0.551	0.291	1.52E-09	5	HN1
LILRB1	9.56E-14	0.343079444	0.54	0.303	1.91E-09	5	LILRB1
UTRN	1.27E-13	0.314014635	0.496	0.255	2.53E-09	5	UTRN
DECR1	1.59E-13	0.296905454	0.338	0.152	3.18E-09	5	DECR1
BCL7B	2.11E-13	0.271356331	0.276	0.113	4.20E-09	5	BCL7B
ATG3	2.27E-13	0.283487654	0.577	0.316	4.53E-09	5	ATG3
SDHD	2.48E-13	0.273645614	0.331	0.147	4.96E-09	5	SDHD
PHB	2.57E-13	0.293091178	0.324	0.141	5.12E-09	5	PHB
POLD4	2.75E-13	0.310023021	0.654	0.387	5.49E-09	5	POLD4
PSMA5	2.88E-13	0.271097349	0.401	0.189	5.75E-09	5	PSMA5
TNFSF13	3.05E-13	0.260770422	0.404	0.193	6.09E-09	5	TNFSF13
LIMD2	3.70E-13	0.28163299	0.849	0.59	7.38E-09	5	LIMD2
HSPE1	3.79E-13	0.270585613	0.379	0.174	7.56E-09	5	HSPE1
C1QBP	4.22E-13	0.325964567	0.386	0.183	8.42E-09	5	C1QBP
EIF2A	4.59E-13	0.262348143	0.331	0.148	9.16E-09	5	EIF2A
SNHG8	4.76E-13	0.316785159	0.445	0.224	9.50E-09	5	SNHG8
PTGES3	4.90E-13	0.313563013	0.518	0.286	9.77E-09	5	PTGES3
6-Sep	5.81E-13	0.29063465	0.324	0.143	1.16E-08	5	6-Sep
VPS29	6.93E-13	0.27954502	0.493	0.257	1.38E-08	5	VPS29
NDFIP1	7.40E-13	0.260445905	0.511	0.259	1.48E-08	5	NDFIP1
IRF71	8.01E-13	0.324384231	0.449	0.23	1.60E-08	5	IRF7
KRT10	8.06E-13	0.2832633	0.449	0.225	1.61E-08	5	KRT10
MTHFD2	8.95E-13	0.293991428	0.32	0.144	1.79E-08	5	MTHFD2
RALB	9.12E-13	0.255369075	0.331	0.147	1.82E-08	5	RALB
NDUFA4	9.91E-13	0.306378604	0.695	0.42	1.98E-08	5	NDUFA4
CSK	1.05E-12	0.297501918	0.662	0.382	2.10E-08	5	CSK
OSTC	1.20E-12	0.350342548	0.36	0.177	2.40E-08	5	OSTC
HSPD1	1.27E-12	0.276409574	0.357	0.165	2.53E-08	5	HSPD1
TSPAN32	1.28E-12	0.291981299	0.331	0.151	2.55E-08	5	TSPAN32
UQCC2	1.69E-12	0.284029886	0.279	0.12	3.36E-08	5	UQCC2
CHMP5	1.71E-12	0.271465	0.327	0.148	3.42E-08	5	CHMP5
PTPN1	1.73E-12	0.261353891	0.29	0.125	3.44E-08	5	PTPN1
APEH	2.78E-12	0.320251589	0.254	0.106	5.54E-08	5	APEH
HAX1	3.16E-12	0.284971183	0.342	0.159	6.30E-08	5	HAX1
RGS19	3.20E-12	0.271937708	0.643	0.379	6.37E-08	5	RGS19
PSMD8	3.82E-12	0.28366969	0.474	0.245	7.61E-08	5	PSMD8
PDCD4	4.26E-12	0.295410636	0.301	0.134	8.50E-08	5	PDCD4
VDAC1	4.51E-12	0.296055982	0.364	0.177	8.99E-08	5	VDAC1
HNRNPDL	5.08E-12	0.281447751	0.688	0.42	1.01E-07	5	HNRNPDL
FBP1	5.87E-12	0.256425822	0.29	0.128	1.17E-07	5	FBP1
EEF1G	5.93E-12	0.285750625	0.765	0.558	1.18E-07	5	EEF1G
SSB	6.04E-12	0.295757331	0.364	0.174	1.21E-07	5	SSB
LIPA	6.48E-12	0.275500081	0.386	0.189	1.29E-07	5	LIPA
HSP90AB1	8.23E-12	0.30079246	0.676	0.403	1.64E-07	5	HSP90AB1
GDI2	8.83E-12	0.281787992	0.68	0.427	1.76E-07	5	GDI2
DUT	1.04E-11	0.255148642	0.357	0.169	2.07E-07	5	DUT
SARAF	1.13E-11	0.263554479	0.71	0.466	2.25E-07	5	SARAF
SELPLG	1.53E-11	0.270142612	0.636	0.375	3.06E-07	5	SELPLG
TBCB	1.77E-11	0.27951064	0.489	0.257	3.54E-07	5	TBCB
CDK2AP2	2.12E-11	0.263187267	0.412	0.212	4.23E-07	5	CDK2AP2
SPCS2	2.34E-11	0.26925152	0.401	0.201	4.67E-07	5	SPCS2
UBE2L6	2.79E-11	0.27932382	0.489	0.262	5.56E-07	5	UBE2L6
SH3BP1	3.25E-11	0.263538195	0.504	0.274	6.49E-07	5	SH3BP1
ATP5C1	3.34E-11	0.254576278	0.551	0.304	6.65E-07	5	ATP5C1
ARPC1A	3.56E-11	0.259895175	0.371	0.181	7.10E-07	5	ARPC1A
WDR11	4.03E-11	0.259182927	0.574	0.329	8.04E-07	5	WDR1
ZFAND6	4.25E-11	0.258304388	0.279	0.126	8.48E-07	5	ZFAND6
RBCK1	5.11E-11	0.261355091	0.467	0.249	1.02E-06	5	RBCK1
KLF2	5.36E-11	0.255520408	0.783	0.514	1.07E-06	5	KLF2
ELOVL1	6.70E-11	0.252840752	0.316	0.149	1.34E-06	5	ELOVL1
PSME1	9.55E-11	0.262204597	0.772	0.548	1.90E-06	5	PSME1
CD86	1.01E-10	0.262686653	0.386	0.197	2.01E-06	5	CD86
MRPL54	1.13E-10	0.271599514	0.463	0.247	2.26E-06	5	MRPL54
ARHGAP17	1.43E-10	0.26410022	0.254	0.113	2.84E-06	5	ARHGAP17
ATP5B	1.93E-10	0.259860405	0.691	0.452	3.85E-06	5	ATP5B
MDH1	2.51E-10	0.254530711	0.272	0.125	5.00E-06	5	MDH1
TRAM1	2.82E-10	0.25432193	0.342	0.17	5.63E-06	5	TRAM1
HVCN1	4.95E-10	0.29614997	0.312	0.154	9.87E-06	5	HVCN1
ATP5G3	5.67E-10	0.270766947	0.673	0.426	1.13E-05	5	ATP5G3
H2AFZ	6.83E-10	0.253248691	0.669	0.415	1.36E-05	5	H2AFZ
VAMP5	1.46E-09	0.254022562	0.585	0.366	2.91E-05	5	VAMP5
CORO1B	3.02E-09	0.264561963	0.441	0.251	6.03E-05	5	CORO1B
PSMB8	3.12E-09	0.258313806	0.64	0.404	6.23E-05	5	PSMB8
UHMK1	8.07E-09	0.253436545	0.279	0.14	0.000160891	5	UHMK1
LILRB4	1.01E-08	0.26043736	0.32	0.167	0.000202418	5	LILRB4
HLA-DMA	1.80E-08	0.257888485	0.61	0.392	0.000358501	5	HLA-DMA
ARL5A	3.04E-06	0.253882569	0.305	0.176	0.060686158	5	ARL5A
HBA1	0	4.868159568	1	0.01	0	6	HBA1
ALAS2	0	4.457436514	0.81	0.001	0	6	ALAS2
AHSP	0	4.289282641	0.952	0.001	0	6	AHSP
HBD	0	4.216502447	0.952	0.005	0	6	HBD
HBM	0	4.101624706	0.905	0.001	0	6	HBM
CA1	0	4.006141221	0.81	0.001	0	6	CA1
SELENBP1	0	3.927786406	0.905	0	0	6	SELENBP1
SLC4A1	0	3.816959782	0.81	0	0	6	SLC4A1
FAM46C	0	3.505533465	0.952	0.006	0	6	FAM46C
PHOSPHO1	0	3.201954487	0.619	0.003	0	6	PHOSPHO1
EPB42	0	3.131134708	0.619	0	0	6	EPB42
GYPB	0	2.723981003	0.381	0	0	6	GYPB
CTA-363E6.6	0	2.702503573	0.429	0.001	0	6	CTA-363E6.6
ESPN	0	2.68627512	0.476	0	0	6	ESPN
LINC00570	0	2.269533828	0.333	0	0	6	LINC00570
MRC2	2.50E-266	2.287632426	0.286	0	4.99E-262	6	MRC2
RUNDC3A	4.06E-233	2.550401785	0.286	0	8.10E-229	6	RUNDC3A
DMTN	4.27E-222	3.84140055	1	0.017	8.53E-218	6	DMTN
MYL4	1.88E-211	2.656642705	0.333	0.001	3.76E-207	6	MYL4
TMOD1	3.58E-204	2.99116629	0.619	0.006	7.14E-200	6	TMOD1
TUBB2A	4.00E-179	3.307676286	0.667	0.009	7.98E-175	6	TUBB2A
HBA2	5.26E-177	5.233554778	1	0.023	1.05E-172	6	HBA2
IFI27	1.97E-138	3.427971355	0.667	0.012	3.94E-134	6	IFI27
FECH	3.74E-136	3.462674297	0.762	0.017	7.45E-132	6	FECH
STRADB	1.21E-122	3.934427888	0.952	0.031	2.42E-118	6	STRADB
OSBP2	5.09E-121	2.459214796	0.333	0.003	1.01E-116	6	OSBP2
TRIM58	6.66E-117	3.885177822	0.857	0.026	1.33E-112	6	TRIM58
HBQ1	4.16E-100	2.674716063	0.429	0.007	8.30E-96	6	HBQ1
GMPR	1.33E-97	3.469720229	0.762	0.025	2.65E-93	6	GMPR
OPTN	4.54E-86	2.986838539	0.667	0.021	9.05E-82	6	OPTN
TSPAN5	7.24E-85	2.47734352	0.333	0.005	1.44E-80	6	TSPAN5
SNCA	4.04E-68	4.00270387	0.952	0.062	8.05E-64	6	SNCA
HEMGN	1.15E-60	2.497408827	0.333	0.007	2.29E-56	6	HEMGN
ANK1	1.71E-60	2.272909085	0.286	0.005	3.41E-56	6	ANK1
NFIX	2.97E-59	2.873826687	0.524	0.019	5.93E-55	6	NFIX
PDZK1IP1	7.30E-53	2.951730406	0.524	0.022	1.46E-48	6	PDZK1IP1
TNS1	4.53E-49	2.503412477	0.333	0.009	9.03E-45	6	TNS1
BCL2L1	2.03E-46	3.644061531	0.857	0.076	4.05E-42	6	BCL2L1
FAXDC2	2.72E-46	2.324196242	0.381	0.013	5.42E-42	6	FAXDC2
FAM210B	4.98E-44	3.534460607	0.905	0.092	9.94E-40	6	FAM210B
DCAF12	1.01E-42	3.809515639	0.952	0.108	2.01E-38	6	DCAF12
BPGM	6.41E-42	2.956609368	0.476	0.023	1.28E-37	6	BPGM
SLC25A39	1.76E-40	4.021042421	1	0.132	3.51E-36	6	SLC25A39
HBB	1.12E-39	4.769828935	1	0.135	2.23E-35	6	HBB
GYPC	4.36E-34	3.524555906	1	0.163	8.70E-30	6	GYPC
PRDX2	1.47E-32	3.238412213	0.81	0.099	2.93E-28	6	PRDX2
FBXO7	1.07E-29	3.436082824	0.952	0.17	2.14E-25	6	FBXO7
JAZF1	8.45E-27	2.676083337	0.714	0.091	1.69E-22	6	JAZF1
ASCC2	1.38E-26	2.844158911	0.81	0.126	2.76E-22	6	ASCC2
NUDT4	2.98E-26	2.845292545	0.762	0.11	5.95E-22	6	NUDT4
FAM104A	3.47E-26	2.635133651	0.619	0.068	6.92E-22	6	FAM104A
GLRX5	5.14E-26	2.820766174	0.571	0.057	1.03E-21	6	GLRX5
8-Mar	4.08E-25	2.60635036	0.476	0.04	8.14E-21	6	8-Mar
ADIPOR1	1.97E-24	3.27924519	1	0.261	3.94E-20	6	ADIPOR1
TBCEL	3.61E-24	1.976155499	0.286	0.015	7.20E-20	6	TBCEL
HAGH	5.19E-23	2.970172022	0.81	0.15	1.04E-18	6	HAGH
RBM38	7.04E-23	2.52553153	0.524	0.054	1.40E-18	6	RBM38
MKRN1	1.24E-22	3.258243077	0.952	0.247	2.48E-18	6	MKRN1
ST6GALNAC4	1.87E-22	2.017011234	0.286	0.016	3.73E-18	6	ST6GALNAC4
TMEM63B	4.67E-22	2.477684383	0.429	0.037	9.32E-18	6	TMEM63B
RNF10	9.79E-22	3.124966602	0.857	0.188	1.95E-17	6	RNF10
RNF111	1.76E-21	2.741914858	0.714	0.117	3.51E-17	6	RNF11
PCGF51	1.19E-20	2.761726233	0.762	0.144	2.37E-16	6	PCGF5
PIM1	5.67E-20	2.758219005	0.762	0.15	1.13E-15	6	PIM1
NINJ2	5.78E-20	2.522904728	0.429	0.041	1.15E-15	6	NINJ2
RPIA	7.64E-20	2.71614709	0.524	0.063	1.52E-15	6	RPIA
SMIM5	1.45E-19	1.933597067	0.286	0.018	2.89E-15	6	SMIM5
BNIP3L	6.56E-19	2.898605905	1	0.401	1.31E-14	6	BNIP3L
GSPT1	9.06E-19	2.998370337	0.667	0.116	1.81E-14	6	GSPT1
GABARAPL2	2.79E-18	2.519077795	0.952	0.34	5.57E-14	6	GABARAPL2
SLC25A37	5.18E-18	3.13765817	0.952	0.353	1.03E-13	6	SLC25A37
EPB41	1.73E-17	2.643672107	0.619	0.105	3.45E-13	6	EPB41
TMEM86B	7.25E-17	2.259375107	0.286	0.021	1.45E-12	6	TMEM86B
DPM2	8.64E-17	2.608580142	0.571	0.091	1.72E-12	6	DPM2
ATP6V0C	1.36E-16	2.24695089	1	0.556	2.71E-12	6	ATP6V0C
UBB	1.79E-15	3.149276872	0.952	0.471	3.58E-11	6	UBB
OAZ1	3.18E-15	1.643362526	1	0.969	6.34E-11	6	OAZ1
FGFR1OP2	6.73E-15	2.399940619	0.667	0.149	1.34E-10	6	FGFR1OP2
FKBP8	6.91E-15	2.725953862	0.952	0.511	1.38E-10	6	FKBP8
ORMDL3	7.06E-15	2.145778096	0.286	0.024	1.41E-10	6	ORMDL3
NCOA41	7.78E-15	2.553953748	0.905	0.376	1.55E-10	6	NCOA4
RIOK3	9.53E-15	2.574718892	0.762	0.217	1.90E-10	6	RIOK3
C9orf78	1.00E-14	2.763451051	0.762	0.217	2.00E-10	6	C9orf78
GUK1	1.04E-14	2.524385277	0.952	0.526	2.08E-10	6	GUK1
FTL	1.72E-14	1.140617368	1	0.998	3.43E-10	6	FTL
BAG1	2.42E-14	2.624071218	0.762	0.226	4.82E-10	6	BAG1
BSG	3.06E-14	2.700510525	0.857	0.335	6.11E-10	6	BSG
PITHD1	9.55E-14	3.01161059	0.476	0.076	1.90E-09	6	PITHD1
ISCA1	1.91E-13	2.435260154	0.476	0.077	3.81E-09	6	ISCA1
PSMF1	2.57E-13	2.711655514	0.714	0.203	5.13E-09	6	PSMF1
R3HDM4	8.96E-13	2.695851356	0.762	0.254	1.79E-08	6	R3HDM4
ODC11	9.05E-13	2.418654319	0.476	0.081	1.81E-08	6	ODC1
MAP2K3	9.08E-13	2.634986563	0.81	0.316	1.81E-08	6	MAP2K3
CCNDBP1	2.04E-12	2.33976435	0.667	0.182	4.07E-08	6	CCNDBP1
BLVRB	2.76E-12	2.365542728	0.905	0.568	5.51E-08	6	BLVRB
YOD1	3.43E-12	2.089165363	0.286	0.03	6.85E-08	6	YOD1
CISD2	3.61E-12	2.233484031	0.476	0.085	7.19E-08	6	CISD2
EMC3	3.65E-12	2.447524222	0.619	0.157	7.28E-08	6	EMC3
ACTB	4.34E-12	1.025756745	0.952	0.998	8.66E-08	6	ACTB
RGCC	4.88E-12	2.121138584	0.286	0.03	9.73E-08	6	RGCC
TPT11	7.34E-12	0.783840052	0.952	0.979	1.46E-07	6	TPT1
SERF2	9.17E-12	1.350311738	0.952	0.973	1.83E-07	6	SERF2
MYL6	9.71E-12	1.066412432	0.952	0.948	1.94E-07	6	MYL6
LGALS3	1.54E-11	2.227227292	0.905	0.572	3.06E-07	6	LGALS3
STOM	2.21E-11	2.448810302	0.524	0.114	4.41E-07	6	STOM
TANGO2	3.08E-11	2.29364022	0.524	0.114	6.15E-07	6	TANGO2
DNAJB2	3.49E-11	2.18192103	0.333	0.045	6.97E-07	6	DNAJB2
NPRL3	7.56E-11	2.132539597	0.333	0.046	1.51E-06	6	NPRL3
UBA52	2.02E-10	1.322593871	0.905	0.946	4.03E-06	6	UBA52
TESC1	2.04E-10	2.352199304	0.667	0.226	4.08E-06	6	TESC
MPP11	2.75E-10	2.746252791	0.667	0.231	5.48E-06	6	MPP1
RPS12	5.12E-10	1.127953716	0.905	0.972	1.02E-05	6	RPS12
DCAF6	7.40E-10	2.041064559	0.381	0.066	1.48E-05	6	DCAF6
EIF1	1.04E-09	1.268225398	0.905	0.94	2.08E-05	6	EIF1
EIF1B	1.55E-09	2.472145997	0.667	0.251	3.09E-05	6	EIF1B
AC090498.1	2.74E-09	0.600833012	0.905	0.988	5.46E-05	6	AC090498.1
YBX11	7.54E-09	1.799871507	0.857	0.665	0.000150488	6	YBX1
EIF2AK11	1.24E-08	2.368699178	0.524	0.152	0.000247134	6	EIF2AK1
ACP1	1.25E-08	2.276690324	0.524	0.152	0.000250266	6	ACP1
GLUL	3.73E-08	1.930463536	0.762	0.468	0.000743699	6	GLUL
YBX3	4.71E-08	2.379597444	0.667	0.297	0.000938765	6	YBX3
RAD23A	7.15E-08	2.153260545	0.667	0.314	0.001425761	6	RAD23A
BTF3	1.20E-07	1.363106997	0.81	0.751	0.002399351	6	BTF3
CA2	1.80E-07	2.286550235	0.286	0.05	0.003600158	6	CA2
CREG1	5.00E-07	2.106870701	0.571	0.233	0.009969491	6	CREG1
WDR45	6.44E-07	2.044495218	0.476	0.153	0.012852466	6	WDR45
ATP5E	1.46E-06	1.092838086	0.81	0.98	0.029194229	6	ATP5E
TRAK2	1.54E-06	1.928344521	0.286	0.057	0.030670056	6	TRAK2
PRDX61	2.38E-06	2.320936536	0.619	0.324	0.047554862	6	PRDX6
USP12	2.49E-06	1.737699695	0.286	0.058	0.049711981	6	USP12
GID8	2.60E-06	1.937032467	0.429	0.132	0.051872926	6	GID8
LRP10	2.76E-06	2.213583849	0.476	0.169	0.055086938	6	LRP10
TALDO1	4.17E-06	1.189963591	0.762	0.743	0.083101786	6	TALDO1
FTH1	4.66E-06	0.771709781	0.81	0.997	0.092972703	6	FTH1
ISCU	4.73E-06	2.120498305	0.571	0.265	0.094349463	6	ISCU
RNF187	7.41E-06	2.028612678	0.429	0.144	0.147833099	6	RNF187
GRINA	8.21E-06	1.654766567	0.714	0.562	0.163819609	6	GRINA
OST41	8.80E-06	1.237000601	0.762	0.756	0.175616181	6	OST4
WBP2	1.14E-05	2.124283417	0.524	0.234	0.227706616	6	WBP2
GUCD1	1.38E-05	1.948319141	0.333	0.09	0.275049166	6	GUCD1
ST13	1.63E-05	1.854606753	0.571	0.293	0.32575932	6	ST13
CDC34	2.29E-05	1.713898353	0.286	0.069	0.456441965	6	CDC34
CTD-2336O2.1	2.79E-05	1.974093445	0.333	0.095	0.555715416	6	CTD-2336O2.1
SELK1	2.97E-05	1.923150649	0.476	0.198	0.592625831	6	SELK
UBE2D3	3.81E-05	1.625452023	0.667	0.487	0.759596887	6	UBE2D3
FOXO3	4.15E-05	1.98276	0.476	0.202	0.828446022	6	FOXO3
SESN3	4.69E-05	1.979885281	0.286	0.073	0.936134375	6	SESN3
PPM1A	7.41E-05	1.944501747	0.333	0.103	1	6	PPM1A
CTSB	8.99E-05	1.383429882	0.714	0.662	1	6	CTSB
PNPLA2	9.06E-05	1.749598188	0.571	0.349	1	6	PNPLA2
SNX3	0.000123612	1.758601308	0.619	0.448	1	6	SNX3
GPX1	0.000162041	1.296972193	0.714	0.804	1	6	GPX1
GABARAP	0.00017985	0.817874099	0.762	0.906	1	6	GABARAP
NAPA	0.000219242	1.76687134	0.524	0.3	1	6	NAPA
TCEB2	0.000232664	1.216919315	0.714	0.825	1	6	TCEB2
ARF1	0.000376339	1.474459358	0.619	0.478	1	6	ARF1
CCNI	0.000501494	1.507144826	0.667	0.696	1	6	CCNI
SKP1	0.000897456	1.650231912	0.571	0.442	1	6	SKP1
FIS1	0.000978575	1.74897456	0.524	0.348	1	6	FIS1
ELOF1	0.001060039	1.810343855	0.333	0.133	1	6	ELOF1
LYL1	0.001752469	1.940134166	0.381	0.183	1	6	LYL1
AP2A1	0.00176199	1.867110937	0.429	0.235	1	6	AP2A1
MAF1	0.001976582	1.685729782	0.429	0.238	1	6	MAF1
RGS101	0.0035312	1.662289566	0.524	0.387	1	6	RGS10
WNK1	0.003801401	1.729451411	0.429	0.249	1	6	WNK1
NFE2	0.004569681	1.567173901	0.476	0.329	1	6	NFE2
B2M	0.004737932	0.335874157	0.714	0.991	1	6	B2M
ARL6IP1	0.006733089	1.788409218	0.333	0.166	1	6	ARL6IP1
TNIP1	0.006988501	1.721439553	0.381	0.217	1	6	TNIP1
CHPT1	0.007339952	1.790623964	0.286	0.126	1	6	CHPT1
