# Supplementary material for: Surgery/anesthesia may cause monocytes to promote tumor development
Source: Mol Med. 2025 May 7;31:178. doi: 10.1186/s10020-025-01213-6 (PMC12060369; doi:10.1186/s10020-025-01213-6)
Supplement: Supplementary file 9 — Additional file 9. Table S10 [file 10020_2025_1213_MOESM9_ESM.csv]

p_val	avg_logFC	pct.1	pct.2	p_val_adj	cluster	gene
IFI44	0	0.447461375	0.995	0.946	0	0	IFI44
GBP5	0	0.427117769	0.993	0.879	0	0	GBP5
SLC2A6	0	0.406870018	1	0.996	0	0	SLC2A6
IFIT2	0	0.398932333	0.982	0.863	0	0	IFIT2
PARP10	0	0.391990487	1	0.999	0	0	PARP10
SGK1	0	0.386425829	1	1	0	0	SGK1
RGS2	0	0.382928509	1	1	0	0	RGS2
LFNG	0	0.381702824	1	1	0	0	LFNG
STAT2	0	0.380746055	1	1	0	0	STAT2
RARRES3	0	0.375352168	1	1	0	0	RARRES3
TUBA1A	0	0.366595032	1	1	0	0	TUBA1A
TYMP	0	0.364954389	1	1	0	0	TYMP
RNF213	0	0.352149297	1	1	0	0	RNF213
LINC00936	0	0.350029457	1	1	0	0	LINC00936
GBP3	0	0.33926454	0.998	0.958	0	0	GBP3
IRF9	0	0.332889844	0.999	0.948	0	0	IRF9
STK11IP	0	0.331602513	0.998	0.961	0	0	STK11IP
S1PR4	0	0.330622845	1	1	0	0	S1PR4
CD300LF	0	0.329977028	1	1	0	0	CD300LF
CSF2RB	0	0.325793997	1	0.999	0	0	CSF2RB
ITGB2-AS1	0	0.321988818	1	1	0	0	ITGB2-AS1
IRF7	0	0.321805537	1	1	0	0	IRF7
XPO6	0	0.320306242	1	0.998	0	0	XPO6
AATBC	0	0.311288331	1	0.995	0	0	AATBC
EXOC3L1	0	0.309296049	0.963	0.602	0	0	EXOC3L1
LPAR2	0	0.308111195	1	0.999	0	0	LPAR2
IRF1	0	0.307521453	1	1	0	0	IRF1
MRPL23	0	0.302799856	0.989	0.994	0	0	MRPL23
SULF2	0	0.298835859	1	1	0	0	SULF2
IFIT1	0	0.297493429	0.931	0.593	0	0	IFIT1
EIF2AK2	0	0.296460496	1	0.999	0	0	EIF2AK2
GPAT3	0	0.29260192	0.992	0.978	0	0	GPAT3
ZBP1	0	0.292433449	1	0.944	0	0	ZBP1
NCF1	0	0.291086043	1	1	0	0	NCF1
AKAP7	0	0.289925171	0.996	0.96	0	0	AKAP7
CBFA2T3	0	0.286885762	1	0.999	0	0	CBFA2T3
APOL1	0	0.286368648	0.985	0.813	0	0	APOL1
APOL3	0	0.282237816	0.995	0.998	0	0	APOL3
NUP210	0	0.282166472	1	1	0	0	NUP210
LINC01410	0	0.281629372	0.999	0.997	0	0	LINC01410
ANKRD13D	0	0.28128387	1	1	0	0	ANKRD13D
RCSD1	0	0.281272978	1	1	0	0	RCSD1
SLC25A28	0	0.281020087	0.999	0.995	0	0	SLC25A28
IFI6	0	0.280305145	0.999	1	0	0	IFI6
TBC1D10B	0	0.278677403	1	1	0	0	TBC1D10B
GCN1	0	0.277905301	1	0.972	0	0	GCN1
HELZ2	0	0.277598357	0.993	0.977	0	0	HELZ2
RAB11FIP4	0	0.273823358	1	0.997	0	0	RAB11FIP4
MYO15B	0	0.273149496	1	1	0	0	MYO15B
NBEAL2	0	0.27306349	1	1	0	0	NBEAL2
TNFRSF8	0	0.272410366	0.993	0.911	0	0	TNFRSF8
PLEKHO1	0	0.268594477	1	1	0	0	PLEKHO1
INPP4A	0	0.266815473	1	1	0	0	INPP4A
PSD4	0	0.266666411	1	1	0	0	PSD4
DEF6	0	0.265401746	1	1	0	0	DEF6
CTD-2020K17.1	0	0.264487363	1	1	0	0	CTD-2020K17.1
SPPL2B	0	0.262633511	0.999	0.981	0	0	SPPL2B
NADK	0	0.260489929	1	1	0	0	NADK
TNFSF10	0	0.258992571	0.999	1	0	0	TNFSF10
MXD3	0	0.258784131	1	1	0	0	MXD3
EHBP1L1	0	0.254829096	1	1	0	0	EHBP1L1
ADAP1	0	0.254704081	1	0.998	0	0	ADAP1
SIGLEC1	0	0.251854672	0.987	0.978	0	0	SIGLEC1
PARP9	9.74E-307	0.275659805	0.995	0.992	7.16E-303	0	PARP9
ADGRE3	2.23E-298	0.257541116	0.989	0.791	1.64E-294	0	ADGRE3
VSTM1	2.08E-284	0.26128287	0.991	0.794	1.53E-280	0	VSTM1
LTB	9.52E-275	0.280671374	1	0.977	7.00E-271	0	LTB
ADAM8	3.67E-257	0.254356344	1	1	2.70E-253	0	ADAM8
TMIGD3	0	0.459087418	1	0.835	0	1	TMIGD3
JDP2	0	0.43953211	1	0.986	0	1	JDP2
AHR	0	0.43228088	1	0.998	0	1	AHR
PER1	0	0.430497446	1	1	0	1	PER1
SAP30	0	0.405876563	1	0.985	0	1	SAP30
RP3-525N10.2	0	0.390559293	1	0.927	0	1	RP3-525N10.2
SLC1A3	0	0.378979332	1	0.756	0	1	SLC1A3
SEMA6B	0	0.370439571	1	0.921	0	1	SEMA6B
PICK1	0	0.367479583	1	0.995	0	1	PICK1
MAP3K8	0	0.356016582	1	0.998	0	1	MAP3K8
CDKN1A	0	0.349538031	1	0.998	0	1	CDKN1A
HIST1H1E	0	0.348523303	1	1	0	1	HIST1H1E
NUTM2B-AS1	0	0.347442246	1	0.988	0	1	NUTM2B-AS1
SESN1	0	0.347287579	1	0.979	0	1	SESN1
PIM3	0	0.328754255	1	1	0	1	PIM3
ADIPOR1	0	0.326704494	1	1	0	1	ADIPOR1
GADD45B	0	0.324100758	1	0.999	0	1	GADD45B
KLF10	0	0.324006727	1	1	0	1	KLF10
HBD	0	0.319270151	0.999	0.828	0	1	HBD
SAMSN1	0	0.319229756	1	1	0	1	SAMSN1
SPRY1	0	0.316857748	1	0.86	0	1	SPRY1
TPST1	0	0.312166286	1	0.829	0	1	TPST1
ARHGAP24	0	0.311405808	1	0.999	0	1	ARHGAP24
TMEM39A	0	0.305625153	1	0.98	0	1	TMEM39A
IRS2	0	0.305291716	1	0.997	0	1	IRS2
APP	0	0.304373821	1	1	0	1	APP
ADM	0	0.302538227	1	0.931	0	1	ADM
AFF4	0	0.302414339	1	1	0	1	AFF4
MGAT4A	0	0.300095756	1	0.995	0	1	MGAT4A
PFKFB3	0	0.29609064	1	1	0	1	PFKFB3
PELI1	0	0.289566794	1	1	0	1	PELI1
MIR22HG	0	0.281434502	1	0.996	0	1	MIR22HG
ARL4A	0	0.280105293	1	0.997	0	1	ARL4A
RNF144B	0	0.279855374	1	1	0	1	RNF144B
STOM	0	0.279698144	1	1	0	1	STOM
NRG1	0	0.279273585	1	1	0	1	NRG1
RNASE6	0	0.276378953	1	1	0	1	RNASE6
ARRDC4	0	0.276249805	1	0.997	0	1	ARRDC4
XBP1	0	0.272799566	1	1	0	1	XBP1
SREK1	0	0.270944872	1	1	0	1	SREK1
SHTN1	0	0.265086821	1	1	0	1	SHTN1
HIPK2	0	0.264718563	1	1	0	1	HIPK2
CDKN2D	0	0.264285841	1	1	0	1	CDKN2D
CSGALNACT2	0	0.26311273	1	1	0	1	CSGALNACT2
CITED4	0	0.260180559	1	0.978	0	1	CITED4
IER3	0	0.258853497	1	0.999	0	1	IER3
MDM2	0	0.255942551	1	0.999	0	1	MDM2
PPIF	0	0.255772837	1	1	0	1	PPIF
LPP	0	0.254309599	1	1	0	1	LPP
IRF2BPL	0	0.253515798	1	0.996	0	1	IRF2BPL
UPP1	0	0.253006018	1	1	0	1	UPP1
DPYD	0	0.252445419	1	1	0	1	DPYD
FOXO3	0	0.252325881	1	1	0	1	FOXO3
STAB1	1.18E-275	0.26459426	1	1	8.68E-272	1	STAB1
ZNF41	2.36E-61	0.414210036	1	0.87	1.73E-57	2	ZNF41
CEACAM3	2.45E-61	0.733471161	1	0.825	1.80E-57	2	CEACAM3
APAF1	2.72E-61	0.256539878	1	1	2.00E-57	2	APAF1
PPM1N	2.81E-61	0.458961671	1	0.882	2.07E-57	2	PPM1N
PTGER4	2.86E-61	0.335415067	1	1	2.11E-57	2	PTGER4
KDM3B	2.95E-61	0.254412607	1	1	2.17E-57	2	KDM3B
CXCL8	3.05E-61	0.565822902	1	0.998	2.24E-57	2	CXCL8
SLC25A24	3.07E-61	0.440590299	1	1	2.25E-57	2	SLC25A24
CUX1	3.13E-61	0.37659492	1	1	2.30E-57	2	CUX1
CMTM2	3.24E-61	0.554138422	1	0.963	2.38E-57	2	CMTM2
KLF4	3.29E-61	0.446796903	1	1	2.42E-57	2	KLF4
B3GNT8	3.34E-61	0.440585471	1	0.994	2.46E-57	2	B3GNT8
LMBR1	3.40E-61	0.284984777	1	1	2.50E-57	2	LMBR1
LPAR1	3.45E-61	0.270582213	1	0.951	2.54E-57	2	LPAR1
VSTM11	3.53E-61	0.607211254	1	0.904	2.60E-57	2	VSTM1
PHF19	3.54E-61	0.353545423	1	1	2.61E-57	2	PHF19
HMGCL	3.59E-61	0.252115371	1	1	2.64E-57	2	HMGCL
DHX9	3.76E-61	0.292652082	1	1	2.76E-57	2	DHX9
CCR1	3.77E-61	0.466630122	1	1	2.77E-57	2	CCR1
DHRS7	3.80E-61	0.365127116	1	1	2.80E-57	2	DHRS7
DDIAS	3.96E-61	0.316147682	1	0.923	2.91E-57	2	DDIAS
CCDC18	4.54E-61	0.264969823	1	1	3.34E-57	2	CCDC18
ADGRE31	4.93E-61	0.605143348	1	0.901	3.62E-57	2	ADGRE3
TRAPPC4	4.98E-61	0.324014076	1	1	3.66E-57	2	TRAPPC4
RRNAD1	4.99E-61	0.352760826	1	0.996	3.67E-57	2	RRNAD1
ARL5B	5.16E-61	0.271180953	1	1	3.79E-57	2	ARL5B
CEP295	5.22E-61	0.288369432	1	1	3.84E-57	2	CEP295
RP11-443B7.3	5.34E-61	0.326660189	1	0.992	3.93E-57	2	RP11-443B7.3
EGLN2	5.53E-61	0.303584606	1	1	4.07E-57	2	EGLN2
HSPA1A	5.64E-61	0.573811661	1	1	4.15E-57	2	HSPA1A
CEBPE	5.74E-61	0.260324666	1	0.969	4.22E-57	2	CEBPE
CD83	5.78E-61	0.63751943	1	0.997	4.25E-57	2	CD83
PKP4	5.93E-61	0.397982253	1	0.991	4.36E-57	2	PKP4
UBTF	6.35E-61	0.361171295	1	1	4.67E-57	2	UBTF
PTGS2	6.57E-61	0.534957747	1	0.998	4.83E-57	2	PTGS2
SPTBN1	6.61E-61	0.31076303	1	1	4.86E-57	2	SPTBN1
SCGB3A1	6.68E-61	0.301804395	1	0.707	4.91E-57	2	SCGB3A1
CYTIP	6.90E-61	0.602759737	1	0.998	5.08E-57	2	CYTIP
CORO2A	6.98E-61	0.471301027	1	0.885	5.13E-57	2	CORO2A
PIK3CG	7.04E-61	0.41774662	1	0.986	5.17E-57	2	PIK3CG
RGL4	7.33E-61	0.666256194	1	0.667	5.39E-57	2	RGL4
TAGLN	7.45E-61	0.569630822	1	0.933	5.48E-57	2	TAGLN
CHD7	7.69E-61	0.369005311	1	0.934	5.66E-57	2	CHD7
TP53I11	7.70E-61	0.252021774	1	1	5.66E-57	2	TP53I11
CSF1R	7.78E-61	0.475217921	1	1	5.72E-57	2	CSF1R
SCFD1	8.02E-61	0.342501515	1	1	5.90E-57	2	SCFD1
CTSC	8.29E-61	0.593395825	1	0.999	6.10E-57	2	CTSC
SMARCA2	8.46E-61	0.328382309	1	1	6.22E-57	2	SMARCA2
MROH6	8.67E-61	0.283374641	1	1	6.38E-57	2	MROH6
MRVI1	8.99E-61	0.359167114	1	1	6.61E-57	2	MRVI1
TLR1	9.13E-61	0.518236981	1	0.991	6.71E-57	2	TLR1
MRFAP1L1	9.71E-61	0.380113675	1	0.999	7.14E-57	2	MRFAP1L1
IL10RB-AS1	9.73E-61	0.343474994	1	0.997	7.16E-57	2	IL10RB-AS1
LRRC14	9.90E-61	0.260157036	1	0.998	7.28E-57	2	LRRC14
YIPF1	9.91E-61	0.285861924	1	1	7.29E-57	2	YIPF1
TBC1D8	1.02E-60	0.513926822	1	1	7.52E-57	2	TBC1D8
MMP9	1.04E-60	0.275068476	1	0.644	7.67E-57	2	MMP9
CITED2	1.06E-60	0.449547769	1	1	7.79E-57	2	CITED2
AC002451.3	1.08E-60	0.278705854	1	0.993	7.95E-57	2	AC002451.3
GATAD2A	1.17E-60	0.269580841	1	1	8.60E-57	2	GATAD2A
G2E3	1.19E-60	0.304980007	1	0.999	8.72E-57	2	G2E3
MRGBP	1.20E-60	0.3045709	1	0.985	8.81E-57	2	MRGBP
KIAA1551	1.21E-60	0.445782033	1	1	8.88E-57	2	KIAA1551
UNC119	1.30E-60	0.44601563	1	1	9.54E-57	2	UNC119
TNFRSF81	1.32E-60	0.533862909	1	0.957	9.69E-57	2	TNFRSF8
CTD-2562J15.6	1.33E-60	0.393450272	1	0.921	9.78E-57	2	CTD-2562J15.6
ZNF322	1.33E-60	0.461586317	1	0.984	9.81E-57	2	ZNF322
RASSF5	1.39E-60	0.347202399	1	1	1.02E-56	2	RASSF5
LCP2	1.43E-60	0.328411523	1	1	1.05E-56	2	LCP2
DLEU2	1.52E-60	0.332371835	1	1	1.12E-56	2	DLEU2
PIAS4	1.54E-60	0.277268935	1	1	1.14E-56	2	PIAS4
BRD8	1.60E-60	0.278281508	1	1	1.18E-56	2	BRD8
PLD4	1.67E-60	0.618517569	1	0.857	1.23E-56	2	PLD4
PPP2R5E	1.68E-60	0.250408846	1	1	1.23E-56	2	PPP2R5E
SLC36A4	1.68E-60	0.388033984	1	1	1.23E-56	2	SLC36A4
USP32	1.75E-60	0.320422665	1	1	1.29E-56	2	USP32
ZNF148	1.77E-60	0.388083827	1	1	1.30E-56	2	ZNF148
ZNF703	1.78E-60	0.564251536	1	0.991	1.31E-56	2	ZNF703
RNF111	1.84E-60	0.328312075	1	1	1.35E-56	2	RNF111
KBTBD3	1.90E-60	0.281816116	1	0.91	1.40E-56	2	KBTBD3
POC1A	1.91E-60	0.26603602	1	0.617	1.41E-56	2	POC1A
LMNB1	1.94E-60	0.297883119	1	1	1.42E-56	2	LMNB1
DNMT3A	1.96E-60	0.310784233	1	0.975	1.44E-56	2	DNMT3A
SEC23A	2.02E-60	0.27779388	1	1	1.48E-56	2	SEC23A
GMEB1	2.22E-60	0.304416399	1	1	1.63E-56	2	GMEB1
NUP50-AS1	2.25E-60	0.365802198	1	0.995	1.66E-56	2	NUP50-AS1
GID4	2.27E-60	0.276141771	1	0.982	1.67E-56	2	GID4
RANGAP1	2.31E-60	0.346100747	1	1	1.70E-56	2	RANGAP1
PAPSS1	2.35E-60	0.498969736	1	1	1.72E-56	2	PAPSS1
GRK6	2.47E-60	0.370772709	1	1	1.82E-56	2	GRK6
DOCK5	2.49E-60	0.282310742	1	1	1.83E-56	2	DOCK5
RABGAP1L	2.57E-60	0.417542634	1	1	1.89E-56	2	RABGAP1L
VMO1	2.80E-60	0.340956487	1	0.753	2.06E-56	2	VMO1
IPO8	2.87E-60	0.268764033	1	1	2.11E-56	2	IPO8
SPATA13	3.07E-60	0.265223581	1	1	2.26E-56	2	SPATA13
PLCG2	3.31E-60	0.318352735	1	1	2.43E-56	2	PLCG2
CASP10	3.40E-60	0.417258219	1	1	2.50E-56	2	CASP10
FEM1C	3.58E-60	0.251821966	1	1	2.63E-56	2	FEM1C
SRPK1	3.66E-60	0.305765432	1	1	2.69E-56	2	SRPK1
PHF20L1	3.68E-60	0.316175349	1	1	2.70E-56	2	PHF20L1
BRD9	4.01E-60	0.2510618	1	1	2.95E-56	2	BRD9
PDPK1	4.03E-60	0.324829463	1	1	2.96E-56	2	PDPK1
ERLEC1	4.75E-60	0.285773092	1	1	3.49E-56	2	ERLEC1
MRE11A	4.78E-60	0.401839816	1	0.999	3.51E-56	2	MRE11A
LUCAT1	4.97E-60	0.363605053	1	0.991	3.65E-56	2	LUCAT1
FFAR2	5.10E-60	0.663677811	1	0.854	3.75E-56	2	FFAR2
LTB1	5.43E-60	0.606041286	1	0.99	3.99E-56	2	LTB
NABP1	6.03E-60	0.295603888	1	1	4.44E-56	2	NABP1
NFAT5	6.37E-60	0.424842647	1	1	4.68E-56	2	NFAT5
YME1L1	6.42E-60	0.293653531	1	1	4.72E-56	2	YME1L1
ISG20	6.68E-60	0.400090696	1	0.999	4.91E-56	2	ISG20
TPT1-AS1	7.04E-60	0.354309701	1	0.973	5.17E-56	2	TPT1-AS1
CHUK	8.80E-60	0.292842528	1	1	6.47E-56	2	CHUK
APMAP	9.00E-60	0.401345221	1	1	6.62E-56	2	APMAP
BCL10	9.13E-60	0.333515943	1	1	6.72E-56	2	BCL10
AP3S2	9.40E-60	0.378038105	1	0.999	6.91E-56	2	AP3S2
B3GALNT2	9.58E-60	0.268295747	1	0.98	7.04E-56	2	B3GALNT2
FBXO46	9.66E-60	0.251342602	1	0.999	7.10E-56	2	FBXO46
FLYWCH1	1.01E-59	0.471606325	1	0.991	7.40E-56	2	FLYWCH1
BST1	1.05E-59	0.310597954	1	1	7.71E-56	2	BST1
CHM	1.06E-59	0.363276419	1	0.994	7.77E-56	2	CHM
CXCL1	1.08E-59	0.398642834	1	0.868	7.97E-56	2	CXCL1
DUSP6	1.12E-59	0.327363149	1	1	8.22E-56	2	DUSP6
FPR2	1.19E-59	0.493955022	1	0.997	8.78E-56	2	FPR2
BTN2A1	1.21E-59	0.302264123	1	1	8.90E-56	2	BTN2A1
TUBA1B	1.27E-59	0.48645139	1	1	9.34E-56	2	TUBA1B
LPCAT2	1.29E-59	0.449166323	1	0.999	9.47E-56	2	LPCAT2
SPOP	1.39E-59	0.387778683	1	1	1.02E-55	2	SPOP
NUAK2	1.42E-59	0.485801247	1	0.994	1.04E-55	2	NUAK2
LYN	1.46E-59	0.382684272	1	1	1.07E-55	2	LYN
NINJ1	1.58E-59	0.43109346	1	1	1.16E-55	2	NINJ1
SKIV2L	1.60E-59	0.338405352	1	1	1.18E-55	2	SKIV2L
LYST	1.61E-59	0.380834771	1	1	1.18E-55	2	LYST
CDYL	1.78E-59	0.503638808	1	0.926	1.31E-55	2	CDYL
MS4A7	1.79E-59	0.492977675	1	0.999	1.32E-55	2	MS4A7
ZNF224	1.81E-59	0.42821526	1	0.999	1.33E-55	2	ZNF224
SNRK	1.84E-59	0.448673323	1	1	1.35E-55	2	SNRK
RP11-362F19.1	2.02E-59	0.424701605	1	0.997	1.48E-55	2	RP11-362F19.1
IL1RAP	2.06E-59	0.424793901	1	0.947	1.51E-55	2	IL1RAP
CNEP1R1	2.13E-59	0.298952656	1	0.999	1.57E-55	2	CNEP1R1
KLHL9	2.18E-59	0.279073883	1	1	1.60E-55	2	KLHL9
FBXW2	2.26E-59	0.275963086	1	1	1.67E-55	2	FBXW2
VPS45	2.34E-59	0.3575079	1	1	1.72E-55	2	VPS45
SLC25A45	2.35E-59	0.295802927	1	1	1.73E-55	2	SLC25A45
KRIT1	2.46E-59	0.307777728	1	1	1.81E-55	2	KRIT1
CD300E	2.49E-59	0.417799712	1	1	1.83E-55	2	CD300E
CBWD5	2.53E-59	0.345475305	1	1	1.86E-55	2	CBWD5
ERI1	2.75E-59	0.271012543	1	0.978	2.03E-55	2	ERI1
TMEM168	3.05E-59	0.280303823	1	1	2.25E-55	2	TMEM168
KLF6	3.07E-59	0.288200299	1	1	2.26E-55	2	KLF6
PDK4	3.33E-59	0.433740133	1	1	2.45E-55	2	PDK4
LY6E	3.68E-59	0.464965653	1	1	2.70E-55	2	LY6E
ZNF655	3.74E-59	0.293708388	1	1	2.75E-55	2	ZNF655
TRIB1	4.14E-59	0.400314386	1	1	3.04E-55	2	TRIB1
KLF2	4.16E-59	0.513177675	1	1	3.06E-55	2	KLF2
RC3H2	4.35E-59	0.475155484	1	1	3.20E-55	2	RC3H2
ZNF350	4.39E-59	0.369754894	1	0.978	3.23E-55	2	ZNF350
ATAD2B	5.35E-59	0.367156033	1	1	3.93E-55	2	ATAD2B
CCDC14	5.47E-59	0.277902435	1	0.999	4.02E-55	2	CCDC14
HCFC1R1	5.90E-59	0.340204792	1	1	4.34E-55	2	HCFC1R1
LILRA5	6.17E-59	0.40949257	1	1	4.54E-55	2	LILRA5
RP11-65I12.1	6.50E-59	0.280610743	1	0.993	4.78E-55	2	RP11-65I12.1
MICAL3	6.56E-59	0.266100739	1	0.503	4.82E-55	2	MICAL3
MLYCD	7.02E-59	0.371792248	1	0.988	5.16E-55	2	MLYCD
TUBA1A1	7.07E-59	0.467832054	1	1	5.20E-55	2	TUBA1A
CETN2	7.77E-59	0.405858595	1	0.877	5.71E-55	2	CETN2
CTBP2	8.16E-59	0.3257166	1	1	6.00E-55	2	CTBP2
MPHOSPH8	8.29E-59	0.436059688	1	1	6.09E-55	2	MPHOSPH8
IRF91	9.51E-59	0.472900213	1	0.977	7.00E-55	2	IRF9
PIK3CD	9.79E-59	0.326975522	1	1	7.20E-55	2	PIK3CD
CDH23	9.96E-59	0.40552253	1	0.998	7.33E-55	2	CDH23
RASAL3	1.02E-58	0.410247256	1	1	7.47E-55	2	RASAL3
GKAP1	1.02E-58	0.252314809	1	0.798	7.54E-55	2	GKAP1
LITAF	1.18E-58	0.270134009	1	1	8.68E-55	2	LITAF
ELMOD2	1.23E-58	0.373129415	1	0.979	9.04E-55	2	ELMOD2
MCOLN1	1.34E-58	0.334944594	1	1	9.83E-55	2	MCOLN1
ABHD5	1.39E-58	0.418437457	1	1	1.03E-54	2	ABHD5
LMF2	1.44E-58	0.266642375	1	1	1.06E-54	2	LMF2
MTF1	1.46E-58	0.259824449	1	1	1.08E-54	2	MTF1
ZFAND5	1.52E-58	0.332372052	1	1	1.12E-54	2	ZFAND5
AC087294.2	1.85E-58	0.288094575	1	0.428	1.36E-54	2	AC087294.2
SLC44A2	1.90E-58	0.526500363	1	0.999	1.40E-54	2	SLC44A2
CLEC7A	2.10E-58	0.286820157	1	1	1.54E-54	2	CLEC7A
FGD2	2.17E-58	0.38299832	1	1	1.60E-54	2	FGD2
TLR8	2.32E-58	0.391484763	1	0.995	1.70E-54	2	TLR8
NDEL1	2.43E-58	0.349919615	1	1	1.79E-54	2	NDEL1
TNRC6C	2.56E-58	0.256511314	1	0.987	1.89E-54	2	TNRC6C
MDM1	3.00E-58	0.329650273	1	0.965	2.20E-54	2	MDM1
RAP1GAP2	3.25E-58	0.404579942	1	1	2.39E-54	2	RAP1GAP2
DOK3	3.47E-58	0.270478792	1	1	2.55E-54	2	DOK3
HELZ21	3.62E-58	0.462346719	1	0.986	2.66E-54	2	HELZ2
MXD31	3.77E-58	0.374937	1	1	2.77E-54	2	MXD3
APOL11	3.82E-58	0.420258549	1	0.909	2.81E-54	2	APOL1
ERICH1	3.84E-58	0.348201924	1	1	2.83E-54	2	ERICH1
SPAG1	4.04E-58	0.290382831	1	0.579	2.97E-54	2	SPAG1
ABHD3	4.15E-58	0.315906409	1	1	3.05E-54	2	ABHD3
CRK	4.32E-58	0.25973167	1	1	3.18E-54	2	CRK
RABGAP1	4.89E-58	0.431058434	1	0.996	3.60E-54	2	RABGAP1
BCAS3	5.06E-58	0.324259297	1	0.997	3.72E-54	2	BCAS3
SLC45A4	5.32E-58	0.26962784	1	0.914	3.91E-54	2	SLC45A4
CEP250	6.36E-58	0.278347379	1	1	4.68E-54	2	CEP250
COG7	6.74E-58	0.321973567	1	0.996	4.96E-54	2	COG7
CNTRL	7.03E-58	0.45470327	1	0.999	5.17E-54	2	CNTRL
UPB1	7.10E-58	0.26464583	1	0.289	5.22E-54	2	UPB1
CALR	7.41E-58	0.446009566	1	1	5.45E-54	2	CALR
OSCAR	8.20E-58	0.402013833	1	1	6.03E-54	2	OSCAR
MICU2	8.31E-58	0.361698302	1	1	6.11E-54	2	MICU2
PAG1	1.02E-57	0.377674204	1	1	7.48E-54	2	PAG1
GIMAP7	1.17E-57	0.435620984	1	0.999	8.62E-54	2	GIMAP7
ANXA3	1.21E-57	0.292724135	1	0.3	8.93E-54	2	ANXA3
ABAT	1.39E-57	0.273161216	1	1	1.02E-53	2	ABAT
TNFSF14	1.53E-57	0.260226626	1	1	1.13E-53	2	TNFSF14
HSPA8	1.60E-57	0.350783387	1	1	1.17E-53	2	HSPA8
HSPA5	1.64E-57	0.316949773	1	1	1.21E-53	2	HSPA5
PLAUR	1.75E-57	0.526356152	1	1	1.28E-53	2	PLAUR
LILRB1	1.78E-57	0.450449813	1	0.999	1.31E-53	2	LILRB1
SNX21	1.79E-57	0.279936423	1	0.989	1.32E-53	2	SNX21
OSER1	1.82E-57	0.253087273	1	1	1.34E-53	2	OSER1
ERCC6L2	1.83E-57	0.25493742	1	0.999	1.34E-53	2	ERCC6L2
VNN1	2.49E-57	0.348218275	1	0.971	1.83E-53	2	VNN1
COX17	3.06E-57	0.346427221	1	1	2.25E-53	2	COX17
C9orf66	3.35E-57	0.263005025	1	0.94	2.46E-53	2	C9orf66
RP11-356N1.2	3.35E-57	0.257643662	1	0.995	2.46E-53	2	RP11-356N1.2
RHOB	5.06E-57	0.546823007	1	0.999	3.72E-53	2	RHOB
NUP58	5.70E-57	0.38684027	1	1	4.19E-53	2	NUP58
CD68	5.79E-57	0.285319003	1	1	4.26E-53	2	CD68
RAB3IP	6.32E-57	0.255314991	1	0.985	4.65E-53	2	RAB3IP
SLCO4C1	6.63E-57	0.297154385	1	0.856	4.88E-53	2	SLCO4C1
USP33	6.66E-57	0.29634706	1	1	4.90E-53	2	USP33
INPP4A1	7.42E-57	0.351410898	1	1	5.46E-53	2	INPP4A
OAS1	9.31E-57	0.442752711	1	0.996	6.84E-53	2	OAS1
FOSB	1.15E-56	0.484022578	1	1	8.49E-53	2	FOSB
SIN3B	1.27E-56	0.438642261	1	1	9.35E-53	2	SIN3B
IL3RA	1.52E-56	0.300047342	1	0.872	1.11E-52	2	IL3RA
STK10	1.52E-56	0.343581404	1	1	1.12E-52	2	STK10
FNDC3A	1.59E-56	0.518165626	1	0.984	1.17E-52	2	FNDC3A
SLF1	1.74E-56	0.295224701	1	0.962	1.28E-52	2	SLF1
SLC24A4	1.81E-56	0.316092372	1	1	1.33E-52	2	SLC24A4
LILRA6	1.97E-56	0.254977669	1	1	1.45E-52	2	LILRA6
C5AR1	2.03E-56	0.413703839	1	1	1.49E-52	2	C5AR1
NKTR	2.21E-56	0.475767073	1	1	1.63E-52	2	NKTR
CCAR1	2.35E-56	0.452486639	1	0.998	1.73E-52	2	CCAR1
ARHGAP25	2.60E-56	0.462058758	1	0.993	1.91E-52	2	ARHGAP25
PROK2	2.68E-56	0.463634183	1	0.919	1.97E-52	2	PROK2
RBKS	3.14E-56	0.312522979	1	1	2.31E-52	2	RBKS
S1PR41	3.28E-56	0.417180678	1	1	2.41E-52	2	S1PR4
TFEC	3.71E-56	0.251347549	1	1	2.73E-52	2	TFEC
GALNS	3.74E-56	0.413798132	1	0.992	2.75E-52	2	GALNS
KCNMA1	3.78E-56	0.420688411	1	0.818	2.78E-52	2	KCNMA1
XRN1	4.68E-56	0.279834007	1	1	3.44E-52	2	XRN1
C12orf57	5.02E-56	0.49340949	1	0.994	3.70E-52	2	C12orf57
ARL17A	5.50E-56	0.314734021	1	0.979	4.04E-52	2	ARL17A
SYT11	6.01E-56	0.480339984	1	0.858	4.42E-52	2	SYT11
RP11-22N19.2	6.28E-56	0.251400639	1	1	4.62E-52	2	RP11-22N19.2
HK2	8.12E-56	0.320176461	1	1	5.97E-52	2	HK2
CTC1	1.46E-55	0.279289463	1	0.997	1.07E-51	2	CTC1
SLC2A61	1.92E-55	0.445343403	1	0.998	1.41E-51	2	SLC2A6
TBC1D7	2.41E-55	0.298406829	1	0.982	1.78E-51	2	TBC1D7
ST8SIA4	3.05E-55	0.306004354	1	1	2.24E-51	2	ST8SIA4
VPS13D	3.12E-55	0.284097607	1	1	2.30E-51	2	VPS13D
MARCKS	3.16E-55	0.377243358	1	1	2.33E-51	2	MARCKS
RUNX3	3.93E-55	0.319571371	1	1	2.89E-51	2	RUNX3
IQSEC1	5.05E-55	0.450661745	1	1	3.71E-51	2	IQSEC1
CTC-490G23.2	5.36E-55	0.256400509	1	0.999	3.94E-51	2	CTC-490G23.2
RP11-452H21.4	5.83E-55	0.319028636	1	0.707	4.28E-51	2	RP11-452H21.4
HRH2	6.22E-55	0.31216654	1	1	4.58E-51	2	HRH2
PWWP2A	9.60E-55	0.345821127	1	1	7.06E-51	2	PWWP2A
MMP25	1.18E-54	0.262691899	1	1	8.68E-51	2	MMP25
TPTEP1	1.27E-54	0.33804024	1	0.999	9.33E-51	2	TPTEP1
SLC15A2	1.53E-54	0.285228182	1	0.969	1.13E-50	2	SLC15A2
C11orf21	1.70E-54	0.274840195	1	1	1.25E-50	2	C11orf21
KDM5A	2.26E-54	0.281494748	1	1	1.66E-50	2	KDM5A
FYN	2.40E-54	0.272698029	1	1	1.76E-50	2	FYN
KIF21B	3.32E-54	0.315514134	1	0.936	2.44E-50	2	KIF21B
INSIG2	4.90E-54	0.378550884	1	0.971	3.61E-50	2	INSIG2
STAT6	5.08E-54	0.310017128	1	1	3.74E-50	2	STAT6
VNN3	5.41E-54	0.271738797	1	0.999	3.98E-50	2	VNN3
GPATCH3	5.42E-54	0.258684813	1	1	3.98E-50	2	GPATCH3
CUL2	6.44E-54	0.267450144	1	0.999	4.73E-50	2	CUL2
XPO61	7.75E-54	0.414112264	1	0.999	5.70E-50	2	XPO6
MOSPD2	1.31E-53	0.287263272	1	1	9.60E-50	2	MOSPD2
GCN11	1.32E-53	0.392042896	1	0.988	9.70E-50	2	GCN1
LINC009361	1.45E-53	0.400430256	1	1	1.07E-49	2	LINC00936
KIAA1919	1.50E-53	0.293482454	1	0.901	1.11E-49	2	KIAA1919
IFITM2	1.70E-53	0.373471382	1	1	1.25E-49	2	IFITM2
PLSCR1	2.12E-53	0.350080831	1	0.997	1.56E-49	2	PLSCR1
RAB20	2.47E-53	0.323311967	1	0.998	1.82E-49	2	RAB20
CDKN2B	2.89E-53	0.40143713	1	0.921	2.13E-49	2	CDKN2B
INPP5K	2.96E-53	0.332315628	1	1	2.18E-49	2	INPP5K
KLHL2	3.04E-53	0.361535154	1	0.997	2.24E-49	2	KLHL2
H1F0	4.40E-53	0.287061283	1	1	3.24E-49	2	H1F0
REC8	4.77E-53	0.324334238	1	0.99	3.51E-49	2	REC8
FAM65B	4.78E-53	0.276135048	1	1	3.52E-49	2	FAM65B
TTC38	5.53E-53	0.345454093	1	0.982	4.06E-49	2	TTC38
NEK9	5.79E-53	0.287252514	1	1	4.26E-49	2	NEK9
VNN2	6.06E-53	0.311781652	1	1	4.45E-49	2	VNN2
RP11-597D13.9	7.52E-53	0.252846775	1	1	5.53E-49	2	RP11-597D13.9
DOCK8	7.85E-53	0.275314322	1	1	5.77E-49	2	DOCK8
IFI27	9.43E-53	0.317213359	1	0.955	6.93E-49	2	IFI27
AATK	1.16E-52	0.285741533	1	0.935	8.56E-49	2	AATK
IFIT21	1.82E-52	0.459101105	1	0.929	1.34E-48	2	IFIT2
PRKD2	1.98E-52	0.325617497	1	1	1.45E-48	2	PRKD2
RAB29	2.14E-52	0.3000957	1	0.999	1.58E-48	2	RAB29
CPQ	2.15E-52	0.326180635	1	0.999	1.58E-48	2	CPQ
RP6-159A1.4	2.35E-52	0.29559494	1	1	1.73E-48	2	RP6-159A1.4
ZNFX1	2.94E-52	0.288530709	1	1	2.17E-48	2	ZNFX1
JUN	3.48E-52	0.355882404	1	1	2.56E-48	2	JUN
TRIM14	4.07E-52	0.28745234	1	1	2.99E-48	2	TRIM14
NARF	5.69E-52	0.298930177	1	1	4.18E-48	2	NARF
MPZL3	6.21E-52	0.349209497	1	0.951	4.57E-48	2	MPZL3
SEC16A	6.72E-52	0.287936407	1	1	4.94E-48	2	SEC16A
NEDD9	1.08E-51	0.309188353	1	0.995	7.94E-48	2	NEDD9
CHFR	1.21E-51	0.264519445	1	1	8.88E-48	2	CHFR
KIF1C	2.80E-51	0.50744732	1	0.882	2.06E-47	2	KIF1C
RP11-620J15.3	2.84E-51	0.311193022	1	0.822	2.09E-47	2	RP11-620J15.3
ASXL1	7.98E-51	0.286758858	1	1	5.87E-47	2	ASXL1
GPR27	1.11E-50	0.289625347	1	0.718	8.17E-47	2	GPR27
IL1RN	1.31E-50	0.343224627	1	0.997	9.64E-47	2	IL1RN
RHOT1	1.43E-50	0.39112127	1	0.998	1.05E-46	2	RHOT1
NLRC4	1.82E-50	0.304800092	1	0.996	1.34E-46	2	NLRC4
RNF146	1.92E-50	0.275540518	1	1	1.41E-46	2	RNF146
RBM10	2.78E-50	0.28626549	1	1	2.04E-46	2	RBM10
PTGER2	3.30E-50	0.331671572	1	0.998	2.43E-46	2	PTGER2
TSTD1	4.09E-50	0.355593151	1	0.985	3.01E-46	2	TSTD1
GIMAP4	4.15E-50	0.351211813	1	1	3.05E-46	2	GIMAP4
BRAT1	4.94E-50	0.302744588	1	1	3.63E-46	2	BRAT1
CCL3L3	8.29E-50	0.467871292	1	0.994	6.10E-46	2	CCL3L3
TEP1	9.37E-50	0.259278883	1	1	6.89E-46	2	TEP1
LPCAT1	1.43E-49	0.376498453	1	0.996	1.05E-45	2	LPCAT1
LILRB2	1.55E-49	0.264043165	1	1	1.14E-45	2	LILRB2
CBFA2T31	1.74E-49	0.313369786	1	0.999	1.28E-45	2	CBFA2T3
ARNT	2.23E-49	0.390486766	1	0.995	1.64E-45	2	ARNT
UTY	2.63E-49	0.293794806	1	0.86	1.94E-45	2	UTY
OASL	3.70E-49	0.252852937	1	0.993	2.72E-45	2	OASL
CLEC10A	3.82E-49	0.438113405	1	0.971	2.81E-45	2	CLEC10A
HDAC10	3.85E-49	0.283820439	1	1	2.83E-45	2	HDAC10
AIM2	1.59E-48	0.258451469	1	0.884	1.17E-44	2	AIM2
SLC35B3	1.60E-48	0.256947551	1	0.984	1.18E-44	2	SLC35B3
ZNF76	1.72E-48	0.284835646	1	0.993	1.27E-44	2	ZNF76
TAGAP	2.43E-48	0.268155027	1	1	1.79E-44	2	TAGAP
MX2	3.58E-48	0.338806622	1	0.997	2.63E-44	2	MX2
NCKAP5L	3.85E-48	0.260344194	1	1	2.83E-44	2	NCKAP5L
CYFIP2	4.21E-48	0.331699342	1	0.993	3.10E-44	2	CYFIP2
PIAS3	4.76E-48	0.252671273	1	0.985	3.50E-44	2	PIAS3
CEPT1	5.88E-48	0.261845536	1	0.997	4.32E-44	2	CEPT1
FBN2	8.49E-48	0.28612883	1	0.966	6.24E-44	2	FBN2
SERPINA1	9.51E-48	0.268220631	1	1	6.99E-44	2	SERPINA1
TBC1D10C	1.50E-47	0.286396223	1	1	1.10E-43	2	TBC1D10C
C1QC	1.51E-47	0.359725524	1	0.762	1.11E-43	2	C1QC
SLC33A1	2.66E-47	0.262653146	1	0.998	1.95E-43	2	SLC33A1
BEST1	3.15E-47	0.26098357	1	1	2.31E-43	2	BEST1
TNFSF101	3.27E-47	0.355822138	1	0.999	2.40E-43	2	TNFSF10
KANSL1	3.62E-47	0.258098259	1	1	2.67E-43	2	KANSL1
HIF1AN	4.57E-47	0.311573569	1	0.986	3.36E-43	2	HIF1AN
RGS21	2.27E-46	0.331169752	1	1	1.67E-42	2	RGS2
GNG2	2.59E-46	0.255733318	1	1	1.91E-42	2	GNG2
IL2RG	2.87E-46	0.351560188	1	0.996	2.11E-42	2	IL2RG
P2RX1	4.41E-46	0.255376823	1	1	3.25E-42	2	P2RX1
RELL2	1.91E-45	0.288962404	1	0.901	1.41E-41	2	RELL2
GPAT31	2.00E-45	0.322778758	1	0.986	1.47E-41	2	GPAT3
LINC014101	3.41E-45	0.278757187	1	0.998	2.51E-41	2	LINC01410
IFI61	3.56E-45	0.343003794	1	0.999	2.62E-41	2	IFI6
EML4	5.00E-45	0.264490238	1	1	3.68E-41	2	EML4
GBP51	7.94E-45	0.369278337	1	0.943	5.84E-41	2	GBP5
SYNE1	1.66E-44	0.333260942	1	0.995	1.22E-40	2	SYNE1
EXOC3L11	2.02E-44	0.303874707	1	0.802	1.48E-40	2	EXOC3L1
PARP91	1.38E-43	0.344748474	1	0.993	1.02E-39	2	PARP9
PPP1R12C	2.30E-43	0.306006719	1	1	1.69E-39	2	PPP1R12C
PSD41	6.91E-43	0.283747995	1	1	5.08E-39	2	PSD4
CD300LF1	9.85E-43	0.282502739	1	1	7.24E-39	2	CD300LF
SGK11	1.74E-42	0.421084746	1	1	1.28E-38	2	SGK1
DHRS9	4.98E-42	0.288622608	1	0.707	3.67E-38	2	DHRS9
MTMR4	5.07E-41	0.257909105	1	0.981	3.73E-37	2	MTMR4
SDCCAG8	2.68E-40	0.254771119	1	1	1.97E-36	2	SDCCAG8
ERGIC1	1.25E-39	0.28740972	1	0.999	9.19E-36	2	ERGIC1
NLRC5	1.31E-38	0.272244935	1	1	9.63E-35	2	NLRC5
ARL4C	1.71E-38	0.319701211	1	0.99	1.26E-34	2	ARL4C
RAB37	8.27E-38	0.27310753	1	0.995	6.08E-34	2	RAB37
GK	8.60E-38	0.299064998	1	0.998	6.32E-34	2	GK
EIF2AK21	1.26E-36	0.259532034	1	0.999	9.29E-33	2	EIF2AK2
GLUL	3.24E-35	0.286528337	1	1	2.38E-31	2	GLUL
PHKA2	8.54E-35	0.285721787	1	0.999	6.28E-31	2	PHKA2
IFI441	4.66E-34	0.339981978	1	0.973	3.43E-30	2	IFI44
STK11	5.75E-34	0.251008861	1	1	4.23E-30	2	STK11
FCGR2B	3.64E-33	0.284440432	1	0.983	2.67E-29	2	FCGR2B
SULT1A1	9.86E-33	0.313220019	1	0.999	7.25E-29	2	SULT1A1
PADI4	1.09E-31	0.271738556	1	1	7.99E-28	2	PADI4
IFIT11	2.24E-30	0.255576267	1	0.78	1.65E-26	2	IFIT1
PHOSPHO1	5.86E-16	0.320669839	1	0.758	4.31E-12	3	PHOSPHO1
NUMB	5.91E-16	0.32121197	1	1	4.35E-12	3	NUMB
SLC20A1	5.97E-16	0.366098344	1	1	4.39E-12	3	SLC20A1
DCAF12	6.07E-16	0.284418726	1	1	4.47E-12	3	DCAF12
CALCOCO1	6.25E-16	0.274811094	1	1	4.59E-12	3	CALCOCO1
CREB5	6.43E-16	0.365489114	1	1	4.73E-12	3	CREB5
SLC4A1	6.57E-16	0.446379027	1	0.734	4.83E-12	3	SLC4A1
PECAM1	6.69E-16	0.256693687	1	1	4.92E-12	3	PECAM1
SELENBP1	6.78E-16	0.454972343	1	0.747	4.98E-12	3	SELENBP1
CD74	6.89E-16	0.273624089	1	1	5.06E-12	3	CD74
TRIM25	7.03E-16	0.279291356	1	1	5.17E-12	3	TRIM25
ALDH1A1	7.27E-16	0.381790814	1	1	5.35E-12	3	ALDH1A1
SLC25A39	7.43E-16	0.340067124	1	1	5.47E-12	3	SLC25A39
AP1S2	7.62E-16	0.276115297	1	1	5.60E-12	3	AP1S2
WDR91	7.66E-16	0.266567678	1	0.996	5.64E-12	3	WDR91
JAK2	7.67E-16	0.299296849	1	1	5.64E-12	3	JAK2
RHOQ	7.74E-16	0.335186775	1	1	5.69E-12	3	RHOQ
CPVL	7.83E-16	0.358705406	1	1	5.76E-12	3	CPVL
SLC46A2	8.10E-16	0.309462202	1	1	5.96E-12	3	SLC46A2
LGALS3	8.16E-16	0.302491002	1	1	6.00E-12	3	LGALS3
PIGM	8.27E-16	0.284323282	1	0.993	6.08E-12	3	PIGM
LINC00937	8.57E-16	0.33680711	1	1	6.30E-12	3	LINC00937
STRADB	9.26E-16	0.324966735	1	0.982	6.81E-12	3	STRADB
HLA-DRA	9.57E-16	0.373781104	1	1	7.04E-12	3	HLA-DRA
EVI2A	9.86E-16	0.39823357	1	1	7.25E-12	3	EVI2A
UNC93B1	1.01E-15	0.303025272	1	1	7.45E-12	3	UNC93B1
RSAD2	1.02E-15	0.287157011	1	0.954	7.49E-12	3	RSAD2
PRKAG2	1.03E-15	0.32997318	1	1	7.54E-12	3	PRKAG2
USP3	1.08E-15	0.268379314	1	1	7.95E-12	3	USP3
HLA-DMA	1.09E-15	0.458598539	1	1	8.01E-12	3	HLA-DMA
CTD-3184A7.4	1.12E-15	0.330283207	1	0.999	8.26E-12	3	CTD-3184A7.4
OGFRL1	1.27E-15	0.327285822	1	1	9.33E-12	3	OGFRL1
SBNO2	1.33E-15	0.251792464	1	1	9.77E-12	3	SBNO2
RNASEL	1.37E-15	0.280482017	1	0.998	1.00E-11	3	RNASEL
BRD3	1.40E-15	0.28373569	1	1	1.03E-11	3	BRD3
GPR155	1.42E-15	0.306572921	1	0.999	1.05E-11	3	GPR155
NUP214	1.50E-15	0.339261967	1	1	1.10E-11	3	NUP214
RP11-295G20.2	1.62E-15	0.285250937	1	0.999	1.19E-11	3	RP11-295G20.2
NLRP12	1.73E-15	0.270979015	1	1	1.27E-11	3	NLRP12
PALLD	1.75E-15	0.25481642	1	0.999	1.28E-11	3	PALLD
SORL1	1.79E-15	0.282304752	1	1	1.32E-11	3	SORL1
ODF3B	1.88E-15	0.386228363	1	1	1.38E-11	3	ODF3B
HLA-DRB1	2.13E-15	0.321476867	1	1	1.56E-11	3	HLA-DRB1
IER5L	2.50E-15	0.336339189	1	0.997	1.84E-11	3	IER5L
PLCB1	2.54E-15	0.281107964	1	0.999	1.86E-11	3	PLCB1
PHACTR1	2.65E-15	0.262075078	1	0.994	1.95E-11	3	PHACTR1
NAIP	3.05E-15	0.305546054	1	1	2.24E-11	3	NAIP
SRD5A1	3.11E-15	0.269383129	1	1	2.29E-11	3	SRD5A1
H6PD	3.22E-15	0.270574046	1	0.999	2.37E-11	3	H6PD
FGD4	3.33E-15	0.30401381	1	0.999	2.45E-11	3	FGD4
CD14	3.66E-15	0.299268599	1	1	2.69E-11	3	CD14
USP4	3.93E-15	0.255992142	1	1	2.89E-11	3	USP4
CAMK2G	3.97E-15	0.332610857	1	1	2.92E-11	3	CAMK2G
MXI1	4.04E-15	0.289678261	1	0.995	2.97E-11	3	MXI1
KCNE3	4.22E-15	0.364296014	1	1	3.10E-11	3	KCNE3
FPR1	4.24E-15	0.276058793	1	1	3.12E-11	3	FPR1
SIGLEC11	4.76E-15	0.390653863	1	0.983	3.50E-11	3	SIGLEC1
ATG16L2	5.14E-15	0.309425066	1	1	3.78E-11	3	ATG16L2
GAS7	5.19E-15	0.282810965	1	1	3.82E-11	3	GAS7
NLRP1	5.73E-15	0.269942988	1	1	4.21E-11	3	NLRP1
MAPK3	6.07E-15	0.292070233	1	1	4.46E-11	3	MAPK3
ADGRE2	6.53E-15	0.275721092	1	1	4.80E-11	3	ADGRE2
SGMS2	6.53E-15	0.297770286	1	0.996	4.80E-11	3	SGMS2
SULF21	8.03E-15	0.419557909	1	1	5.91E-11	3	SULF2
ASGR2	8.30E-15	0.305494911	1	1	6.10E-11	3	ASGR2
CD36	8.82E-15	0.419460695	1	1	6.49E-11	3	CD36
A1BG	1.06E-14	0.34953654	1	1	7.80E-11	3	A1BG
YPEL3	1.14E-14	0.269385071	1	1	8.37E-11	3	YPEL3
S100A10	1.26E-14	0.265792797	1	1	9.24E-11	3	S100A10
CD46	1.27E-14	0.286481213	1	1	9.31E-11	3	CD46
ALOX5	1.67E-14	0.253276837	1	1	1.23E-10	3	ALOX5
ANKRD13A	1.69E-14	0.281646227	1	1	1.24E-10	3	ANKRD13A
CKLF	2.07E-14	0.298109978	1	1	1.52E-10	3	CKLF
MRPL231	2.23E-14	0.404066575	1	0.991	1.64E-10	3	MRPL23
HLA-DPB1	2.39E-14	0.352369943	1	1	1.76E-10	3	HLA-DPB1
MFSD14B	2.58E-14	0.254905713	1	0.997	1.90E-10	3	MFSD14B
HPSE	2.88E-14	0.332616546	1	0.995	2.12E-10	3	HPSE
DHRS4L2	3.20E-14	0.250445285	1	1	2.35E-10	3	DHRS4L2
DTX3L	4.02E-14	0.273234489	1	0.999	2.96E-10	3	DTX3L
TMEM154	4.15E-14	0.281022386	1	1	3.05E-10	3	TMEM154
SLC25A37	5.89E-14	0.250255145	1	1	4.33E-10	3	SLC25A37
ADAR	6.81E-14	0.289473134	1	1	5.01E-10	3	ADAR
KIF13A	7.69E-14	0.281106027	1	1	5.65E-10	3	KIF13A
TNFSF13B	8.48E-14	0.322998712	1	1	6.24E-10	3	TNFSF13B
UBE2D1	8.62E-14	0.272133864	1	1	6.34E-10	3	UBE2D1
MROH1	9.95E-14	0.250530864	1	0.995	7.32E-10	3	MROH1
SLC25A29	1.29E-13	0.29572762	1	0.992	9.49E-10	3	SLC25A29
TRIM56	1.60E-13	0.316542087	1	1	1.17E-09	3	TRIM56
HBD1	2.29E-13	0.356077763	1	0.897	1.68E-09	3	HBD
MPP7	2.71E-13	0.290052845	1	0.993	1.99E-09	3	MPP7
POLB	2.88E-13	0.303668848	1	0.993	2.12E-09	3	POLB
TRANK1	3.52E-13	0.252169088	1	0.999	2.59E-09	3	TRANK1
ORAI2	3.54E-13	0.288555695	1	1	2.60E-09	3	ORAI2
LILRB3	4.10E-13	0.271587845	1	1	3.01E-09	3	LILRB3
IFIT12	4.11E-13	0.347814132	1	0.783	3.02E-09	3	IFIT1
IQGAP2	4.72E-13	0.260915909	1	1	3.47E-09	3	IQGAP2
FCGR2B1	5.68E-13	0.354894601	1	0.983	4.18E-09	3	FCGR2B
CNOT11	6.10E-13	0.273748797	1	0.983	4.49E-09	3	CNOT11
TNFAIP2	9.85E-13	0.292379223	1	1	7.25E-09	3	TNFAIP2
KLF101	1.18E-12	0.370455317	1	1	8.68E-09	3	KLF10
FAM193B	3.63E-12	0.262743358	1	1	2.67E-08	3	FAM193B
TNFSF102	3.78E-12	0.333613456	1	0.999	2.78E-08	3	TNFSF10
LMO2	7.15E-12	0.257574941	1	1	5.26E-08	3	LMO2
IRF71	7.57E-12	0.308173422	1	1	5.57E-08	3	IRF7
CRIP1	2.08E-11	0.352176817	1	1	1.53E-07	3	CRIP1
NRG11	4.96E-11	0.255117342	1	1	3.65E-07	3	NRG1
FAM210B	7.28E-11	0.250949247	1	0.996	5.35E-07	3	FAM210B
CMPK2	8.25E-11	0.251841269	1	0.955	6.07E-07	3	CMPK2
CSF2RB1	1.07E-10	0.269522942	1	0.999	7.89E-07	3	CSF2RB
PLSCR11	1.12E-10	0.256297246	1	0.997	8.26E-07	3	PLSCR1
IER31	1.59E-10	0.271733867	1	1	1.17E-06	3	IER3
STAT21	3.19E-10	0.301751082	1	1	2.35E-06	3	STAT2
ZNF316	4.13E-10	0.260381238	1	0.998	3.04E-06	3	ZNF316
IL1RN1	5.24E-10	0.259597903	1	0.997	3.85E-06	3	IL1RN
CLEC10A1	5.84E-10	0.304436216	1	0.972	4.30E-06	3	CLEC10A
IFI62	1.01E-09	0.271707298	1	0.999	7.46E-06	3	IFI6
IFI442	9.30E-07	0.258405428	1	0.974	0.006841709	3	IFI44
